# Supplementary material for: Dynamic Physiological Phenotyping of Drought-Stressed Pepper Plants Treated With “Productivity-Enhancing” and “Survivability-Enhancing” Biostimulants
Source: Front Plant Sci. 2019 Jul 17;10:905. doi: 10.3389/fpls.2019.00905 (PMC6654182; doi:10.3389/fpls.2019.00905)
Supplement: Supplementary file 3 [file Table_2.xlsx]

## Sheet: Calculated Plant Weight__GraphV
Timestamp	control-10 - Calculated Plant Weight (g)	control-12 - Calculated Plant Weight (g)	control-14 - Calculated Plant Weight (g)	control-16 - Calculated Plant Weight (g)	control-17 - Calculated Plant Weight (g)	control-18 - Calculated Plant Weight (g)	control-19 - Calculated Plant Weight (g)	control-2 - Calculated Plant Weight (g)	control-20 - Calculated Plant Weight (g)	control-21 - Calculated Plant Weight (g)	control-22 - Calculated Plant Weight (g)	control-23 - Calculated Plant Weight (g)	control-24 - Calculated Plant Weight (g)	control-3 - Calculated Plant Weight (g)	control-4 - Calculated Plant Weight (g)	control-5 - Calculated Plant Weight (g)	control-6 - Calculated Plant Weight (g)	control-7 - Calculated Plant Weight (g)	control-9 - Calculated Plant Weight (g)	sea WEED-1 - Calculated Plant Weight (g)	sea WEED-11 - Calculated Plant Weight (g)	sea WEED-12 - Calculated Plant Weight (g)	sea WEED-13 - Calculated Plant Weight (g)	sea WEED-14 - Calculated Plant Weight (g)	sea WEED-15 - Calculated Plant Weight (g)	sea WEED-16 - Calculated Plant Weight (g)	sea WEED-17 - Calculated Plant Weight (g)	sea WEED-18 - Calculated Plant Weight (g)	sea WEED-19 - Calculated Plant Weight (g)	sea WEED-2 - Calculated Plant Weight (g)	sea WEED-20 - Calculated Plant Weight (g)	sea WEED-21 - Calculated Plant Weight (g)	sea WEED-22 - Calculated Plant Weight (g)	sea WEED-23 - Calculated Plant Weight (g)	sea WEED-3 - Calculated Plant Weight (g)	sea WEED-4 - Calculated Plant Weight (g)	sea WEED-5 - Calculated Plant Weight (g)	sea WEED-6 - Calculated Plant Weight (g)	sea WEED-7 - Calculated Plant Weight (g)	sea WEED-8 - Calculated Plant Weight (g)	sea WEED-9 - Calculated Plant Weight (g)	XFactor-1 - Calculated Plant Weight (g)	XFactor-10 - Calculated Plant Weight (g)	XFactor-12 - Calculated Plant Weight (g)	XFactor-13 - Calculated Plant Weight (g)	XFactor-14 - Calculated Plant Weight (g)	XFactor-15 - Calculated Plant Weight (g)	XFactor-17 - Calculated Plant Weight (g)	XFactor-19 - Calculated Plant Weight (g)
2018-06-19T00:00:00	-39.95	-364.68	-11.75	-300.47	-42.09	441.92	50.09	204.71	185.81	-98	166.4	45.27	-15.17	252.83	-140.19	373.44	54.52	143.31	-43.38	204.27	113.99	-65.03	-148.88	74.18	-411.56	102.53	679.13	91.52	-57.61	354.65	-78.28	-16.48	-103.24	-15.12	5635.1	440.87	187.36	-568.94	-11.19	-181.62	32.71	320.46	-107.9	216.46	11.24	228.33	341.63	230.16	-30.12
2018-06-20T00:00:00	-37.81	-361.45	-7.56	-296.7	-40.22	443.91	53.38	207.04	190.03	-95.98	168.7	46.54	-12.23	255.73	-138.86	374.94	57.06	144.88	-40.87	207.72	116.42	-61.14	-145.91	76.96	-409.6	104.3	681.89	93.54	-54.63	358.98	-74.43	-13.03	-99.15	-12.6	5639.07	444.02	190.03	-565.89	-8.91	-178.77	34.07	322.51	-103.49	217.75	14.48	230.05	343.65	234.7	-26.93
2018-06-21T00:00:00	-35.62	-358.09	-3.08	-292.68	-38.34	445.99	56.86	209.39	194.16	-93.97	171.03	47.84	-8.7	258.82	-137.48	376.44	59.66	146.67	-38.32	211.31	119.03	-57.27	-142.78	79.78	-407.64	106.46	684.72	95.52	-51.56	362.98	-70.49	-9.59	-95.03	-10.05	5643.42	447.22	192.73	-562.73	-6.78	-175.89	35.44	324.56	-99.83	219.06	17.62	231.78	345.74	239.29	-23.7
2018-06-22T00:00:00	-33.26	-354.53	1.81	-288.36	-36.32	448.22	60.58	211.97	198.49	-91.88	173.41	49.19	-5	262.22	-136.14	377.99	62.27	148.26	-35.66	215.23	121.69	-52.89	-139.49	82.76	-405.62	108.44	687.75	97.61	-48.36	367.31	-66.23	-6.13	-90.58	-7.31	5648.21	450.66	195.83	-559.32	-4.39	-172.69	36.87	326.65	-95.62	220.41	20.88	233.52	347.95	244.18	-20.12
2018-06-23T00:00:00	-30.55	-350.25	7.45	-283.31	-34.01	450.71	64.82	214.72	203.56	-89.56	176	50.67	-0.86	265.97	-134.65	379.69	65.15	150.06	-32.68	219.94	124.72	-47.85	-135.86	86.16	-403.39	110.69	691	100.01	-44.71	372.32	-61.35	-2.22	-85.59	-4.15	5653.8	454.95	199.29	-555.32	-1.81	-169.44	38.38	329	-90.91	221.89	24.6	235.46	350.46	249.78	-15.9
2018-06-24T00:00:00	-27.5	-345.43	13.62	-277.64	-31.48	453.44	69.43	217.74	209.33	-87.08	178.74	52.27	3.8	270.34	-133.04	381.54	68.51	151.94	-29.44	225.27	128.08	-42.31	-131.92	89.97	-400.99	113.18	694.63	102.54	-40.59	377.97	-56.09	2.09	-80.1	-0.62	5660.22	459.25	202.82	-550.89	1.23	-165.93	40.01	334.16	-85.52	223.47	28.74	237.56	353.2	256.13	-11.32
2018-06-25T00:00:00	-24.13	-340.39	20.14	-271.86	-28.84	456.34	74.33	221	215.2	-84.46	181.53	53.94	8.76	275.01	-131.57	383.42	71.84	153.83	-25.97	230.82	131.58	-36.9	-127.66	93.97	-398.51	115.67	698.57	105.26	-36.5	384.07	-50.56	6.74	-74.31	3.17	5667.19	463.77	206.26	-546.01	4.33	-162.23	41.79	336.75	-79.9	225.02	32.93	239.45	356.04	262.14	-6.53
2018-06-26T00:00:00	-20.43	-334.95	27.05	-265.64	-25.97	459.44	79.61	224.49	221.51	-81.83	184.4	55.66	14.1	280.17	-130.01	385.37	75.2	155.73	-22.33	236.56	135.24	-30.91	-123.17	98.26	-396	118.27	702.62	108.22	-32.32	390.71	-44.78	11.67	-68.2	7.4	5674.38	468.74	209.78	-540.59	7.64	-158.49	43.65	339.45	-73.46	226.61	37.45	241.4	359.1	268.51	-1.35
2018-06-27T00:00:00	-16.38	-329.12	34.16	-259.1	-22.99	462.67	85.01	228.34	228.08	-79.07	187.33	57.46	19.8	285.6	-128.47	387.41	78.58	157.7	-18.61	240.96	138.01	-26.31	-119.72	101.53	-394.08	120.25	705.78	110.56	-29.07	395.74	-40.47	15.43	-63.34	10.8	5679.95	472.67	212.58	-536.41	10.06	-155.62	45.08	342.31	-67.63	228.24	42.06	243.49	362.32	275.08	4.13
2018-06-28T00:00:00	-11.53	-322.44	42.61	-251.24	-19.39	466.51	91.47	232.59	235.35	-75.88	190.69	59.51	26.27	291.97	-126.7	389.82	82.56	160.01	-14.18	248.2	142.61	-18.78	-114.36	106.78	-391.13	123.39	710.79	114.25	-23.84	404.21	-33.25	21.5	-55.59	16.35	5689	478.9	216.89	-529.68	14.09	-151.14	47.25	345.64	-60.79	230.12	47.6	245.91	366.27	282.93	10.67
2018-06-29T00:00:00	-6.47	-315.52	51.21	-243.46	-15.77	470.52	97.87	236.94	243.39	-72.77	194.07	61.52	33.05	298.73	-124.89	392.19	86.54	162.3	-9.73	255.72	147.33	-10.73	-108.89	112.1	-388.22	126.51	715.65	117.99	-18.4	413.14	-25.66	27.79	-47.71	22.05	5698.39	485.35	221.25	-522.83	18.22	-146.72	49.44	348.95	-53.7	231.95	53.45	248.26	370.38	291.23	17.64
2018-06-30T00:00:00	-0.1	-306.73	61.97	-233.39	-11.1	475.43	105.83	242.47	253.76	-68.8	198.31	64.03	40.3	307.34	-122.81	395.09	91.57	165.19	-4.3	265.3	153.15	-0.45	-102.27	118.95	-384.44	130.67	721.88	122.59	-11.6	424.5	-15.83	35.75	-37.26	29.26	5710.54	493.79	226.94	-513.9	23.57	-141.19	52.1	352.85	-45.08	234.16	60.8	251.1	375.56	301.98	26.67
2018-07-01T00:00:00	7.13	-296.47	74.08	-222.13	-5.91	481.17	115.02	248.94	265.6	-64.32	203.13	66.84	50.06	317.37	-120.59	398.3	97.27	168.47	1.79	276.21	160.01	11.14	-94.8	126.94	-380.36	135.21	729.08	127.84	-3.67	437.71	-4.33	45.08	-25.29	37.47	5724.83	503.52	233.45	-503.41	29.81	-134.82	55.08	357.23	-35.18	236.62	69.25	254.27	381.54	314.13	36.76
2018-07-02T00:00:00	14.73	-285.44	86.61	-210.26	-0.14	487.55	124.68	255.85	278.21	-59.6	208.11	69.84	60.53	328.01	-118.36	401.63	103.31	171.8	8.37	287.78	167.51	23.42	-87.01	135.56	-376.08	139.97	736.43	133.38	4.7	451.79	7.64	54.76	-12.81	46.33	5740.02	514.02	240.42	-492.14	36.5	-128.05	58.27	361.79	-25.14	239.16	78.51	257.52	387.97	327.41	47.55
2018-07-03T00:00:00	23.36	-273.27	100.59	-196.91	6.4	494.76	134.83	263.66	292.16	-54.28	213.53	73.21	71	340.06	-115.91	405.43	110	175.62	16.12	300.76	176.38	37.09	-78.48	145.46	-371.21	145.39	745.13	139.89	14.26	468.21	21.31	65.61	0.76	56.52	5757.28	526	248.15	-479.44	43.88	-120.32	61.9	366.91	-13.39	242.11	89.12	261.16	395.28	341.84	73.76
2018-07-04T00:00:00	32.19	-260.66	115.69	-182.57	13.48	502.3	146.25	272.14	307.07	-48.52	219.28	76.89	84.14	353.09	-113.37	409.45	117.27	179.73	24.51	314.95	186.04	51.39	-69.31	156.25	-365.95	151.16	754.65	146.7	24.89	485.87	36.26	76.52	15.65	67.36	5774.89	538.64	256.59	-465.66	51.9	-112.07	65.83	372.41	-0.9	245.09	100.49	265.04	403.02	357.06	87.28
2018-07-05T00:00:00	41.49	-247.21	132.18	-168.01	20.98	510.39	158.36	281.6	323.57	-42.55	225.44	81.01	98.31	367.12	-110.66	414.01	125	184.3	34.18	331.1	196.64	66.15	-59.58	168.52	-360.07	157.5	765.42	154.12	37.02	505.16	52.42	87.79	31.84	79.46	5793.82	552.27	265.71	-450.36	60.8	-102.9	70.18	378.25	13.16	248.42	112.8	269.21	411.23	373.04	101.8
2018-07-06T00:00:00	51.19	-233.74	149.68	-152.89	28.99	518.65	171.32	292.36	340.93	-36.11	231.91	85.7	113.08	381.49	-107.77	419.06	133.57	189.41	45.18	348.53	208.23	80.72	-49.13	182.01	-353.32	164.5	777.63	162.4	50.26	526.3	69.58	98.93	49.3	93.06	5813.86	566.5	275.43	-433.92	70.77	-93.29	75.02	384.53	29.3	252.03	125.77	273.82	419.91	389.14	117.55
2018-07-07T00:00:00	60.94	-220.63	168.27	-137.94	36.99	526.99	184.67	303.67	359.1	-29.33	238.63	90.76	128.7	395.68	-104.73	424.61	142.8	195.02	57.27	367.48	220.24	95	-38.27	196.61	-345.99	171.96	790.57	171.19	64.62	549.36	86.54	109.21	67.99	107.52	5833.74	580.71	285.45	-415.92	81.84	-83.28	80.24	391.19	47.36	256.01	138.63	278.88	428.58	405.47	134.1
2018-07-08T00:00:00	70.95	-207.01	189.37	-122.45	45.21	535.77	199.02	316.52	380.23	-21.89	245.79	96.58	146.17	410.53	-101.38	430.86	153.38	201.22	71.89	388.58	233.14	108.88	-26.77	213.02	-337.55	180.62	805.32	180.71	81.04	575.28	104.5	117.99	88.88	124.42	5854.96	595.58	296.09	-396.14	94.26	-72.31	86.21	398.59	68.84	260.42	152.1	284.46	437.88	423.16	152.52
2018-07-09T00:00:00	80.41	-193.81	211.92	-107.7	53.02	544.22	213.11	330.1	403.38	-14.35	253.49	102.87	165.37	424.82	-97.93	437.49	165.45	208.07	87.88	410.59	245.56	120.57	-15.41	230.95	-328.55	189.76	821.47	190.53	99.43	603.81	121.78	120.26	111.95	142.42	5875.85	609.73	306.63	-374.99	107.72	-60.99	92.5	406.13	92.89	265.25	164.91	290.23	446.69	441.25	172.44
2018-07-10T00:00:00	89.11	-181.95	235.87	-95.07	59.91	552.09	226.44	344.41	428.41	-6.98	261.07	109.51	187.22	438.33	-94.58	444.6	178.33	215.18	105.07	433.94	257.56	130.29	-4.31	250.01	-318.8	199.48	838.37	200.4	118.75	634.21	137.3	122.51	136.09	161.43	5895.01	622.6	316.74	-352.55	121.92	-50.17	99.34	413.79	119.44	270.39	177.09	295.87	455.49	458.61	193.48
2018-07-11T00:00:00	96.75	-171.96	261.39	-84.66	65.65	559.48	239.17	359.28	454.31	0.08	268.73	116.51	210.51	450.53	-91.16	452.24	191.86	222.94	123.56	457.92	268.86	138.37	6.32	270.39	-308.67	209.89	856.09	209.97	139.38	666.41	150.67	125.14	161.22	181.27	5911.61	633.42	326.36	-328.1	137.17	-39.84	106.49	421.4	149.32	275.91	188.48	301.48	464.01	474.76	215.46
2018-07-12T00:00:00	103.14	-163.75	288.94	-76.07	70.4	566.48	251.09	375.24	481.5	7.13	276.56	124.17	236.54	461.08	-87.55	460.43	206.38	231.42	143.81	483.71	278.87	145.37	16.26	291.4	-297.63	221.4	875.19	219.26	161.26	700.66	161.78	127.92	187.67	202.51	5925.46	642.34	335.2	-301.7	153.59	-30.53	113.86	429.15	182.18	281.78	199.42	307.2	472.23	489.76	238.21
2018-07-13T00:00:00	108.2	-156.94	316.84	-69.33	74.15	572.31	260.82	391.3	509.26	13.55	283.89	132.07	263.15	469.49	-84.1	468.65	221.31	240.08	164.93	509.67	286.9	147.69	24.66	312.54	-286.25	233.08	894.72	227.55	183.47	734.83	170.75	129.19	214.91	224.15	5936.16	649.32	342.3	-275.47	170.54	-22.92	121.48	436.29	216.24	287.89	208.75	312.73	479.23	502.43	261.29
2018-07-14T00:00:00	112.68	-150.54	344.76	-63.71	77.27	577.31	269.07	407.18	537.17	19.62	290.67	140.02	290.23	476.76	-80.68	477.03	236.3	248.93	186.54	536.06	293.74	149.77	31.92	333.54	-274.43	244.71	914.3	234.92	205.9	769.27	178.27	130.67	242.03	245.85	5945.17	655.12	348.34	-249.06	187.8	-16.24	129.39	442.97	251.5	294.25	217.63	317.98	485.38	513.38	284.55
2018-07-15T00:00:00	116.59	-144.22	372.1	-58.99	80.02	581.49	276.13	422.71	563.95	25.37	296.96	147.95	316.61	483	-77.23	485.41	251.45	257.86	208.13	561.85	299.46	151.83	38.12	354.57	-262.42	256.14	933.55	241.4	228.02	803.32	184.57	131.85	268.2	267.26	5952.64	660.12	353.44	-223.03	205	-10.47	136.88	448.86	285.5	300.71	225.7	323.06	490.56	522.77	307.68
2018-07-16T00:00:00	120.16	-138.48	404.16	-54.73	82.47	585.49	282.28	441.22	596.54	30.91	302.8	157.55	348.15	488.84	-73.33	495.34	269.74	268.64	234.03	592.76	304.67	154.29	43.66	379.91	-248.02	270.05	956.45	247.13	254.5	842.79	190.16	133.26	300.5	293.05	5959.17	664.68	358.06	-192.5	225.42	-5.48	145.8	453.91	326.23	308.64	232.87	328.87	495.13	531.15	333.7
2018-07-17T00:00:00	123.13	-133.84	437.06	-51.36	84.45	588.89	287.59	460.32	630.21	35.46	307.57	167.47	380.3	493.93	-69.69	505.49	288.66	280.03	261.16	624.75	309.13	156.65	48.52	405.82	-232.97	284.32	980.16	251.76	281.91	883.39	194.64	134.63	333.68	319.46	5964.47	668.54	361.86	-161.2	246.53	-0.99	155.01	458.03	369.29	316.86	238.83	334.36	499.06	538.24	356.72
2018-07-18T00:00:00	125.63	-129.85	471.01	-48.4	86.11	591.89	292.37	480.32	665.08	39.45	311.71	177.82	413.93	498.22	-65.98	516.22	308.53	292.26	289.37	658.24	313.06	158.87	52.98	432.71	-216.76	299.31	1004.9	255.78	310.71	925.85	198.29	135.77	369.01	346.93	5968.96	672.12	365.27	-128.35	268.47	3.08	164.53	461.56	415.44	325.64	243.99	339.7	502.69	544.67	381.58
2018-07-19T00:00:00	127.17	-127.51	507.02	-46.41	87.15	593.57	295.24	501.93	702.3	42.01	314.33	188.79	449.64	500.79	-63.07	527.7	329.65	305.44	319.8	693.89	315.36	160.75	55.73	461.34	-199.08	315.31	1031.77	258.31	341.66	969.66	200.66	136.75	407.1	375.43	5971.65	674.53	367.23	-93.15	291.38	5.57	174.8	463.63	465.16	334.94	247.08	343.05	504.79	548.29	404.58
2018-07-20T00:00:00	133.66	-119.28	543.71	-36.13	93.17	598.31	305.2	524.52	742.28	47.82	321.34	200.37	487.66	508.97	-59.09	539.73	352.41	319.72	351.89	730.44	324.11	170	65.3	490.71	-179.75	332.3	1060.75	264.61	373.21	1014.46	212.33	141.13	447.56	404.01	5986.59	684.64	374.32	-56.82	314.38	15.01	185.48	469.58	516.73	344.84	255.61	348.56	511.52	560.67	428.87
2018-07-21T00:00:00	143.19	-107.25	581.99	-21.15	102.17	606.89	319.57	548.82	786.39	56.82	331.87	212.06	527.05	522.13	-54.06	552.14	376.63	335.26	386.57	767.47	337.13	183.29	78.93	522.75	-160.02	350.42	1092.14	274.11	407.32	1057.45	228.81	147.4	487.79	432.26	6009.99	699.42	385.27	-19.29	337.81	28.27	196.84	478.95	572.78	355.17	269.09	356.04	522.22	580.93	452.61
2018-07-22T00:00:00	153.6	-94.13	618.43	-5.09	111.98	616.38	335.16	572.44	827.74	66.19	343.15	222.7	563.72	536.43	-48.85	564.19	400.28	350.49	420.16	802.09	350.82	197.39	93.66	554.09	-141.93	368.12	1123.3	284.33	439.64	1102.19	246.68	154.26	528.14	461.19	6034.82	715.17	397.17	17.09	359.41	42.29	207.8	489.09	627.26	365.48	283.25	363.87	533.3	602.82	476.63
2018-07-23T00:00:00	164.76	-80.34	655.31	11.85	122.24	626.51	351.98	596.34	869.89	76.23	355.26	234.25	602.57	551.6	-43.21	576.61	424.7	366.17	454.4	837.95	365.6	212.68	109.92	585.53	-122.27	386.22	1155.5	295.2	472.98	1146.09	265.55	162.37	569.26	489.27	6061.33	732.01	410.04	54.32	382.98	57.69	219.09	500.4	683.32	376.49	298.21	372.31	545.43	626.47	500.67
2018-07-24T00:00:00	176.08	-66.51	691.9	29.25	133.05	636.97	369.13	619.93	911.03	86.92	367.41	245.34	639.91	567.03	-37.38	589.23	448.65	381.8	488.55	872.89	380.93	228.96	126.98	617.2	-103.23	404.26	1187.54	306.44	506.16	1191.1	285.03	171.43	610.28	518.29	6088.31	749.43	423.46	90.75	405.76	73.32	230.32	512.11	740.06	387.6	314.33	381.12	558.23	650.35	524.23
2018-07-25T00:00:00	188.65	-50.49	730.95	48.85	144.94	649.37	387.57	645.41	955.6	98.98	381	257.32	681.77	583.81	-30.91	600.47	473.47	398.64	526.19	910.6	398.34	248.68	147.34	651.4	-83.5	423.95	1221.07	319.2	541.77	1236.59	306.26	182.4	652.49	547.36	6118.78	768.88	438.4	129.12	429.92	90.54	242.26	524.91	804.84	399.41	332.37	391.53	573.19	678.1	548.73
[truncated: 12 more columns]
