# Supplementary material for: Dynamic Physiological Phenotyping of Drought-Stressed Pepper Plants Treated With “Productivity-Enhancing” and “Survivability-Enhancing” Biostimulants
Source: Front Plant Sci. 2019 Jul 17;10:905. doi: 10.3389/fpls.2019.00905 (PMC6654182; doi:10.3389/fpls.2019.00905)
Supplement: Supplementary file 4 [file Table_3.xlsx]

## Sheet: Daily Transpiration_Calculated 
Timestamp	control-10 - Daily Transpiration (g)	control-10 - Calculated VWC (cm^3/cm^3)	control-12 - Daily Transpiration (g)	control-12 - Calculated VWC (cm^3/cm^3)	control-14 - Daily Transpiration (g)	control-14 - Calculated VWC (cm^3/cm^3)	control-16 - Daily Transpiration (g)	control-16 - Calculated VWC (cm^3/cm^3)	control-17 - Daily Transpiration (g)	control-17 - Calculated VWC (cm^3/cm^3)	control-18 - Daily Transpiration (g)	control-18 - Calculated VWC (cm^3/cm^3)	control-19 - Daily Transpiration (g)	control-19 - Calculated VWC (cm^3/cm^3)	control-2 - Daily Transpiration (g)	control-2 - Calculated VWC (cm^3/cm^3)	control-20 - Daily Transpiration (g)	control-20 - Calculated VWC (cm^3/cm^3)	control-21 - Daily Transpiration (g)	control-21 - Calculated VWC (cm^3/cm^3)	control-22 - Daily Transpiration (g)	control-22 - Calculated VWC (cm^3/cm^3)	control-23 - Daily Transpiration (g)	control-23 - Calculated VWC (cm^3/cm^3)	control-24 - Daily Transpiration (g)	control-24 - Calculated VWC (cm^3/cm^3)	control-3 - Daily Transpiration (g)	control-3 - Calculated VWC (cm^3/cm^3)	control-4 - Daily Transpiration (g)	control-4 - Calculated VWC (cm^3/cm^3)	control-5 - Daily Transpiration (g)	control-5 - Calculated VWC (cm^3/cm^3)	control-6 - Daily Transpiration (g)	control-6 - Calculated VWC (cm^3/cm^3)	control-7 - Daily Transpiration (g)	control-7 - Calculated VWC (cm^3/cm^3)	control-9 - Daily Transpiration (g)	control-9 - Calculated VWC (cm^3/cm^3)	sea WEED-1 - Daily Transpiration (g)	sea WEED-1 - Calculated VWC (cm^3/cm^3)	sea WEED-11 - Daily Transpiration (g)	sea WEED-11 - Calculated VWC (cm^3/cm^3)	sea WEED-12 - Daily Transpiration (g)	sea WEED-12 - Calculated VWC (cm^3/cm^3)	sea WEED-13 - Daily Transpiration (g)	sea WEED-13 - Calculated VWC (cm^3/cm^3)	sea WEED-14 - Daily Transpiration (g)	sea WEED-14 - Calculated VWC (cm^3/cm^3)	sea WEED-15 - Daily Transpiration (g)
2018-06-19T00:00:00	0.237227	78.43	0.244259	92.06	0.246985	65.79	0.240987	95.04	0.24445	56.21	0.233594	96.11	0.251351	92.15	0.232611	94.95	0.245427	78.63	0.246825	62.97	0.256346	80.73	0.227903	68.63	0.23883	71.32	0.231996	81.47	0.236745	67.3	0.239324	61.74	0.241779	77.1	0.237107	83.97	0.234212	61.97	0.228403	66.09	0.247841	78.77	0.232222	81.25	0.231241	70.89	0.250736	73.73	0.241154
2018-06-19T00:03:00	0.237227		0.244259		0.246985		0.240987		0.24445		0.233594		0.251351		0.232611		0.245427		0.246825		0.256346		0.227903		0.23883		0.231996		0.236745		0.239324		0.241779		0.237107		0.234212		0.228403		0.247841		0.232222		0.231241		0.250736		0.241154
2018-06-19T00:06:00	0.237227		0.244259		0.246985		0.240987		0.24445		0.233594		0.251351		0.232611		0.245427		0.246825		0.256346		0.227903		0.23883		0.231996		0.236745		0.239324		0.241779		0.237107		0.234212		0.228403		0.247841		0.232222		0.231241		0.250736		0.241154
2018-06-19T00:09:00	0.237227		0.244259		0.246985		0.240987		0.24445		0.233594		0.251351		0.232611		0.245427		0.246825		0.256346		0.227903		0.23883		0.231996		0.236745		0.239324		0.241779		0.237107		0.234212		0.228403		0.247841		0.232222		0.231241		0.250736		0.241154
2018-06-19T00:12:00	0.237227		0.244259		0.246985		0.240987		0.24445		0.233594		0.251351		0.232611		0.245427		0.246825		0.256346		0.227903		0.23883		0.231996		0.236745		0.239324		0.241779		0.237107		0.234212		0.228403		0.247841		0.232222		0.231241		0.250736		0.241154
2018-06-19T00:15:00	0.237227		0.244259		0.246985		0.240987		0.24445		0.233594		0.251351		0.232611		0.245427		0.246825		0.256346		0.227903		0.23883		0.231996		0.236745		0.239324		0.241779		0.237107		0.234212		0.228403		0.247841		0.232222		0.231241		0.250736		0.241154
2018-06-19T00:18:00	0.237227		0.244259		0.246985		0.240987		0.24445		0.233594		0.251351		0.232611		0.245427		0.246825		0.256346		0.227903		0.23883		0.231996		0.236745		0.239324		0.241779		0.237107		0.234212		0.228403		0.247841		0.232222		0.231241		0.250736		0.241154
2018-06-19T00:21:00	0.237227		0.244259		0.246985		0.240987		0.24445		0.233594		0.251351		0.232611		0.245427		0.246825		0.256346		0.227903		0.23883		0.231996		0.236745		0.239324		0.241779		0.237107		0.234212		0.228403		0.247841		0.232222		0.231241		0.250736		0.241154
2018-06-19T00:24:00	0.237227		0.244259		0.246985		0.240987		0.24445		0.233594		0.251351		0.232611		0.245427		0.246825		0.256346		0.227903		0.23883		0.231996		0.236745		0.239324		0.241779		0.237107		0.234212		0.228403		0.247841		0.232222		0.231241		0.250736		0.241154
2018-06-19T00:27:00	0.237227		0.244259		0.246985		0.240987		0.24445		0.233594		0.251351		0.232611		0.245427		0.246825		0.256346		0.227903		0.23883		0.231996		0.236745		0.239324		0.241779		0.237107		0.234212		0.228403		0.247841		0.232222		0.231241		0.250736		0.241154
2018-06-19T00:30:00	0.237227		0.244259		0.246985		0.240987		0.24445		0.233594		0.251351		0.232611		0.245427		0.246825		0.256346		0.227903		0.23883		0.231996		0.236745		0.239324		0.241779		0.237107		0.234212		0.228403		0.247841		0.232222		0.231241		0.250736		0.241154
2018-06-19T00:33:00	0.237227		0.244259		0.246985		0.240987		0.24445		0.233594		0.251351		0.232611		0.245427		0.246825		0.256346		0.227903		0.23883		0.231996		0.236745		0.239324		0.241779		0.237107		0.234212		0.228403		0.247841		0.232222		0.231241		0.250736		0.241154
2018-06-19T00:36:00	0.237227		0.244259		0.246985		0.240987		0.24445		0.233594		0.251351		0.232611		0.245427		0.246825		0.256346		0.227903		0.23883		0.231996		0.236745		0.239324		0.241779		0.237107		0.234212		0.228403		0.247841		0.232222		0.231241		0.250736		0.241154
2018-06-19T00:39:00	0.237227		0.244259		0.246985		0.240987		0.24445		0.233594		0.251351		0.232611		0.245427		0.246825		0.256346		0.227903		0.23883		0.231996		0.236745		0.239324		0.241779		0.237107		0.234212		0.228403		0.247841		0.232222		0.231241		0.250736		0.241154
2018-06-19T00:42:00	0.237227		0.244259		0.246985		0.240987		0.24445		0.233594		0.251351		0.232611		0.245427		0.246825		0.256346		0.227903		0.23883		0.231996		0.236745		0.239324		0.241779		0.237107		0.234212		0.228403		0.247841		0.232222		0.231241		0.250736		0.241154
2018-06-19T00:45:00	0.237227		0.244259		0.246985		0.240987		0.24445		0.233594		0.251351		0.232611		0.245427		0.246825		0.256346		0.227903		0.23883		0.231996		0.236745		0.239324		0.241779		0.237107		0.234212		0.228403		0.247841		0.232222		0.231241		0.250736		0.241154
2018-06-19T00:48:00	0.237227		0.244259		0.246985		0.240987		0.24445		0.233594		0.251351		0.232611		0.245427		0.246825		0.256346		0.227903		0.23883		0.231996		0.236745		0.239324		0.241779		0.237107		0.234212		0.228403		0.247841		0.232222		0.231241		0.250736		0.241154
2018-06-19T00:51:00	0.237227		0.244259		0.246985		0.240987		0.24445		0.233594		0.251351		0.232611		0.245427		0.246825		0.256346		0.227903		0.23883		0.231996		0.236745		0.239324		0.241779		0.237107		0.234212		0.228403		0.247841		0.232222		0.231241		0.250736		0.241154
2018-06-19T00:54:00	0.237227		0.244259		0.246985		0.240987		0.24445		0.233594		0.251351		0.232611		0.245427		0.246825		0.256346		0.227903		0.23883		0.231996		0.236745		0.239324		0.241779		0.237107		0.234212		0.228403		0.247841		0.232222		0.231241		0.250736		0.241154
2018-06-19T00:57:00	0.237227		0.244259		0.246985		0.240987		0.24445		0.233594		0.251351		0.232611		0.245427		0.246825		0.256346		0.227903		0.23883		0.231996		0.236745		0.239324		0.241779		0.237107		0.234212		0.228403		0.247841		0.232222		0.231241		0.250736		0.241154
2018-06-19T01:00:00	0.237227		0.244259		0.246985		0.240987		0.24445		0.233594		0.251351		0.232611		0.245427		0.246825		0.256346		0.227903		0.23883		0.231996		0.236745		0.239324		0.241779		0.237107		0.234212		0.228403		0.247841		0.232222		0.231241		0.250736		0.241154
2018-06-19T01:03:00	0.237227		0.244259		0.246985		0.240987		0.24445		0.233594		0.251351		0.232611		0.245427		0.246825		0.256346		0.227903		0.23883		0.231996		0.236745		0.239324		0.241779		0.237107		0.234212		0.228403		0.247841		0.232222		0.231241		0.250736		0.241154
2018-06-19T01:06:00	0.237227		0.244259		0.246985		0.240987		0.24445		0.233594		0.251351		0.232611		0.245427		0.246825		0.256346		0.227903		0.23883		0.231996		0.236745		0.239324		0.241779		0.237107		0.234212		0.228403		0.247841		0.232222		0.231241		0.250736		0.241154
2018-06-19T01:09:00	0.237227		0.244259		0.246985		0.240987		0.24445		0.233594		0.251351		0.232611		0.245427		0.246825		0.256346		0.227903		0.23883		0.231996		0.236745		0.239324		0.241779		0.237107		0.234212		0.228403		0.247841		0.232222		0.231241		0.250736		0.241154
2018-06-19T01:12:00	0.237227		0.244259		0.246985		0.240987		0.24445		0.233594		0.251351		0.232611		0.245427		0.246825		0.256346		0.227903		0.23883		0.231996		0.236745		0.239324		0.241779		0.237107		0.234212		0.228403		0.247841		0.232222		0.231241		0.250736		0.241154
2018-06-19T01:15:00	0.237227		0.244259		0.246985		0.240987		0.24445		0.233594		0.251351		0.232611		0.245427		0.246825		0.256346		0.227903		0.23883		0.231996		0.236745		0.239324		0.241779		0.237107		0.234212		0.228403		0.247841		0.232222		0.231241		0.250736		0.241154
2018-06-19T01:18:00	0.237227		0.244259		0.246985		0.240987		0.24445		0.233594		0.251351		0.232611		0.245427		0.246825		0.256346		0.227903		0.23883		0.231996		0.236745		0.239324		0.241779		0.237107		0.234212		0.228403		0.247841		0.232222		0.231241		0.250736		0.241154
2018-06-19T01:21:00	0.237227		0.244259		0.246985		0.240987		0.24445		0.233594		0.251351		0.232611		0.245427		0.246825		0.256346		0.227903		0.23883		0.231996		0.236745		0.239324		0.241779		0.237107		0.234212		0.228403		0.247841		0.232222		0.231241		0.250736		0.241154
2018-06-19T01:24:00	0.237227		0.244259		0.246985		0.240987		0.24445		0.233594		0.251351		0.232611		0.245427		0.246825		0.256346		0.227903		0.23883		0.231996		0.236745		0.239324		0.241779		0.237107		0.234212		0.228403		0.247841		0.232222		0.231241		0.250736		0.241154
2018-06-19T01:27:00	0.237227		0.244259		0.246985		0.240987		0.24445		0.233594		0.251351		0.232611		0.245427		0.246825		0.256346		0.227903		0.23883		0.231996		0.236745		0.239324		0.241779		0.237107		0.234212		0.228403		0.247841		0.232222		0.231241		0.250736		0.241154
2018-06-19T01:30:00	0.237227		0.244259		0.246985		0.240987		0.24445		0.233594		0.251351		0.232611		0.245427		0.246825		0.256346		0.227903		0.23883		0.231996		0.236745		0.239324		0.241779		0.237107		0.234212		0.228403		0.247841		0.232222		0.231241		0.250736		0.241154
2018-06-19T01:33:00	0.237227		0.244259		0.246985		0.240987		0.24445		0.233594		0.251351		0.232611		0.245427		0.246825		0.256346		0.227903		0.23883		0.231996		0.236745		0.239324		0.241779		0.237107		0.234212		0.228403		0.247841		0.232222		0.231241		0.250736		0.241154
2018-06-19T01:36:00	0.237227		0.244259		0.246985		0.240987		0.24445		0.233594		0.251351		0.232611		0.245427		0.246825		0.256346		0.227903		0.23883		0.231996		0.236745		0.239324		0.241779		0.237107		0.234212		0.228403		0.247841		0.232222		0.231241		0.250736		0.241154
2018-06-19T01:39:00	0.237227		0.244259		0.246985		0.240987		0.24445		0.233594		0.251351		0.232611		0.245427		0.246825		0.256346		0.227903		0.23883		0.231996		0.236745		0.239324		0.241779		0.237107		0.234212		0.228403		0.247841		0.232222		0.231241		0.250736		0.241154
2018-06-19T01:42:00	0.237227		0.244259		0.246985		0.240987		0.24445		0.233594		0.251351		0.232611		0.245427		0.246825		0.256346		0.227903		0.23883		0.231996		0.236745		0.239324		0.241779		0.237107		0.234212		0.228403		0.247841		0.232222		0.231241		0.250736		0.241154
2018-06-19T01:45:00	0.237227		0.244259		0.246985		0.240987		0.24445		0.233594		0.251351		0.232611		0.245427		0.246825		0.256346		0.227903		0.23883		0.231996		0.236745		0.239324		0.241779		0.237107		0.234212		0.228403		0.247841		0.232222		0.231241		0.250736		0.241154
2018-06-19T01:48:00	0.237227		0.244259		0.246985		0.240987		0.24445		0.233594		0.251351		0.232611		0.245427		0.246825		0.256346		0.227903		0.23883		0.231996		0.236745		0.239324		0.241779		0.237107		0.234212		0.228403		0.247841		0.232222		0.231241		0.250736		0.241154
2018-06-19T01:51:00	0.237227		0.244259		0.246985		0.240987		0.24445		0.233594		0.251351		0.232611		0.245427		0.246825		0.256346		0.227903		0.23883		0.231996		0.236745		0.239324		0.241779		0.237107		0.234212		0.228403		0.247841		0.232222		0.231241		0.250736		0.241154
2018-06-19T01:54:00	0.237227		0.244259		0.246985		0.240987		0.24445		0.233594		0.251351		0.232611		0.245427		0.246825		0.256346		0.227903		0.23883		0.231996		0.236745		0.239324		0.241779		0.237107		0.234212		0.228403		0.247841		0.232222		0.231241		0.250736		0.241154
2018-06-19T01:57:00	0.237227		0.244259		0.246985		0.240987		0.24445		0.233594		0.251351		0.232611		0.245427		0.246825		0.256346		0.227903		0.23883		0.231996		0.236745		0.239324		0.241779		0.237107		0.234212		0.228403		0.247841		0.232222		0.231241		0.250736		0.241154
2018-06-19T02:00:00	0.237227		0.244259		0.246985		0.240987		0.24445		0.233594		0.251351		0.232611		0.245427		0.246825		0.256346		0.227903		0.23883		0.231996		0.236745		0.239324		0.241779		0.237107		0.234212		0.228403		0.247841		0.232222		0.231241		0.250736		0.241154
2018-06-19T02:03:00	0.237227		0.244259		0.246985		0.240987		0.24445		0.233594		0.251351		0.232611		0.245427		0.246825		0.256346		0.227903		0.23883		0.231996		0.236745		0.239324		0.241779		0.237107		0.234212		0.228403		0.247841		0.232222		0.231241		0.250736		0.241154
2018-06-19T02:06:00	0.237227		0.244259		0.246985		0.240987		0.24445		0.233594		0.251351		0.232611		0.245427		0.246825		0.256346		0.227903		0.23883		0.231996		0.236745		0.239324		0.241779		0.237107		0.234212		0.228403		0.247841		0.232222		0.231241		0.250736		0.241154
2018-06-19T02:09:00	0.237227		0.244259		0.246985		0.240987		0.24445		0.233594		0.251351		0.232611		0.245427		0.246825		0.256346		0.227903		0.23883		0.231996		0.236745		0.239324		0.241779		0.237107		0.234212		0.228403		0.247841		0.232222		0.231241		0.250736		0.241154
2018-06-19T02:12:00	0.237227		0.244259		0.246985		0.240987		0.24445		0.233594		0.251351		0.232611		0.245427		0.246825		0.256346		0.227903		0.23883		0.231996		0.236745		0.239324		0.241779		0.237107		0.234212		0.228403		0.247841		0.232222		0.231241		0.250736		0.241154
2018-06-19T02:15:00	0.237227		0.244259		0.246985		0.240987		0.24445		0.233594		0.251351		0.232611		0.245427		0.246825		0.256346		0.227903		0.23883		0.231996		0.236745		0.239324		0.241779		0.237107		0.234212		0.228403		0.247841		0.232222		0.231241		0.250736		0.241154
2018-06-19T02:18:00	0.237227		0.244259		0.246985		0.240987		0.24445		0.233594		0.251351		0.232611		0.245427		0.246825		0.256346		0.227903		0.23883		0.231996		0.236745		0.239324		0.241779		0.237107		0.234212		0.228403		0.247841		0.232222		0.231241		0.250736		0.241154
2018-06-19T02:21:00	0.237227		0.244259		0.246985		0.240987		0.24445		0.233594		0.251351		0.232611		0.245427		0.246825		0.256346		0.227903		0.23883		0.231996		0.236745		0.239324		0.241779		0.237107		0.234212		0.228403		0.247841		0.232222		0.231241		0.250736		0.241154
2018-06-19T02:24:00	0.237227		0.244259		0.246985		0.240987		0.24445		0.233594		0.251351		0.232611		0.245427		0.246825		0.256346		0.227903		0.23883		0.231996		0.236745		0.239324		0.241779		0.237107		0.234212		0.228403		0.247841		0.232222		0.231241		0.250736		0.241154
2018-06-19T02:27:00	0.237227		0.244259		0.246985		0.240987		0.24445		0.233594		0.251351		0.232611		0.245427		0.246825		0.256346		0.227903		0.23883		0.231996		0.236745		0.239324		0.241779		0.237107		0.234212		0.228403		0.247841		0.232222		0.231241		0.250736		0.241154
2018-06-19T02:30:00	0.237227		0.244259		0.246985		0.240987		0.24445		0.233594		0.251351		0.232611		0.245427		0.246825		0.256346		0.227903		0.23883		0.231996		0.236745		0.239324		0.241779		0.237107		0.234212		0.228403		0.247841		0.232222		0.231241		0.250736		0.241154
2018-06-19T02:33:00	0.237227		0.244259		0.246985		0.240987		0.24445		0.233594		0.251351		0.232611		0.245427		0.246825		0.256346		0.227903		0.23883		0.231996		0.236745		0.239324		0.241779		0.237107		0.234212		0.228403		0.247841		0.232222		0.231241		0.250736		0.241154
2018-06-19T02:36:00	0.237227		0.244259		0.246985		0.240987		0.24445		0.233594		0.251351		0.232611		0.245427		0.246825		0.256346		0.227903		0.23883		0.231996		0.236745		0.239324		0.241779		0.237107		0.234212		0.228403		0.247841		0.232222		0.231241		0.250736		0.241154
2018-06-19T02:39:00	0.237227		0.244259		0.246985		0.240987		0.24445		0.233594		0.251351		0.232611		0.245427		0.246825		0.256346		0.227903		0.23883		0.231996		0.236745		0.239324		0.241779		0.237107		0.234212		0.228403		0.247841		0.232222		0.231241		0.250736		0.241154
2018-06-19T02:42:00	0.237227		0.244259		0.246985		0.240987		0.24445		0.233594		0.251351		0.232611		0.245427		0.246825		0.256346		0.227903		0.23883		0.231996		0.236745		0.239324		0.241779		0.237107		0.234212		0.228403		0.247841		0.232222		0.231241		0.250736		0.241154
2018-06-19T02:45:00	0.237227		0.244259		0.246985		0.240987		0.24445		0.233594		0.251351		0.232611		0.245427		0.246825		0.256346		0.227903		0.23883		0.231996		0.236745		0.239324		0.241779		0.237107		0.234212		0.228403		0.247841		0.232222		0.231241		0.250736		0.241154
2018-06-19T02:48:00	0.237227		0.244259		0.246985		0.240987		0.24445		0.233594		0.251351		0.232611		0.245427		0.246825		0.256346		0.227903		0.23883		0.231996		0.236745		0.239324		0.241779		0.237107		0.234212		0.228403		0.247841		0.232222		0.231241		0.250736		0.241154
2018-06-19T02:51:00	0.237227		0.244259		0.246985		0.240987		0.24445		0.233594		0.251351		0.232611		0.245427		0.246825		0.256346		0.227903		0.23883		0.231996		0.236745		0.239324		0.241779		0.237107		0.234212		0.228403		0.247841		0.232222		0.231241		0.250736		0.241154
2018-06-19T02:54:00	0.237227		0.244259		0.246985		0.240987		0.24445		0.233594		0.251351		0.232611		0.245427		0.246825		0.256346		0.227903		0.23883		0.231996		0.236745		0.239324		0.241779		0.237107		0.234212		0.228403		0.247841		0.232222		0.231241		0.250736		0.241154
2018-06-19T02:57:00	0.237227		0.244259		0.246985		0.240987		0.24445		0.233594		0.251351		0.232611		0.245427		0.246825		0.256346		0.227903		0.23883		0.231996		0.236745		0.239324		0.241779		0.237107		0.234212		0.228403		0.247841		0.232222		0.231241		0.250736		0.241154
2018-06-19T03:00:00	0.237227		0.244259		0.246985		0.240987		0.24445		0.233594		0.251351		0.232611		0.245427		0.246825		0.256346		0.227903		0.23883		0.231996		0.236745		0.239324		0.241779		0.237107		0.234212		0.228403		0.247841		0.232222		0.231241		0.250736		0.241154
2018-06-19T03:03:00	0.237227		0.244259		0.246985		0.240987		0.24445		0.233594		0.251351		0.232611		0.245427		0.246825		0.256346		0.227903		0.23883		0.231996		0.236745		0.239324		0.241779		0.237107		0.234212		0.228403		0.247841		0.232222		0.231241		0.250736		0.241154
2018-06-19T03:06:00	0.237227		0.244259		0.246985		0.240987		0.24445		0.233594		0.251351		0.232611		0.245427		0.246825		0.256346		0.227903		0.23883		0.231996		0.236745		0.239324		0.241779		0.237107		0.234212		0.228403		0.247841		0.232222		0.231241		0.250736		0.241154
2018-06-19T03:09:00	0.237227		0.244259		0.246985		0.240987		0.24445		0.233594		0.251351		0.232611		0.245427		0.246825		0.256346		0.227903		0.23883		0.231996		0.236745		0.239324		0.241779		0.237107		0.234212		0.228403		0.247841		0.232222		0.231241		0.250736		0.241154
2018-06-19T03:12:00	0.237227		0.244259		0.246985		0.240987		0.24445		0.233594		0.251351		0.232611		0.245427		0.246825		0.256346		0.227903		0.23883		0.231996		0.236745		0.239324		0.241779		0.237107		0.234212		0.228403		0.247841		0.232222		0.231241		0.250736		0.241154
2018-06-19T03:15:00	0.237227		0.244259		0.246985		0.240987		0.24445		0.233594		0.251351		0.232611		0.245427		0.246825		0.256346		0.227903		0.23883		0.231996		0.236745		0.239324		0.241779		0.237107		0.234212		0.228403		0.247841		0.232222		0.231241		0.250736		0.241154
2018-06-19T03:18:00	0.237227		0.244259		0.246985		0.240987		0.24445		0.233594		0.251351		0.232611		0.245427		0.246825		0.256346		0.227903		0.23883		0.231996		0.236745		0.239324		0.241779		0.237107		0.234212		0.228403		0.247841		0.232222		0.231241		0.250736		0.241154
2018-06-19T03:21:00	0.237227		0.244259		0.246985		0.240987		0.24445		0.233594		0.251351		0.232611		0.245427		0.246825		0.256346		0.227903		0.23883		0.231996		0.236745		0.239324		0.241779		0.237107		0.234212		0.228403		0.247841		0.232222		0.231241		0.250736		0.241154
2018-06-19T03:24:00	0.237227		0.244259		0.246985		0.240987		0.24445		0.233594		0.251351		0.232611		0.245427		0.246825		0.256346		0.227903		0.23883		0.231996		0.236745		0.239324		0.241779		0.237107		0.234212		0.228403		0.247841		0.232222		0.231241		0.250736		0.241154
2018-06-19T03:27:00	0.237227		0.244259		0.246985		0.240987		0.24445		0.233594		0.251351		0.232611		0.245427		0.246825		0.256346		0.227903		0.23883		0.231996		0.236745		0.239324		0.241779		0.237107		0.234212		0.228403		0.247841		0.232222		0.231241		0.250736		0.241154
2018-06-19T03:30:00	0.237227		0.244259		0.246985		0.240987		0.24445		0.233594		0.251351		0.232611		0.245427		0.246825		0.256346		0.227903		0.23883		0.231996		0.236745		0.239324		0.241779		0.237107		0.234212		0.228403		0.247841		0.232222		0.231241		0.250736		0.241154
2018-06-19T03:33:00	0.237227		0.244259		0.246985		0.240987		0.24445		0.233594		0.251351		0.232611		0.245427		0.246825		0.256346		0.227903		0.23883		0.231996		0.236745		0.239324		0.241779		0.237107		0.234212		0.228403		0.247841		0.232222		0.231241		0.250736		0.241154
2018-06-19T03:36:00	0.237227		0.244259		0.246985		0.240987		0.24445		0.233594		0.251351		0.232611		0.245427		0.246825		0.256346		0.227903		0.23883		0.231996		0.236745		0.239324		0.241779		0.237107		0.234212		0.228403		0.247841		0.232222		0.231241		0.250736		0.241154
2018-06-19T03:39:00	0.237227		0.244259		0.246985		0.240987		0.24445		0.233594		0.251351		0.232611		0.245427		0.246825		0.256346		0.227903		0.23883		0.231996		0.236745		0.239324		0.241779		0.237107		0.234212		0.228403		0.247841		0.232222		0.231241		0.250736		0.241154
2018-06-19T03:42:00	0.237227		0.244259		0.246985		0.240987		0.24445		0.233594		0.251351		0.232611		0.245427		0.246825		0.256346		0.227903		0.23883		0.231996		0.236745		0.239324		0.241779		0.237107		0.234212		0.228403		0.247841		0.232222		0.231241		0.250736		0.241154
2018-06-19T03:45:00	0.237227		0.244259		0.246985		0.240987		0.24445		0.233594		0.251351		0.232611		0.245427		0.246825		0.256346		0.227903		0.23883		0.231996		0.236745		0.239324		0.241779		0.237107		0.234212		0.228403		0.247841		0.232222		0.231241		0.250736		0.241154
2018-06-19T03:48:00	0.237227		0.244259		0.246985		0.240987		0.24445		0.233594		0.251351		0.232611		0.245427		0.246825		0.256346		0.227903		0.23883		0.231996		0.236745		0.239324		0.241779		0.237107		0.234212		0.228403		0.247841		0.232222		0.231241		0.250736		0.241154
2018-06-19T03:51:00	0.237227		0.244259		0.246985		0.240987		0.24445		0.233594		0.251351		0.232611		0.245427		0.246825		0.256346		0.227903		0.23883		0.231996		0.236745		0.239324		0.241779		0.237107		0.234212		0.228403		0.247841		0.232222		0.231241		0.250736		0.241154
2018-06-19T03:54:00	0.237227		0.244259		0.246985		0.240987		0.24445		0.233594		0.251351		0.232611		0.245427		0.246825		0.256346		0.227903		0.23883		0.231996		0.236745		0.239324		0.241779		0.237107		0.234212		0.228403		0.247841		0.232222		0.231241		0.250736		0.241154
2018-06-19T03:57:00	0.237227		0.244259		0.246985		0.240987		0.24445		0.233594		0.251351		0.232611		0.245427		0.246825		0.256346		0.227903		0.23883		0.231996		0.236745		0.239324		0.241779		0.237107		0.234212		0.228403		0.247841		0.232222		0.231241		0.250736		0.241154
2018-06-19T04:00:00	0.237227		0.244259		0.246985		0.240987		0.24445		0.233594		0.251351		0.232611		0.245427		0.246825		0.256346		0.227903		0.23883		0.231996		0.236745		0.239324		0.241779		0.237107		0.234212		0.228403		0.247841		0.232222		0.231241		0.250736		0.241154
2018-06-19T04:03:00	0.237227		0.244259		0.246985		0.240987		0.24445		0.233594		0.251351		0.232611		0.245427		0.246825		0.256346		0.227903		0.23883		0.231996		0.236745		0.239324		0.241779		0.237107		0.234212		0.228403		0.247841		0.232222		0.231241		0.250736		0.241154
2018-06-19T04:06:00	0.237227		0.244259		0.246985		0.240987		0.24445		0.233594		0.251351		0.232611		0.245427		0.246825		0.256346		0.227903		0.23883		0.231996		0.236745		0.239324		0.241779		0.237107		0.234212		0.228403		0.247841		0.232222		0.231241		0.250736		0.241154
2018-06-19T04:09:00	0.237227		0.244259		0.246985		0.240987		0.24445		0.233594		0.251351		0.232611		0.245427		0.246825		0.256346		0.227903		0.23883		0.231996		0.236745		0.239324		0.241779		0.237107		0.234212		0.228403		0.247841		0.232222		0.231241		0.250736		0.241154
2018-06-19T04:12:00	0.237227		0.244259		0.246985		0.240987		0.24445		0.233594		0.251351		0.232611		0.245427		0.246825		0.256346		0.227903		0.23883		0.231996		0.236745		0.239324		0.241779		0.237107		0.234212		0.228403		0.247841		0.232222		0.231241		0.250736		0.241154
2018-06-19T04:15:00	0.237227		0.244259		0.246985		0.240987		0.24445		0.233594		0.251351		0.232611		0.245427		0.246825		0.256346		0.227903		0.23883		0.231996		0.236745		0.239324		0.241779		0.237107		0.234212		0.228403		0.247841		0.232222		0.231241		0.250736		0.241154
2018-06-19T04:18:00	0.237227		0.244259		0.246985		0.240987		0.24445		0.233594		0.251351		0.232611		0.245427		0.246825		0.256346		0.227903		0.23883		0.231996		0.236745		0.239324		0.241779		0.237107		0.234212		0.228403		0.247841		0.232222		0.231241		0.250736		0.241154
2018-06-19T04:21:00	0.237227		0.244259		0.246985		0.240987		0.24445		0.233594		0.251351		0.232611		0.245427		0.246825		0.256346		0.227903		0.23883		0.231996		0.236745		0.239324		0.241779		0.237107		0.234212		0.228403		0.247841		0.232222		0.231241		0.250736		0.241154
2018-06-19T04:24:00	0.237227		0.244259		0.246985		0.240987		0.24445		0.233594		0.251351		0.232611		0.245427		0.246825		0.256346		0.227903		0.23883		0.231996		0.236745		0.239324		0.241779		0.237107		0.234212		0.228403		0.247841		0.232222		0.231241		0.250736		0.241154
2018-06-19T04:27:00	0.237227		0.244259		0.246985		0.240987		0.24445		0.233594		0.251351		0.232611		0.245427		0.246825		0.256346		0.227903		0.23883		0.231996		0.236745		0.239324		0.241779		0.237107		0.234212		0.228403		0.247841		0.232222		0.231241		0.250736		0.241154
2018-06-19T04:30:00	0.237227		0.244259		0.246985		0.240987		0.24445		0.233594		0.251351		0.232611		0.245427		0.246825		0.256346		0.227903		0.23883		0.231996		0.236745		0.239324		0.241779		0.237107		0.234212		0.228403		0.247841		0.232222		0.231241		0.250736		0.241154
2018-06-19T04:33:00	0.237227		0.244259		0.246985		0.240987		0.24445		0.233594		0.251351		0.232611		0.245427		0.246825		0.256346		0.227903		0.23883		0.231996		0.236745		0.239324		0.241779		0.237107		0.234212		0.228403		0.247841		0.232222		0.231241		0.250736		0.241154
2018-06-19T04:36:00	0.237227		0.244259		0.246985		0.240987		0.24445		0.233594		0.251351		0.232611		0.245427		0.246825		0.256346		0.227903		0.23883		0.231996		0.236745		0.239324		0.241779		0.237107		0.234212		0.228403		0.247841		0.232222		0.231241		0.250736		0.241154
2018-06-19T04:39:00	0.237227		0.244259		0.246985		0.240987		0.24445		0.233594		0.251351		0.232611		0.245427		0.246825		0.256346		0.227903		0.23883		0.231996		0.236745		0.239324		0.241779		0.237107		0.234212		0.228403		0.247841		0.232222		0.231241		0.250736		0.241154
2018-06-19T04:42:00	0.237227		0.244259		0.246985		0.240987		0.24445		0.233594		0.251351		0.232611		0.245427		0.246825		0.256346		0.227903		0.23883		0.231996		0.236745		0.239324		0.241779		0.237107		0.234212		0.228403		0.247841		0.232222		0.231241		0.250736		0.241154
2018-06-19T04:45:00	0.237227		0.244259		0.246985		0.240987		0.24445		0.233594		0.251351		0.232611		0.245427		0.246825		0.256346		0.227903		0.23883		0.231996		0.236745		0.239324		0.241779		0.237107		0.234212		0.228403		0.247841		0.232222		0.231241		0.250736		0.241154
2018-06-19T04:48:00	0.237227		0.244259		0.246985		0.240987		0.24445		0.233594		0.251351		0.232611		0.245427		0.246825		0.256346		0.227903		0.23883		0.231996		0.236745		0.239324		0.241779		0.237107		0.234212		0.228403		0.247841		0.232222		0.231241		0.250736		0.241154
2018-06-19T04:51:00	0.237227		0.244259		0.246985		0.240987		0.24445		0.233594		0.251351		0.232611		0.245427		0.246825		0.256346		0.227903		0.23883		0.231996		0.236745		0.239324		0.241779		0.237107		0.234212		0.228403		0.247841		0.232222		0.231241		0.250736		0.241154
2018-06-19T04:54:00	0.237227		0.244259		0.246985		0.240987		0.24445		0.233594		0.251351		0.232611		0.245427		0.246825		0.256346		0.227903		0.23883		0.231996		0.236745		0.239324		0.241779		0.237107		0.234212		0.228403		0.247841		0.232222		0.231241		0.250736		0.241154
2018-06-19T04:57:00	0.237227		0.244259		0.246985		0.240987		0.24445		0.233594		0.251351		0.232611		0.245427		0.246825		0.256346		0.227903		0.23883		0.231996		0.236745		0.239324		0.241779		0.237107		0.234212		0.228403		0.247841		0.232222		0.231241		0.250736		0.241154
2018-06-19T05:00:00	0.237227		0.244259		0.246985		0.240987		0.24445		0.233594		0.251351		0.232611		0.245427		0.246825		0.256346		0.227903		0.23883		0.231996		0.236745		0.239324		0.241779		0.237107		0.234212		0.228403		0.247841		0.232222		0.231241		0.250736		0.241154
2018-06-19T05:03:00	0.237227		0.244259		0.246985		0.240987		0.24445		0.233594		0.251351		0.232611		0.245427		0.246825		0.256346		0.227903		0.23883		0.231996		0.236745		0.239324		0.241779		0.237107		0.234212		0.228403		0.247841		0.232222		0.231241		0.250736		0.241154
2018-06-19T05:06:00	0.237227		0.244259		0.246985		0.240987		0.24445		0.233594		0.251351		0.232611		0.245427		0.246825		0.256346		0.227903		0.23883		0.231996		0.236745		0.239324		0.241779		0.237107		0.234212		0.228403		0.247841		0.232222		0.231241		0.250736		0.241154
2018-06-19T05:09:00	0.237227		0.244259		0.246985		0.240987		0.24445		0.233594		0.251351		0.232611		0.245427		0.246825		0.256346		0.227903		0.23883		0.231996		0.236745		0.239324		0.241779		0.237107		0.234212		0.228403		0.247841		0.232222		0.231241		0.250736		0.241154
2018-06-19T05:12:00	0.237227		0.244259		0.246985		0.240987		0.24445		0.233594		0.251351		0.232611		0.245427		0.246825		0.256346		0.227903		0.23883		0.231996		0.236745		0.239324		0.241779		0.237107		0.234212		0.228403		0.247841		0.232222		0.231241		0.250736		0.241154
2018-06-19T05:15:00	0.237227		0.244259		0.246985		0.240987		0.24445		0.233594		0.251351		0.232611		0.245427		0.246825		0.256346		0.227903		0.23883		0.231996		0.236745		0.239324		0.241779		0.237107		0.234212		0.228403		0.247841		0.232222		0.231241		0.250736		0.241154
2018-06-19T05:18:00	0.237227		0.244259		0.246985		0.240987		0.24445		0.233594		0.251351		0.232611		0.245427		0.246825		0.256346		0.227903		0.23883		0.231996		0.236745		0.239324		0.241779		0.237107		0.234212		0.228403		0.247841		0.232222		0.231241		0.250736		0.241154
2018-06-19T05:21:00	0.237227		0.244259		0.246985		0.240987		0.24445		0.233594		0.251351		0.232611		0.245427		0.246825		0.256346		0.227903		0.23883		0.231996		0.236745		0.239324		0.241779		0.237107		0.234212		0.228403		0.247841		0.232222		0.231241		0.250736		0.241154
2018-06-19T05:24:00	0.237227		0.244259		0.246985		0.240987		0.24445		0.233594		0.251351		0.232611		0.245427		0.246825		0.256346		0.227903		0.23883		0.231996		0.236745		0.239324		0.241779		0.237107		0.234212		0.228403		0.247841		0.232222		0.231241		0.250736		0.241154
2018-06-19T05:27:00	0.237227		0.244259		0.246985		0.240987		0.24445		0.233594		0.251351		0.232611		0.245427		0.246825		0.256346		0.227903		0.23883		0.231996		0.236745		0.239324		0.241779		0.237107		0.234212		0.228403		0.247841		0.232222		0.231241		0.250736		0.241154
2018-06-19T05:30:00	0.237227		0.244259		0.246985		0.240987		0.24445		0.233594		0.251351		0.232611		0.245427		0.246825		0.256346		0.227903		0.23883		0.231996		0.236745		0.239324		0.241779		0.237107		0.234212		0.228403		0.247841		0.232222		0.231241		0.250736		0.241154
2018-06-19T05:33:00	0.237227		0.244259		0.246985		0.240987		0.24445		0.233594		0.251351		0.232611		0.245427		0.246825		0.256346		0.227903		0.23883		0.231996		0.236745		0.239324		0.241779		0.237107		0.234212		0.228403		0.247841		0.232222		0.231241		0.250736		0.241154
2018-06-19T05:36:00	0.237227		0.244259		0.246985		0.240987		0.24445		0.233594		0.251351		0.232611		0.245427		0.246825		0.256346		0.227903		0.23883		0.231996		0.236745		0.239324		0.241779		0.237107		0.234212		0.228403		0.247841		0.232222		0.231241		0.250736		0.241154
2018-06-19T05:39:00	0.237227		0.244259		0.246985		0.240987		0.24445		0.233594		0.251351		0.232611		0.245427		0.246825		0.256346		0.227903		0.23883		0.231996		0.236745		0.239324		0.241779		0.237107		0.234212		0.228403		0.247841		0.232222		0.231241		0.250736		0.241154
2018-06-19T05:42:00	0.237227		0.244259		0.246985		0.240987		0.24445		0.233594		0.251351		0.232611		0.245427		0.246825		0.256346		0.227903		0.23883		0.231996		0.236745		0.239324		0.241779		0.237107		0.234212		0.228403		0.247841		0.232222		0.231241		0.250736		0.241154
2018-06-19T05:45:00	0.237227		0.244259		0.246985		0.240987		0.24445		0.233594		0.251351		0.232611		0.245427		0.246825		0.256346		0.227903		0.23883		0.231996		0.236745		0.239324		0.241779		0.237107		0.234212		0.228403		0.247841		0.232222		0.231241		0.250736		0.241154
2018-06-19T05:48:00	0.237227		0.244259		0.246985		0.240987		0.24445		0.233594		0.251351		0.232611		0.245427		0.246825		0.256346		0.227903		0.23883		0.231996		0.236745		0.239324		0.241779		0.237107		0.234212		0.228403		0.247841		0.232222		0.231241		0.250736		0.241154
2018-06-19T05:51:00	0.237227		0.244259		0.246985		0.240987		0.24445		0.233594		0.251351		0.232611		0.245427		0.246825		0.256346		0.227903		0.23883		0.231996		0.236745		0.239324		0.241779		0.237107		0.234212		0.228403		0.247841		0.232222		0.231241		0.250736		0.241154
2018-06-19T05:54:00	0.237227		0.244259		0.246985		0.240987		0.24445		0.233594		0.251351		0.232611		0.245427		0.246825		0.256346		0.227903		0.23883		0.231996		0.236745		0.239324		0.241779		0.237107		0.234212		0.228403		0.247841		0.232222		0.231241		0.250736		0.241154
2018-06-19T05:57:00	0.237227		0.244259		0.246985		0.240987		0.24445		0.233594		0.251351		0.232611		0.245427		0.246825		0.256346		0.227903		0.23883		0.231996		0.236745		0.239324		0.241779		0.237107		0.234212		0.228403		0.247841		0.232222		0.231241		0.250736		0.241154
2018-06-19T06:00:00	0.237227		0.244259		0.246985		0.240987		0.24445		0.233594		0.251351		0.232611		0.245427		0.246825		0.256346		0.227903		0.23883		0.231996		0.236745		0.239324		0.241779		0.237107		0.234212		0.228403		0.247841		0.232222		0.231241		0.250736		0.241154
2018-06-19T06:03:00	0.237227		0.244259		0.246985		0.240987		0.24445		0.233594		0.251351		0.232611		0.245427		0.246825		0.256346		0.227903		0.23883		0.231996		0.236745		0.239324		0.241779		0.237107		0.234212		0.228403		0.247841		0.232222		0.231241		0.250736		0.241154
2018-06-19T06:06:00	0.237227		0.244259		0.246985		0.240987		0.24445		0.233594		0.251351		0.232611		0.245427		0.246825		0.256346		0.227903		0.23883		0.231996		0.236745		0.239324		0.241779		0.237107		0.234212		0.228403		0.247841		0.232222		0.231241		0.250736		0.241154
2018-06-19T06:09:00	0.237227		0.244259		0.246985		0.240987		0.24445		0.233594		0.251351		0.232611		0.245427		0.246825		0.256346		0.227903		0.23883		0.231996		0.236745		0.239324		0.241779		0.237107		0.234212		0.228403		0.247841		0.232222		0.231241		0.250736		0.241154
2018-06-19T06:12:00	0.237227		0.244259		0.246985		0.240987		0.24445		0.233594		0.251351		0.232611		0.245427		0.246825		0.256346		0.227903		0.23883		0.231996		0.236745		0.239324		0.241779		0.237107		0.234212		0.228403		0.247841		0.232222		0.231241		0.250736		0.241154
2018-06-19T06:15:00	0.237227		0.244259		0.246985		0.240987		0.24445		0.233594		0.251351		0.232611		0.245427		0.246825		0.256346		0.227903		0.23883		0.231996		0.236745		0.239324		0.241779		0.237107		0.234212		0.228403		0.247841		0.232222		0.231241		0.250736		0.241154
2018-06-19T06:18:00	0.237227		0.244259		0.246985		0.240987		0.24445		0.233594		0.251351		0.232611		0.245427		0.246825		0.256346		0.227903		0.23883		0.231996		0.236745		0.239324		0.241779		0.237107		0.234212		0.228403		0.247841		0.232222		0.231241		0.250736		0.241154
2018-06-19T06:21:00	0.237227		0.244259		0.246985		0.240987		0.24445		0.233594		0.251351		0.232611		0.245427		0.246825		0.256346		0.227903		0.23883		0.231996		0.236745		0.239324		0.241779		0.237107		0.234212		0.228403		0.247841		0.232222		0.231241		0.250736		0.241154
2018-06-19T06:24:00	0.237227		0.244259		0.246985		0.240987		0.24445		0.233594		0.251351		0.232611		0.245427		0.246825		0.256346		0.227903		0.23883		0.231996		0.236745		0.239324		0.241779		0.237107		0.234212		0.228403		0.247841		0.232222		0.231241		0.250736		0.241154
2018-06-19T06:27:00	0.237227		0.244259		0.246985		0.240987		0.24445		0.233594		0.251351		0.232611		0.245427		0.246825		0.256346		0.227903		0.23883		0.231996		0.236745		0.239324		0.241779		0.237107		0.234212		0.228403		0.247841		0.232222		0.231241		0.250736		0.241154
2018-06-19T06:30:00	0.237227		0.244259		0.246985		0.240987		0.24445		0.233594		0.251351		0.232611		0.245427		0.246825		0.256346		0.227903		0.23883		0.231996		0.236745		0.239324		0.241779		0.237107		0.234212		0.228403		0.247841		0.232222		0.231241		0.250736		0.241154
2018-06-19T06:33:00	0.237227		0.244259		0.246985		0.240987		0.24445		0.233594		0.251351		0.232611		0.245427		0.246825		0.256346		0.227903		0.23883		0.231996		0.236745		0.239324		0.241779		0.237107		0.234212		0.228403		0.247841		0.232222		0.231241		0.250736		0.241154
2018-06-19T06:36:00	0.237227		0.244259		0.246985		0.240987		0.24445		0.233594		0.251351		0.232611		0.245427		0.246825		0.256346		0.227903		0.23883		0.231996		0.236745		0.239324		0.241779		0.237107		0.234212		0.228403		0.247841		0.232222		0.231241		0.250736		0.241154
2018-06-19T06:39:00	0.237227		0.244259		0.246985		0.240987		0.24445		0.233594		0.251351		0.232611		0.245427		0.246825		0.256346		0.227903		0.23883		0.231996		0.236745		0.239324		0.241779		0.237107		0.234212		0.228403		0.247841		0.232222		0.231241		0.250736		0.241154
2018-06-19T06:42:00	0.237227		0.244259		0.246985		0.240987		0.24445		0.233594		0.251351		0.232611		0.245427		0.246825		0.256346		0.227903		0.23883		0.231996		0.236745		0.239324		0.241779		0.237107		0.234212		0.228403		0.247841		0.232222		0.231241		0.250736		0.241154
2018-06-19T06:45:00	0.237227		0.244259		0.246985		0.240987		0.24445		0.233594		0.251351		0.232611		0.245427		0.246825		0.256346		0.227903		0.23883		0.231996		0.236745		0.239324		0.241779		0.237107		0.234212		0.228403		0.247841		0.232222		0.231241		0.250736		0.241154
2018-06-19T06:48:00	0.237227		0.244259		0.246985		0.240987		0.24445		0.233594		0.251351		0.232611		0.245427		0.246825		0.256346		0.227903		0.23883		0.231996		0.236745		0.239324		0.241779		0.237107		0.234212		0.228403		0.247841		0.232222		0.231241		0.250736		0.241154
2018-06-19T06:51:00	0.237227		0.244259		0.246985		0.240987		0.24445		0.233594		0.251351		0.232611		0.245427		0.246825		0.256346		0.227903		0.23883		0.231996		0.236745		0.239324		0.241779		0.237107		0.234212		0.228403		0.247841		0.232222		0.231241		0.250736		0.241154
2018-06-19T06:54:00	0.237227		0.244259		0.246985		0.240987		0.24445		0.233594		0.251351		0.232611		0.245427		0.246825		0.256346		0.227903		0.23883		0.231996		0.236745		0.239324		0.241779		0.237107		0.234212		0.228403		0.247841		0.232222		0.231241		0.250736		0.241154
2018-06-19T06:57:00	0.237227		0.244259		0.246985		0.240987		0.24445		0.233594		0.251351		0.232611		0.245427		0.246825		0.256346		0.227903		0.23883		0.231996		0.236745		0.239324		0.241779		0.237107		0.234212		0.228403		0.247841		0.232222		0.231241		0.250736		0.241154
2018-06-19T07:00:00	0.237227		0.244259		0.246985		0.240987		0.24445		0.233594		0.251351		0.232611		0.245427		0.246825		0.256346		0.227903		0.23883		0.231996		0.236745		0.239324		0.241779		0.237107		0.234212		0.228403		0.247841		0.232222		0.231241		0.250736		0.241154
2018-06-19T07:03:00	0.237227		0.244259		0.246985		0.240987		0.24445		0.233594		0.251351		0.232611		0.245427		0.246825		0.256346		0.227903		0.23883		0.231996		0.236745		0.239324		0.241779		0.237107		0.234212		0.228403		0.247841		0.232222		0.231241		0.250736		0.241154
2018-06-19T07:06:00	0.237227		0.244259		0.246985		0.240987		0.24445		0.233594		0.251351		0.232611		0.245427		0.246825		0.256346		0.227903		0.23883		0.231996		0.236745		0.239324		0.241779		0.237107		0.234212		0.228403		0.247841		0.232222		0.231241		0.250736		0.241154
2018-06-19T07:09:00	0.237227		0.244259		0.246985		0.240987		0.24445		0.233594		0.251351		0.232611		0.245427		0.246825		0.256346		0.227903		0.23883		0.231996		0.236745		0.239324		0.241779		0.237107		0.234212		0.228403		0.247841		0.232222		0.231241		0.250736		0.241154
2018-06-19T07:12:00	0.237227		0.244259		0.246985		0.240987		0.24445		0.233594		0.251351		0.232611		0.245427		0.246825		0.256346		0.227903		0.23883		0.231996		0.236745		0.239324		0.241779		0.237107		0.234212		0.228403		0.247841		0.232222		0.231241		0.250736		0.241154
2018-06-19T07:15:00	0.237227		0.244259		0.246985		0.240987		0.24445		0.233594		0.251351		0.232611		0.245427		0.246825		0.256346		0.227903		0.23883		0.231996		0.236745		0.239324		0.241779		0.237107		0.234212		0.228403		0.247841		0.232222		0.231241		0.250736		0.241154
2018-06-19T07:18:00	0.237227		0.244259		0.246985		0.240987		0.24445		0.233594		0.251351		0.232611		0.245427		0.246825		0.256346		0.227903		0.23883		0.231996		0.236745		0.239324		0.241779		0.237107		0.234212		0.228403		0.247841		0.232222		0.231241		0.250736		0.241154
2018-06-19T07:21:00	0.237227		0.244259		0.246985		0.240987		0.24445		0.233594		0.251351		0.232611		0.245427		0.246825		0.256346		0.227903		0.23883		0.231996		0.236745		0.239324		0.241779		0.237107		0.234212		0.228403		0.247841		0.232222		0.231241		0.250736		0.241154
2018-06-19T07:24:00	0.237227		0.244259		0.246985		0.240987		0.24445		0.233594		0.251351		0.232611		0.245427		0.246825		0.256346		0.227903		0.23883		0.231996		0.236745		0.239324		0.241779		0.237107		0.234212		0.228403		0.247841		0.232222		0.231241		0.250736		0.241154
2018-06-19T07:27:00	0.237227		0.244259		0.246985		0.240987		0.24445		0.233594		0.251351		0.232611		0.245427		0.246825		0.256346		0.227903		0.23883		0.231996		0.236745		0.239324		0.241779		0.237107		0.234212		0.228403		0.247841		0.232222		0.231241		0.250736		0.241154
2018-06-19T07:30:00	0.237227		0.244259		0.246985		0.240987		0.24445		0.233594		0.251351		0.232611		0.245427		0.246825		0.256346		0.227903		0.23883		0.231996		0.236745		0.239324		0.241779		0.237107		0.234212		0.228403		0.247841		0.232222		0.231241		0.250736		0.241154
2018-06-19T07:33:00	0.237227		0.244259		0.246985		0.240987		0.24445		0.233594		0.251351		0.232611		0.245427		0.246825		0.256346		0.227903		0.23883		0.231996		0.236745		0.239324		0.241779		0.237107		0.234212		0.228403		0.247841		0.232222		0.231241		0.250736		0.241154
2018-06-19T07:36:00	0.237227		0.244259		0.246985		0.240987		0.24445		0.233594		0.251351		0.232611		0.245427		0.246825		0.256346		0.227903		0.23883		0.231996		0.236745		0.239324		0.241779		0.237107		0.234212		0.228403		0.247841		0.232222		0.231241		0.250736		0.241154
2018-06-19T07:39:00	0.237227		0.244259		0.246985		0.240987		0.24445		0.233594		0.251351		0.232611		0.245427		0.246825		0.256346		0.227903		0.23883		0.231996		0.236745		0.239324		0.241779		0.237107		0.234212		0.228403		0.247841		0.232222		0.231241		0.250736		0.241154
2018-06-19T07:42:00	0.237227		0.244259		0.246985		0.240987		0.24445		0.233594		0.251351		0.232611		0.245427		0.246825		0.256346		0.227903		0.23883		0.231996		0.236745		0.239324		0.241779		0.237107		0.234212		0.228403		0.247841		0.232222		0.231241		0.250736		0.241154
2018-06-19T07:45:00	0.237227		0.244259		0.246985		0.240987		0.24445		0.233594		0.251351		0.232611		0.245427		0.246825		0.256346		0.227903		0.23883		0.231996		0.236745		0.239324		0.241779		0.237107		0.234212		0.228403		0.247841		0.232222		0.231241		0.250736		0.241154
2018-06-19T07:48:00	0.237227		0.244259		0.246985		0.240987		0.24445		0.233594		0.251351		0.232611		0.245427		0.246825		0.256346		0.227903		0.23883		0.231996		0.236745		0.239324		0.241779		0.237107		0.234212		0.228403		0.247841		0.232222		0.231241		0.250736		0.241154
2018-06-19T07:51:00	0.237227		0.244259		0.246985		0.240987		0.24445		0.233594		0.251351		0.232611		0.245427		0.246825		0.256346		0.227903		0.23883		0.231996		0.236745		0.239324		0.241779		0.237107		0.234212		0.228403		0.247841		0.232222		0.231241		0.250736		0.241154
2018-06-19T07:54:00	0.237227		0.244259		0.246985		0.240987		0.24445		0.233594		0.251351		0.232611		0.245427		0.246825		0.256346		0.227903		0.23883		0.231996		0.236745		0.239324		0.241779		0.237107		0.234212		0.228403		0.247841		0.232222		0.231241		0.250736		0.241154
2018-06-19T07:57:00	0.237227		0.244259		0.246985		0.240987		0.24445		0.233594		0.251351		0.232611		0.245427		0.246825		0.256346		0.227903		0.23883		0.231996		0.236745		0.239324		0.241779		0.237107		0.234212		0.228403		0.247841		0.232222		0.231241		0.250736		0.241154
2018-06-19T08:00:00	0.237227		0.244259		0.246985		0.240987		0.24445		0.233594		0.251351		0.232611		0.245427		0.246825		0.256346		0.227903		0.23883		0.231996		0.236745		0.239324		0.241779		0.237107		0.234212		0.228403		0.247841		0.232222		0.231241		0.250736		0.241154
2018-06-19T08:03:00	0.237227		0.244259		0.246985		0.240987		0.24445		0.233594		0.251351		0.232611		0.245427		0.246825		0.256346		0.227903		0.23883		0.231996		0.236745		0.239324		0.241779		0.237107		0.234212		0.228403		0.247841		0.232222		0.231241		0.250736		0.241154
2018-06-19T08:06:00	0.237227		0.244259		0.246985		0.240987		0.24445		0.233594		0.251351		0.232611		0.245427		0.246825		0.256346		0.227903		0.23883		0.231996		0.236745		0.239324		0.241779		0.237107		0.234212		0.228403		0.247841		0.232222		0.231241		0.250736		0.241154
2018-06-19T08:09:00	0.237227		0.244259		0.246985		0.240987		0.24445		0.233594		0.251351		0.232611		0.245427		0.246825		0.256346		0.227903		0.23883		0.231996		0.236745		0.239324		0.241779		0.237107		0.234212		0.228403		0.247841		0.232222		0.231241		0.250736		0.241154
2018-06-19T08:12:00	0.237227		0.244259		0.246985		0.240987		0.24445		0.233594		0.251351		0.232611		0.245427		0.246825		0.256346		0.227903		0.23883		0.231996		0.236745		0.239324		0.241779		0.237107		0.234212		0.228403		0.247841		0.232222		0.231241		0.250736		0.241154
2018-06-19T08:15:00	0.237227		0.244259		0.246985		0.240987		0.24445		0.233594		0.251351		0.232611		0.245427		0.246825		0.256346		0.227903		0.23883		0.231996		0.236745		0.239324		0.241779		0.237107		0.234212		0.228403		0.247841		0.232222		0.231241		0.250736		0.241154
2018-06-19T08:18:00	0.237227		0.244259		0.246985		0.240987		0.24445		0.233594		0.251351		0.232611		0.245427		0.246825		0.256346		0.227903		0.23883		0.231996		0.236745		0.239324		0.241779		0.237107		0.234212		0.228403		0.247841		0.232222		0.231241		0.250736		0.241154
2018-06-19T08:21:00	0.237227		0.244259		0.246985		0.240987		0.24445		0.233594		0.251351		0.232611		0.245427		0.246825		0.256346		0.227903		0.23883		0.231996		0.236745		0.239324		0.241779		0.237107		0.234212		0.228403		0.247841		0.232222		0.231241		0.250736		0.241154
2018-06-19T08:24:00	0.237227		0.244259		0.246985		0.240987		0.24445		0.233594		0.251351		0.232611		0.245427		0.246825		0.256346		0.227903		0.23883		0.231996		0.236745		0.239324		0.241779		0.237107		0.234212		0.228403		0.247841		0.232222		0.231241		0.250736		0.241154
2018-06-19T08:27:00	0.237227		0.244259		0.246985		0.240987		0.24445		0.233594		0.251351		0.232611		0.245427		0.246825		0.256346		0.227903		0.23883		0.231996		0.236745		0.239324		0.241779		0.237107		0.234212		0.228403		0.247841		0.232222		0.231241		0.250736		0.241154
2018-06-19T08:30:00	0.237227		0.244259		0.246985		0.240987		0.24445		0.233594		0.251351		0.232611		0.245427		0.246825		0.256346		0.227903		0.23883		0.231996		0.236745		0.239324		0.241779		0.237107		0.234212		0.228403		0.247841		0.232222		0.231241		0.250736		0.241154
2018-06-19T08:33:00	0.237227		0.244259		0.246985		0.240987		0.24445		0.233594		0.251351		0.232611		0.245427		0.246825		0.256346		0.227903		0.23883		0.231996		0.236745		0.239324		0.241779		0.237107		0.234212		0.228403		0.247841		0.232222		0.231241		0.250736		0.241154
2018-06-19T08:36:00	0.237227		0.244259		0.246985		0.240987		0.24445		0.233594		0.251351		0.232611		0.245427		0.246825		0.256346		0.227903		0.23883		0.231996		0.236745		0.239324		0.241779		0.237107		0.234212		0.228403		0.247841		0.232222		0.231241		0.250736		0.241154
2018-06-19T08:39:00	0.237227		0.244259		0.246985		0.240987		0.24445		0.233594		0.251351		0.232611		0.245427		0.246825		0.256346		0.227903		0.23883		0.231996		0.236745		0.239324		0.241779		0.237107		0.234212		0.228403		0.247841		0.232222		0.231241		0.250736		0.241154
2018-06-19T08:42:00	0.237227		0.244259		0.246985		0.240987		0.24445		0.233594		0.251351		0.232611		0.245427		0.246825		0.256346		0.227903		0.23883		0.231996		0.236745		0.239324		0.241779		0.237107		0.234212		0.228403		0.247841		0.232222		0.231241		0.250736		0.241154
2018-06-19T08:45:00	0.237227		0.244259		0.246985		0.240987		0.24445		0.233594		0.251351		0.232611		0.245427		0.246825		0.256346		0.227903		0.23883		0.231996		0.236745		0.239324		0.241779		0.237107		0.234212		0.228403		0.247841		0.232222		0.231241		0.250736		0.241154
2018-06-19T08:48:00	0.237227		0.244259		0.246985		0.240987		0.24445		0.233594		0.251351		0.232611		0.245427		0.246825		0.256346		0.227903		0.23883		0.231996		0.236745		0.239324		0.241779		0.237107		0.234212		0.228403		0.247841		0.232222		0.231241		0.250736		0.241154
2018-06-19T08:51:00	0.237227		0.244259		0.246985		0.240987		0.24445		0.233594		0.251351		0.232611		0.245427		0.246825		0.256346		0.227903		0.23883		0.231996		0.236745		0.239324		0.241779		0.237107		0.234212		0.228403		0.247841		0.232222		0.231241		0.250736		0.241154
2018-06-19T08:54:00	0.237227		0.244259		0.246985		0.240987		0.24445		0.233594		0.251351		0.232611		0.245427		0.246825		0.256346		0.227903		0.23883		0.231996		0.236745		0.239324		0.241779		0.237107		0.234212		0.228403		0.247841		0.232222		0.231241		0.250736		0.241154
2018-06-19T08:57:00	0.237227		0.244259		0.246985		0.240987		0.24445		0.233594		0.251351		0.232611		0.245427		0.246825		0.256346		0.227903		0.23883		0.231996		0.236745		0.239324		0.241779		0.237107		0.234212		0.228403		0.247841		0.232222		0.231241		0.250736		0.241154
2018-06-19T09:00:00	0.237227		0.244259		0.246985		0.240987		0.24445		0.233594		0.251351		0.232611		0.245427		0.246825		0.256346		0.227903		0.23883		0.231996		0.236745		0.239324		0.241779		0.237107		0.234212		0.228403		0.247841		0.232222		0.231241		0.250736		0.241154
2018-06-19T09:03:00	0.237227		0.244259		0.246985		0.240987		0.24445		0.233594		0.251351		0.232611		0.245427		0.246825		0.256346		0.227903		0.23883		0.231996		0.236745		0.239324		0.241779		0.237107		0.234212		0.228403		0.247841		0.232222		0.231241		0.250736		0.241154
2018-06-19T09:06:00	0.237227		0.244259		0.246985		0.240987		0.24445		0.233594		0.251351		0.232611		0.245427		0.246825		0.256346		0.227903		0.23883		0.231996		0.236745		0.239324		0.241779		0.237107		0.234212		0.228403		0.247841		0.232222		0.231241		0.250736		0.241154
2018-06-19T09:09:00	0.237227		0.244259		0.246985		0.240987		0.24445		0.233594		0.251351		0.232611		0.245427		0.246825		0.256346		0.227903		0.23883		0.231996		0.236745		0.239324		0.241779		0.237107		0.234212		0.228403		0.247841		0.232222		0.231241		0.250736		0.241154
2018-06-19T09:12:00	0.237227		0.244259		0.246985		0.240987		0.24445		0.233594		0.251351		0.232611		0.245427		0.246825		0.256346		0.227903		0.23883		0.231996		0.236745		0.239324		0.241779		0.237107		0.234212		0.228403		0.247841		0.232222		0.231241		0.250736		0.241154
2018-06-19T09:15:00	0.237227		0.244259		0.246985		0.240987		0.24445		0.233594		0.251351		0.232611		0.245427		0.246825		0.256346		0.227903		0.23883		0.231996		0.236745		0.239324		0.241779		0.237107		0.234212		0.228403		0.247841		0.232222		0.231241		0.250736		0.241154
2018-06-19T09:18:00	0.237227		0.244259		0.246985		0.240987		0.24445		0.233594		0.251351		0.232611		0.245427		0.246825		0.256346		0.227903		0.23883		0.231996		0.236745		0.239324		0.241779		0.237107		0.234212		0.228403		0.247841		0.232222		0.231241		0.250736		0.241154
2018-06-19T09:21:00	0.237227		0.244259		0.246985		0.240987		0.24445		0.233594		0.251351		0.232611		0.245427		0.246825		0.256346		0.227903		0.23883		0.231996		0.236745		0.239324		0.241779		0.237107		0.234212		0.228403		0.247841		0.232222		0.231241		0.250736		0.241154
2018-06-19T09:24:00	0.237227		0.244259		0.246985		0.240987		0.24445		0.233594		0.251351		0.232611		0.245427		0.246825		0.256346		0.227903		0.23883		0.231996		0.236745		0.239324		0.241779		0.237107		0.234212		0.228403		0.247841		0.232222		0.231241		0.250736		0.241154
2018-06-19T09:27:00	0.237227		0.244259		0.246985		0.240987		0.24445		0.233594		0.251351		0.232611		0.245427		0.246825		0.256346		0.227903		0.23883		0.231996		0.236745		0.239324		0.241779		0.237107		0.234212		0.228403		0.247841		0.232222		0.231241		0.250736		0.241154
2018-06-19T09:30:00	0.237227		0.244259		0.246985		0.240987		0.24445		0.233594		0.251351		0.232611		0.245427		0.246825		0.256346		0.227903		0.23883		0.231996		0.236745		0.239324		0.241779		0.237107		0.234212		0.228403		0.247841		0.232222		0.231241		0.250736		0.241154
2018-06-19T09:33:00	0.237227		0.244259		0.246985		0.240987		0.24445		0.233594		0.251351		0.232611		0.245427		0.246825		0.256346		0.227903		0.23883		0.231996		0.236745		0.239324		0.241779		0.237107		0.234212		0.228403		0.247841		0.232222		0.231241		0.250736		0.241154
2018-06-19T09:36:00	0.237227		0.244259		0.246985		0.240987		0.24445		0.233594		0.251351		0.232611		0.245427		0.246825		0.256346		0.227903		0.23883		0.231996		0.236745		0.239324		0.241779		0.237107		0.234212		0.228403		0.247841		0.232222		0.231241		0.250736		0.241154
2018-06-19T09:39:00	0.237227		0.244259		0.246985		0.240987		0.24445		0.233594		0.251351		0.232611		0.245427		0.246825		0.256346		0.227903		0.23883		0.231996		0.236745		0.239324		0.241779		0.237107		0.234212		0.228403		0.247841		0.232222		0.231241		0.250736		0.241154
2018-06-19T09:42:00	0.237227		0.244259		0.246985		0.240987		0.24445		0.233594		0.251351		0.232611		0.245427		0.246825		0.256346		0.227903		0.23883		0.231996		0.236745		0.239324		0.241779		0.237107		0.234212		0.228403		0.247841		0.232222		0.231241		0.250736		0.241154
2018-06-19T09:45:00	0.237227		0.244259		0.246985		0.240987		0.24445		0.233594		0.251351		0.232611		0.245427		0.246825		0.256346		0.227903		0.23883		0.231996		0.236745		0.239324		0.241779		0.237107		0.234212		0.228403		0.247841		0.232222		0.231241		0.250736		0.241154
2018-06-19T09:48:00	0.237227		0.244259		0.246985		0.240987		0.24445		0.233594		0.251351		0.232611		0.245427		0.246825		0.256346		0.227903		0.23883		0.231996		0.236745		0.239324		0.241779		0.237107		0.234212		0.228403		0.247841		0.232222		0.231241		0.250736		0.241154
2018-06-19T09:51:00	0.237227		0.244259		0.246985		0.240987		0.24445		0.233594		0.251351		0.232611		0.245427		0.246825		0.256346		0.227903		0.23883		0.231996		0.236745		0.239324		0.241779		0.237107		0.234212		0.228403		0.247841		0.232222		0.231241		0.250736		0.241154
2018-06-19T09:54:00	0.237227		0.244259		0.246985		0.240987		0.24445		0.233594		0.251351		0.232611		0.245427		0.246825		0.256346		0.227903		0.23883		0.231996		0.236745		0.239324		0.241779		0.237107		0.234212		0.228403		0.247841		0.232222		0.231241		0.250736		0.241154
2018-06-19T09:57:00	0.237227		0.244259		0.246985		0.240987		0.24445		0.233594		0.251351		0.232611		0.245427		0.246825		0.256346		0.227903		0.23883		0.231996		0.236745		0.239324		0.241779		0.237107		0.234212		0.228403		0.247841		0.232222		0.231241		0.250736		0.241154
2018-06-19T10:00:00	0.237227		0.244259		0.246985		0.240987		0.24445		0.233594		0.251351		0.232611		0.245427		0.246825		0.256346		0.227903		0.23883		0.231996		0.236745		0.239324		0.241779		0.237107		0.234212		0.228403		0.247841		0.232222		0.231241		0.250736		0.241154
2018-06-19T10:03:00	0.237227		0.244259		0.246985		0.240987		0.24445		0.233594		0.251351		0.232611		0.245427		0.246825		0.256346		0.227903		0.23883		0.231996		0.236745		0.239324		0.241779		0.237107		0.234212		0.228403		0.247841		0.232222		0.231241		0.250736		0.241154
2018-06-19T10:06:00	0.237227		0.244259		0.246985		0.240987		0.24445		0.233594		0.251351		0.232611		0.245427		0.246825		0.256346		0.227903		0.23883		0.231996		0.236745		0.239324		0.241779		0.237107		0.234212		0.228403		0.247841		0.232222		0.231241		0.250736		0.241154
2018-06-19T10:09:00	0.237227		0.244259		0.246985		0.240987		0.24445		0.233594		0.251351		0.232611		0.245427		0.246825		0.256346		0.227903		0.23883		0.231996		0.236745		0.239324		0.241779		0.237107		0.234212		0.228403		0.247841		0.232222		0.231241		0.250736		0.241154
2018-06-19T10:12:00	0.237227		0.244259		0.246985		0.240987		0.24445		0.233594		0.251351		0.232611		0.245427		0.246825		0.256346		0.227903		0.23883		0.231996		0.236745		0.239324		0.241779		0.237107		0.234212		0.228403		0.247841		0.232222		0.231241		0.250736		0.241154
2018-06-19T10:15:00	0.237227		0.244259		0.246985		0.240987		0.24445		0.233594		0.251351		0.232611		0.245427		0.246825		0.256346		0.227903		0.23883		0.231996		0.236745		0.239324		0.241779		0.237107		0.234212		0.228403		0.247841		0.232222		0.231241		0.250736		0.241154
2018-06-19T10:18:00	0.237227		0.244259		0.246985		0.240987		0.24445		0.233594		0.251351		0.232611		0.245427		0.246825		0.256346		0.227903		0.23883		0.231996		0.236745		0.239324		0.241779		0.237107		0.234212		0.228403		0.247841		0.232222		0.231241		0.250736		0.241154
2018-06-19T10:21:00	0.237227		0.244259		0.246985		0.240987		0.24445		0.233594		0.251351		0.232611		0.245427		0.246825		0.256346		0.227903		0.23883		0.231996		0.236745		0.239324		0.241779		0.237107		0.234212		0.228403		0.247841		0.232222		0.231241		0.250736		0.241154
2018-06-19T10:24:00	0.237227		0.244259		0.246985		0.240987		0.24445		0.233594		0.251351		0.232611		0.245427		0.246825		0.256346		0.227903		0.23883		0.231996		0.236745		0.239324		0.241779		0.237107		0.234212		0.228403		0.247841		0.232222		0.231241		0.250736		0.241154
2018-06-19T10:27:00	0.237227		0.244259		0.246985		0.240987		0.24445		0.233594		0.251351		0.232611		0.245427		0.246825		0.256346		0.227903		0.23883		0.231996		0.236745		0.239324		0.241779		0.237107		0.234212		0.228403		0.247841		0.232222		0.231241		0.250736		0.241154
2018-06-19T10:30:00	0.237227		0.244259		0.246985		0.240987		0.24445		0.233594		0.251351		0.232611		0.245427		0.246825		0.256346		0.227903		0.23883		0.231996		0.236745		0.239324		0.241779		0.237107		0.234212		0.228403		0.247841		0.232222		0.231241		0.250736		0.241154
2018-06-19T10:33:00	0.237227		0.244259		0.246985		0.240987		0.24445		0.233594		0.251351		0.232611		0.245427		0.246825		0.256346		0.227903		0.23883		0.231996		0.236745		0.239324		0.241779		0.237107		0.234212		0.228403		0.247841		0.232222		0.231241		0.250736		0.241154
2018-06-19T10:36:00	0.237227		0.244259		0.246985		0.240987		0.24445		0.233594		0.251351		0.232611		0.245427		0.246825		0.256346		0.227903		0.23883		0.231996		0.236745		0.239324		0.241779		0.237107		0.234212		0.228403		0.247841		0.232222		0.231241		0.250736		0.241154
2018-06-19T10:39:00	0.237227		0.244259		0.246985		0.240987		0.24445		0.233594		0.251351		0.232611		0.245427		0.246825		0.256346		0.227903		0.23883		0.231996		0.236745		0.239324		0.241779		0.237107		0.234212		0.228403		0.247841		0.232222		0.231241		0.250736		0.241154
2018-06-19T10:42:00	0.237227		0.244259		0.246985		0.240987		0.24445		0.233594		0.251351		0.232611		0.245427		0.246825		0.256346		0.227903		0.23883		0.231996		0.236745		0.239324		0.241779		0.237107		0.234212		0.228403		0.247841		0.232222		0.231241		0.250736		0.241154
2018-06-19T10:45:00	0.237227		0.244259		0.246985		0.240987		0.24445		0.233594		0.251351		0.232611		0.245427		0.246825		0.256346		0.227903		0.23883		0.231996		0.236745		0.239324		0.241779		0.237107		0.234212		0.228403		0.247841		0.232222		0.231241		0.250736		0.241154
2018-06-19T10:48:00	0.237227		0.244259		0.246985		0.240987		0.24445		0.233594		0.251351		0.232611		0.245427		0.246825		0.256346		0.227903		0.23883		0.231996		0.236745		0.239324		0.241779		0.237107		0.234212		0.228403		0.247841		0.232222		0.231241		0.250736		0.241154
2018-06-19T10:51:00	0.237227		0.244259		0.246985		0.240987		0.24445		0.233594		0.251351		0.232611		0.245427		0.246825		0.256346		0.227903		0.23883		0.231996		0.236745		0.239324		0.241779		0.237107		0.234212		0.228403		0.247841		0.232222		0.231241		0.250736		0.241154
2018-06-19T10:54:00	0.237227		0.244259		0.246985		0.240987		0.24445		0.233594		0.251351		0.232611		0.245427		0.246825		0.256346		0.227903		0.23883		0.231996		0.236745		0.239324		0.241779		0.237107		0.234212		0.228403		0.247841		0.232222		0.231241		0.250736		0.241154
2018-06-19T10:57:00	0.237227		0.244259		0.246985		0.240987		0.24445		0.233594		0.251351		0.232611		0.245427		0.246825		0.256346		0.227903		0.23883		0.231996		0.236745		0.239324		0.241779		0.237107		0.234212		0.228403		0.247841		0.232222		0.231241		0.250736		0.241154
2018-06-19T11:00:00	0.237227		0.244259		0.246985		0.240987		0.24445		0.233594		0.251351		0.232611		0.245427		0.246825		0.256346		0.227903		0.23883		0.231996		0.236745		0.239324		0.241779		0.237107		0.234212		0.228403		0.247841		0.232222		0.231241		0.250736		0.241154
2018-06-19T11:03:00	0.237227		0.244259		0.246985		0.240987		0.24445		0.233594		0.251351		0.232611		0.245427		0.246825		0.256346		0.227903		0.23883		0.231996		0.236745		0.239324		0.241779		0.237107		0.234212		0.228403		0.247841		0.232222		0.231241		0.250736		0.241154
2018-06-19T11:06:00	0.237227		0.244259		0.246985		0.240987		0.24445		0.233594		0.251351		0.232611		0.245427		0.246825		0.256346		0.227903		0.23883		0.231996		0.236745		0.239324		0.241779		0.237107		0.234212		0.228403		0.247841		0.232222		0.231241		0.250736		0.241154
2018-06-19T11:09:00	0.237227		0.244259		0.246985		0.240987		0.24445		0.233594		0.251351		0.232611		0.245427		0.246825		0.256346		0.227903		0.23883		0.231996		0.236745		0.239324		0.241779		0.237107		0.234212		0.228403		0.247841		0.232222		0.231241		0.250736		0.241154
2018-06-19T11:12:00	0.237227		0.244259		0.246985		0.240987		0.24445		0.233594		0.251351		0.232611		0.245427		0.246825		0.256346		0.227903		0.23883		0.231996		0.236745		0.239324		0.241779		0.237107		0.234212		0.228403		0.247841		0.232222		0.231241		0.250736		0.241154
2018-06-19T11:15:00	0.237227		0.244259		0.246985		0.240987		0.24445		0.233594		0.251351		0.232611		0.245427		0.246825		0.256346		0.227903		0.23883		0.231996		0.236745		0.239324		0.241779		0.237107		0.234212		0.228403		0.247841		0.232222		0.231241		0.250736		0.241154
2018-06-19T11:18:00	0.237227		0.244259		0.246985		0.240987		0.24445		0.233594		0.251351		0.232611		0.245427		0.246825		0.256346		0.227903		0.23883		0.231996		0.236745		0.239324		0.241779		0.237107		0.234212		0.228403		0.247841		0.232222		0.231241		0.250736		0.241154
2018-06-19T11:21:00	0.237227		0.244259		0.246985		0.240987		0.24445		0.233594		0.251351		0.232611		0.245427		0.246825		0.256346		0.227903		0.23883		0.231996		0.236745		0.239324		0.241779		0.237107		0.234212		0.228403		0.247841		0.232222		0.231241		0.250736		0.241154
2018-06-19T11:24:00	0.237227		0.244259		0.246985		0.240987		0.24445		0.233594		0.251351		0.232611		0.245427		0.246825		0.256346		0.227903		0.23883		0.231996		0.236745		0.239324		0.241779		0.237107		0.234212		0.228403		0.247841		0.232222		0.231241		0.250736		0.241154
2018-06-19T11:27:00	0.237227		0.244259		0.246985		0.240987		0.24445		0.233594		0.251351		0.232611		0.245427		0.246825		0.256346		0.227903		0.23883		0.231996		0.236745		0.239324		0.241779		0.237107		0.234212		0.228403		0.247841		0.232222		0.231241		0.250736		0.241154
2018-06-19T11:30:00	0.237227		0.244259		0.246985		0.240987		0.24445		0.233594		0.251351		0.232611		0.245427		0.246825		0.256346		0.227903		0.23883		0.231996		0.236745		0.239324		0.241779		0.237107		0.234212		0.228403		0.247841		0.232222		0.231241		0.250736		0.241154
2018-06-19T11:33:00	0.237227		0.244259		0.246985		0.240987		0.24445		0.233594		0.251351		0.232611		0.245427		0.246825		0.256346		0.227903		0.23883		0.231996		0.236745		0.239324		0.241779		0.237107		0.234212		0.228403		0.247841		0.232222		0.231241		0.250736		0.241154
2018-06-19T11:36:00	0.237227		0.244259		0.246985		0.240987		0.24445		0.233594		0.251351		0.232611		0.245427		0.246825		0.256346		0.227903		0.23883		0.231996		0.236745		0.239324		0.241779		0.237107		0.234212		0.228403		0.247841		0.232222		0.231241		0.250736		0.241154
2018-06-19T11:39:00	0.237227		0.244259		0.246985		0.240987		0.24445		0.233594		0.251351		0.232611		0.245427		0.246825		0.256346		0.227903		0.23883		0.231996		0.236745		0.239324		0.241779		0.237107		0.234212		0.228403		0.247841		0.232222		0.231241		0.250736		0.241154
2018-06-19T11:42:00	0.237227		0.244259		0.246985		0.240987		0.24445		0.233594		0.251351		0.232611		0.245427		0.246825		0.256346		0.227903		0.23883		0.231996		0.236745		0.239324		0.241779		0.237107		0.234212		0.228403		0.247841		0.232222		0.231241		0.250736		0.241154
2018-06-19T11:45:00	0.237227		0.244259		0.246985		0.240987		0.24445		0.233594		0.251351		0.232611		0.245427		0.246825		0.256346		0.227903		0.23883		0.231996		0.236745		0.239324		0.241779		0.237107		0.234212		0.228403		0.247841		0.232222		0.231241		0.250736		0.241154
2018-06-19T11:48:00	0.237227		0.244259		0.246985		0.240987		0.24445		0.233594		0.251351		0.232611		0.245427		0.246825		0.256346		0.227903		0.23883		0.231996		0.236745		0.239324		0.241779		0.237107		0.234212		0.228403		0.247841		0.232222		0.231241		0.250736		0.241154
2018-06-19T11:51:00	0.237227		0.244259		0.246985		0.240987		0.24445		0.233594		0.251351		0.232611		0.245427		0.246825		0.256346		0.227903		0.23883		0.231996		0.236745		0.239324		0.241779		0.237107		0.234212		0.228403		0.247841		0.232222		0.231241		0.250736		0.241154
2018-06-19T11:54:00	0.237227		0.244259		0.246985		0.240987		0.24445		0.233594		0.251351		0.232611		0.245427		0.246825		0.256346		0.227903		0.23883		0.231996		0.236745		0.239324		0.241779		0.237107		0.234212		0.228403		0.247841		0.232222		0.231241		0.250736		0.241154
2018-06-19T11:57:00	0.237227		0.244259		0.246985		0.240987		0.24445		0.233594		0.251351		0.232611		0.245427		0.246825		0.256346		0.227903		0.23883		0.231996		0.236745		0.239324		0.241779		0.237107		0.234212		0.228403		0.247841		0.232222		0.231241		0.250736		0.241154
2018-06-19T12:00:00	0.237227		0.244259		0.246985		0.240987		0.24445		0.233594		0.251351		0.232611		0.245427		0.246825		0.256346		0.227903		0.23883		0.231996		0.236745		0.239324		0.241779		0.237107		0.234212		0.228403		0.247841		0.232222		0.231241		0.250736		0.241154
2018-06-19T12:03:00	0.237227		0.244259		0.246985		0.240987		0.24445		0.233594		0.251351		0.232611		0.245427		0.246825		0.256346		0.227903		0.23883		0.231996		0.236745		0.239324		0.241779		0.237107		0.234212		0.228403		0.247841		0.232222		0.231241		0.250736		0.241154
2018-06-19T12:06:00	0.237227		0.244259		0.246985		0.240987		0.24445		0.233594		0.251351		0.232611		0.245427		0.246825		0.256346		0.227903		0.23883		0.231996		0.236745		0.239324		0.241779		0.237107		0.234212		0.228403		0.247841		0.232222		0.231241		0.250736		0.241154
2018-06-19T12:09:00	0.237227		0.244259		0.246985		0.240987		0.24445		0.233594		0.251351		0.232611		0.245427		0.246825		0.256346		0.227903		0.23883		0.231996		0.236745		0.239324		0.241779		0.237107		0.234212		0.228403		0.247841		0.232222		0.231241		0.250736		0.241154
2018-06-19T12:12:00	0.237227		0.244259		0.246985		0.240987		0.24445		0.233594		0.251351		0.232611		0.245427		0.246825		0.256346		0.227903		0.23883		0.231996		0.236745		0.239324		0.241779		0.237107		0.234212		0.228403		0.247841		0.232222		0.231241		0.250736		0.241154
2018-06-19T12:15:00	0.237227		0.244259		0.246985		0.240987		0.24445		0.233594		0.251351		0.232611		0.245427		0.246825		0.256346		0.227903		0.23883		0.231996		0.236745		0.239324		0.241779		0.237107		0.234212		0.228403		0.247841		0.232222		0.231241		0.250736		0.241154
2018-06-19T12:18:00	0.237227		0.244259		0.246985		0.240987		0.24445		0.233594		0.251351		0.232611		0.245427		0.246825		0.256346		0.227903		0.23883		0.231996		0.236745		0.239324		0.241779		0.237107		0.234212		0.228403		0.247841		0.232222		0.231241		0.250736		0.241154
2018-06-19T12:21:00	0.237227		0.244259		0.246985		0.240987		0.24445		0.233594		0.251351		0.232611		0.245427		0.246825		0.256346		0.227903		0.23883		0.231996		0.236745		0.239324		0.241779		0.237107		0.234212		0.228403		0.247841		0.232222		0.231241		0.250736		0.241154
2018-06-19T12:24:00	0.237227		0.244259		0.246985		0.240987		0.24445		0.233594		0.251351		0.232611		0.245427		0.246825		0.256346		0.227903		0.23883		0.231996		0.236745		0.239324		0.241779		0.237107		0.234212		0.228403		0.247841		0.232222		0.231241		0.250736		0.241154
2018-06-19T12:27:00	0.237227		0.244259		0.246985		0.240987		0.24445		0.233594		0.251351		0.232611		0.245427		0.246825		0.256346		0.227903		0.23883		0.231996		0.236745		0.239324		0.241779		0.237107		0.234212		0.228403		0.247841		0.232222		0.231241		0.250736		0.241154
2018-06-19T12:30:00	0.237227		0.244259		0.246985		0.240987		0.24445		0.233594		0.251351		0.232611		0.245427		0.246825		0.256346		0.227903		0.23883		0.231996		0.236745		0.239324		0.241779		0.237107		0.234212		0.228403		0.247841		0.232222		0.231241		0.250736		0.241154
2018-06-19T12:33:00	0.237227		0.244259		0.246985		0.240987		0.24445		0.233594		0.251351		0.232611		0.245427		0.246825		0.256346		0.227903		0.23883		0.231996		0.236745		0.239324		0.241779		0.237107		0.234212		0.228403		0.247841		0.232222		0.231241		0.250736		0.241154
2018-06-19T12:36:00	0.237227		0.244259		0.246985		0.240987		0.24445		0.233594		0.251351		0.232611		0.245427		0.246825		0.256346		0.227903		0.23883		0.231996		0.236745		0.239324		0.241779		0.237107		0.234212		0.228403		0.247841		0.232222		0.231241		0.250736		0.241154
2018-06-19T12:39:00	0.237227		0.244259		0.246985		0.240987		0.24445		0.233594		0.251351		0.232611		0.245427		0.246825		0.256346		0.227903		0.23883		0.231996		0.236745		0.239324		0.241779		0.237107		0.234212		0.228403		0.247841		0.232222		0.231241		0.250736		0.241154
2018-06-19T12:42:00	0.237227		0.244259		0.246985		0.240987		0.24445		0.233594		0.251351		0.232611		0.245427		0.246825		0.256346		0.227903		0.23883		0.231996		0.236745		0.239324		0.241779		0.237107		0.234212		0.228403		0.247841		0.232222		0.231241		0.250736		0.241154
2018-06-19T12:45:00	0.237227		0.244259		0.246985		0.240987		0.24445		0.233594		0.251351		0.232611		0.245427		0.246825		0.256346		0.227903		0.23883		0.231996		0.236745		0.239324		0.241779		0.237107		0.234212		0.228403		0.247841		0.232222		0.231241		0.250736		0.241154
2018-06-19T12:48:00	0.237227		0.244259		0.246985		0.240987		0.24445		0.233594		0.251351		0.232611		0.245427		0.246825		0.256346		0.227903		0.23883		0.231996		0.236745		0.239324		0.241779		0.237107		0.234212		0.228403		0.247841		0.232222		0.231241		0.250736		0.241154
2018-06-19T12:51:00	0.237227		0.244259		0.246985		0.240987		0.24445		0.233594		0.251351		0.232611		0.245427		0.246825		0.256346		0.227903		0.23883		0.231996		0.236745		0.239324		0.241779		0.237107		0.234212		0.228403		0.247841		0.232222		0.231241		0.250736		0.241154
2018-06-19T12:54:00	0.237227		0.244259		0.246985		0.240987		0.24445		0.233594		0.251351		0.232611		0.245427		0.246825		0.256346		0.227903		0.23883		0.231996		0.236745		0.239324		0.241779		0.237107		0.234212		0.228403		0.247841		0.232222		0.231241		0.250736		0.241154
2018-06-19T12:57:00	0.237227		0.244259		0.246985		0.240987		0.24445		0.233594		0.251351		0.232611		0.245427		0.246825		0.256346		0.227903		0.23883		0.231996		0.236745		0.239324		0.241779		0.237107		0.234212		0.228403		0.247841		0.232222		0.231241		0.250736		0.241154
2018-06-19T13:00:00	0.237227		0.244259		0.246985		0.240987		0.24445		0.233594		0.251351		0.232611		0.245427		0.246825		0.256346		0.227903		0.23883		0.231996		0.236745		0.239324		0.241779		0.237107		0.234212		0.228403		0.247841		0.232222		0.231241		0.250736		0.241154
2018-06-19T13:03:00	0.237227		0.244259		0.246985		0.240987		0.24445		0.233594		0.251351		0.232611		0.245427		0.246825		0.256346		0.227903		0.23883		0.231996		0.236745		0.239324		0.241779		0.237107		0.234212		0.228403		0.247841		0.232222		0.231241		0.250736		0.241154
2018-06-19T13:06:00	0.237227		0.244259		0.246985		0.240987		0.24445		0.233594		0.251351		0.232611		0.245427		0.246825		0.256346		0.227903		0.23883		0.231996		0.236745		0.239324		0.241779		0.237107		0.234212		0.228403		0.247841		0.232222		0.231241		0.250736		0.241154
2018-06-19T13:09:00	0.237227		0.244259		0.246985		0.240987		0.24445		0.233594		0.251351		0.232611		0.245427		0.246825		0.256346		0.227903		0.23883		0.231996		0.236745		0.239324		0.241779		0.237107		0.234212		0.228403		0.247841		0.232222		0.231241		0.250736		0.241154
2018-06-19T13:12:00	0.237227		0.244259		0.246985		0.240987		0.24445		0.233594		0.251351		0.232611		0.245427		0.246825		0.256346		0.227903		0.23883		0.231996		0.236745		0.239324		0.241779		0.237107		0.234212		0.228403		0.247841		0.232222		0.231241		0.250736		0.241154
2018-06-19T13:15:00	0.237227		0.244259		0.246985		0.240987		0.24445		0.233594		0.251351		0.232611		0.245427		0.246825		0.256346		0.227903		0.23883		0.231996		0.236745		0.239324		0.241779		0.237107		0.234212		0.228403		0.247841		0.232222		0.231241		0.250736		0.241154
2018-06-19T13:18:00	0.237227		0.244259		0.246985		0.240987		0.24445		0.233594		0.251351		0.232611		0.245427		0.246825		0.256346		0.227903		0.23883		0.231996		0.236745		0.239324		0.241779		0.237107		0.234212		0.228403		0.247841		0.232222		0.231241		0.250736		0.241154
2018-06-19T13:21:00	0.237227		0.244259		0.246985		0.240987		0.24445		0.233594		0.251351		0.232611		0.245427		0.246825		0.256346		0.227903		0.23883		0.231996		0.236745		0.239324		0.241779		0.237107		0.234212		0.228403		0.247841		0.232222		0.231241		0.250736		0.241154
2018-06-19T13:24:00	0.237227		0.244259		0.246985		0.240987		0.24445		0.233594		0.251351		0.232611		0.245427		0.246825		0.256346		0.227903		0.23883		0.231996		0.236745		0.239324		0.241779		0.237107		0.234212		0.228403		0.247841		0.232222		0.231241		0.250736		0.241154
2018-06-19T13:27:00	0.237227		0.244259		0.246985		0.240987		0.24445		0.233594		0.251351		0.232611		0.245427		0.246825		0.256346		0.227903		0.23883		0.231996		0.236745		0.239324		0.241779		0.237107		0.234212		0.228403		0.247841		0.232222		0.231241		0.250736		0.241154
2018-06-19T13:30:00	0.237227		0.244259		0.246985		0.240987		0.24445		0.233594		0.251351		0.232611		0.245427		0.246825		0.256346		0.227903		0.23883		0.231996		0.236745		0.239324		0.241779		0.237107		0.234212		0.228403		0.247841		0.232222		0.231241		0.250736		0.241154
2018-06-19T13:33:00	0.237227		0.244259		0.246985		0.240987		0.24445		0.233594		0.251351		0.232611		0.245427		0.246825		0.256346		0.227903		0.23883		0.231996		0.236745		0.239324		0.241779		0.237107		0.234212		0.228403		0.247841		0.232222		0.231241		0.250736		0.241154
2018-06-19T13:36:00	0.237227		0.244259		0.246985		0.240987		0.24445		0.233594		0.251351		0.232611		0.245427		0.246825		0.256346		0.227903		0.23883		0.231996		0.236745		0.239324		0.241779		0.237107		0.234212		0.228403		0.247841		0.232222		0.231241		0.250736		0.241154
2018-06-19T13:39:00	0.237227		0.244259		0.246985		0.240987		0.24445		0.233594		0.251351		0.232611		0.245427		0.246825		0.256346		0.227903		0.23883		0.231996		0.236745		0.239324		0.241779		0.237107		0.234212		0.228403		0.247841		0.232222		0.231241		0.250736		0.241154
2018-06-19T13:42:00	0.237227		0.244259		0.246985		0.240987		0.24445		0.233594		0.251351		0.232611		0.245427		0.246825		0.256346		0.227903		0.23883		0.231996		0.236745		0.239324		0.241779		0.237107		0.234212		0.228403		0.247841		0.232222		0.231241		0.250736		0.241154
2018-06-19T13:45:00	0.237227		0.244259		0.246985		0.240987		0.24445		0.233594		0.251351		0.232611		0.245427		0.246825		0.256346		0.227903		0.23883		0.231996		0.236745		0.239324		0.241779		0.237107		0.234212		0.228403		0.247841		0.232222		0.231241		0.250736		0.241154
2018-06-19T13:48:00	0.237227		0.244259		0.246985		0.240987		0.24445		0.233594		0.251351		0.232611		0.245427		0.246825		0.256346		0.227903		0.23883		0.231996		0.236745		0.239324		0.241779		0.237107		0.234212		0.228403		0.247841		0.232222		0.231241		0.250736		0.241154
2018-06-19T13:51:00	0.237227		0.244259		0.246985		0.240987		0.24445		0.233594		0.251351		0.232611		0.245427		0.246825		0.256346		0.227903		0.23883		0.231996		0.236745		0.239324		0.241779		0.237107		0.234212		0.228403		0.247841		0.232222		0.231241		0.250736		0.241154
2018-06-19T13:54:00	0.237227		0.244259		0.246985		0.240987		0.24445		0.233594		0.251351		0.232611		0.245427		0.246825		0.256346		0.227903		0.23883		0.231996		0.236745		0.239324		0.241779		0.237107		0.234212		0.228403		0.247841		0.232222		0.231241		0.250736		0.241154
2018-06-19T13:57:00	0.237227		0.244259		0.246985		0.240987		0.24445		0.233594		0.251351		0.232611		0.245427		0.246825		0.256346		0.227903		0.23883		0.231996		0.236745		0.239324		0.241779		0.237107		0.234212		0.228403		0.247841		0.232222		0.231241		0.250736		0.241154
2018-06-19T14:00:00	0.237227		0.244259		0.246985		0.240987		0.24445		0.233594		0.251351		0.232611		0.245427		0.246825		0.256346		0.227903		0.23883		0.231996		0.236745		0.239324		0.241779		0.237107		0.234212		0.228403		0.247841		0.232222		0.231241		0.250736		0.241154
2018-06-19T14:03:00	0.237227		0.244259		0.246985		0.240987		0.24445		0.233594		0.251351		0.232611		0.245427		0.246825		0.256346		0.227903		0.23883		0.231996		0.236745		0.239324		0.241779		0.237107		0.234212		0.228403		0.247841		0.232222		0.231241		0.250736		0.241154
2018-06-19T14:06:00	0.237227		0.244259		0.246985		0.240987		0.24445		0.233594		0.251351		0.232611		0.245427		0.246825		0.256346		0.227903		0.23883		0.231996		0.236745		0.239324		0.241779		0.237107		0.234212		0.228403		0.247841		0.232222		0.231241		0.250736		0.241154
2018-06-19T14:09:00	0.237227		0.244259		0.246985		0.240987		0.24445		0.233594		0.251351		0.232611		0.245427		0.246825		0.256346		0.227903		0.23883		0.231996		0.236745		0.239324		0.241779		0.237107		0.234212		0.228403		0.247841		0.232222		0.231241		0.250736		0.241154
2018-06-19T14:12:00	0.237227		0.244259		0.246985		0.240987		0.24445		0.233594		0.251351		0.232611		0.245427		0.246825		0.256346		0.227903		0.23883		0.231996		0.236745		0.239324		0.241779		0.237107		0.234212		0.228403		0.247841		0.232222		0.231241		0.250736		0.241154
2018-06-19T14:15:00	0.237227		0.244259		0.246985		0.240987		0.24445		0.233594		0.251351		0.232611		0.245427		0.246825		0.256346		0.227903		0.23883		0.231996		0.236745		0.239324		0.241779		0.237107		0.234212		0.228403		0.247841		0.232222		0.231241		0.250736		0.241154
2018-06-19T14:18:00	0.237227		0.244259		0.246985		0.240987		0.24445		0.233594		0.251351		0.232611		0.245427		0.246825		0.256346		0.227903		0.23883		0.231996		0.236745		0.239324		0.241779		0.237107		0.234212		0.228403		0.247841		0.232222		0.231241		0.250736		0.241154
2018-06-19T14:21:00	0.237227		0.244259		0.246985		0.240987		0.24445		0.233594		0.251351		0.232611		0.245427		0.246825		0.256346		0.227903		0.23883		0.231996		0.236745		0.239324		0.241779		0.237107		0.234212		0.228403		0.247841		0.232222		0.231241		0.250736		0.241154
2018-06-19T14:24:00	0.237227		0.244259		0.246985		0.240987		0.24445		0.233594		0.251351		0.232611		0.245427		0.246825		0.256346		0.227903		0.23883		0.231996		0.236745		0.239324		0.241779		0.237107		0.234212		0.228403		0.247841		0.232222		0.231241		0.250736		0.241154
2018-06-19T14:27:00	0.237227		0.244259		0.246985		0.240987		0.24445		0.233594		0.251351		0.232611		0.245427		0.246825		0.256346		0.227903		0.23883		0.231996		0.236745		0.239324		0.241779		0.237107		0.234212		0.228403		0.247841		0.232222		0.231241		0.250736		0.241154
2018-06-19T14:30:00	0.237227		0.244259		0.246985		0.240987		0.24445		0.233594		0.251351		0.232611		0.245427		0.246825		0.256346		0.227903		0.23883		0.231996		0.236745		0.239324		0.241779		0.237107		0.234212		0.228403		0.247841		0.232222		0.231241		0.250736		0.241154
2018-06-19T14:33:00	0.237227		0.244259		0.246985		0.240987		0.24445		0.233594		0.251351		0.232611		0.245427		0.246825		0.256346		0.227903		0.23883		0.231996		0.236745		0.239324		0.241779		0.237107		0.234212		0.228403		0.247841		0.232222		0.231241		0.250736		0.241154
2018-06-19T14:36:00	0.237227		0.244259		0.246985		0.240987		0.24445		0.233594		0.251351		0.232611		0.245427		0.246825		0.256346		0.227903		0.23883		0.231996		0.236745		0.239324		0.241779		0.237107		0.234212		0.228403		0.247841		0.232222		0.231241		0.250736		0.241154
2018-06-19T14:39:00	0.237227		0.244259		0.246985		0.240987		0.24445		0.233594		0.251351		0.232611		0.245427		0.246825		0.256346		0.227903		0.23883		0.231996		0.236745		0.239324		0.241779		0.237107		0.234212		0.228403		0.247841		0.232222		0.231241		0.250736		0.241154
2018-06-19T14:42:00	0.237227		0.244259		0.246985		0.240987		0.24445		0.233594		0.251351		0.232611		0.245427		0.246825		0.256346		0.227903		0.23883		0.231996		0.236745		0.239324		0.241779		0.237107		0.234212		0.228403		0.247841		0.232222		0.231241		0.250736		0.241154
2018-06-19T14:45:00	0.237227		0.244259		0.246985		0.240987		0.24445		0.233594		0.251351		0.232611		0.245427		0.246825		0.256346		0.227903		0.23883		0.231996		0.236745		0.239324		0.241779		0.237107		0.234212		0.228403		0.247841		0.232222		0.231241		0.250736		0.241154
2018-06-19T14:48:00	0.237227		0.244259		0.246985		0.240987		0.24445		0.233594		0.251351		0.232611		0.245427		0.246825		0.256346		0.227903		0.23883		0.231996		0.236745		0.239324		0.241779		0.237107		0.234212		0.228403		0.247841		0.232222		0.231241		0.250736		0.241154
2018-06-19T14:51:00	0.237227		0.244259		0.246985		0.240987		0.24445		0.233594		0.251351		0.232611		0.245427		0.246825		0.256346		0.227903		0.23883		0.231996		0.236745		0.239324		0.241779		0.237107		0.234212		0.228403		0.247841		0.232222		0.231241		0.250736		0.241154
2018-06-19T14:54:00	0.237227		0.244259		0.246985		0.240987		0.24445		0.233594		0.251351		0.232611		0.245427		0.246825		0.256346		0.227903		0.23883		0.231996		0.236745		0.239324		0.241779		0.237107		0.234212		0.228403		0.247841		0.232222		0.231241		0.250736		0.241154
2018-06-19T14:57:00	0.237227		0.244259		0.246985		0.240987		0.24445		0.233594		0.251351		0.232611		0.245427		0.246825		0.256346		0.227903		0.23883		0.231996		0.236745		0.239324		0.241779		0.237107		0.234212		0.228403		0.247841		0.232222		0.231241		0.250736		0.241154
2018-06-19T15:00:00	0.237227		0.244259		0.246985		0.240987		0.24445		0.233594		0.251351		0.232611		0.245427		0.246825		0.256346		0.227903		0.23883		0.231996		0.236745		0.239324		0.241779		0.237107		0.234212		0.228403		0.247841		0.232222		0.231241		0.250736		0.241154
2018-06-19T15:03:00	0.237227		0.244259		0.246985		0.240987		0.24445		0.233594		0.251351		0.232611		0.245427		0.246825		0.256346		0.227903		0.23883		0.231996		0.236745		0.239324		0.241779		0.237107		0.234212		0.228403		0.247841		0.232222		0.231241		0.250736		0.241154
2018-06-19T15:06:00	0.237227		0.244259		0.246985		0.240987		0.24445		0.233594		0.251351		0.232611		0.245427		0.246825		0.256346		0.227903		0.23883		0.231996		0.236745		0.239324		0.241779		0.237107		0.234212		0.228403		0.247841		0.232222		0.231241		0.250736		0.241154
2018-06-19T15:09:00	0.237227		0.244259		0.246985		0.240987		0.24445		0.233594		0.251351		0.232611		0.245427		0.246825		0.256346		0.227903		0.23883		0.231996		0.236745		0.239324		0.241779		0.237107		0.234212		0.228403		0.247841		0.232222		0.231241		0.250736		0.241154
2018-06-19T15:12:00	0.237227		0.244259		0.246985		0.240987		0.24445		0.233594		0.251351		0.232611		0.245427		0.246825		0.256346		0.227903		0.23883		0.231996		0.236745		0.239324		0.241779		0.237107		0.234212		0.228403		0.247841		0.232222		0.231241		0.250736		0.241154
2018-06-19T15:15:00	0.237227		0.244259		0.246985		0.240987		0.24445		0.233594		0.251351		0.232611		0.245427		0.246825		0.256346		0.227903		0.23883		0.231996		0.236745		0.239324		0.241779		0.237107		0.234212		0.228403		0.247841		0.232222		0.231241		0.250736		0.241154
2018-06-19T15:18:00	0.237227		0.244259		0.246985		0.240987		0.24445		0.233594		0.251351		0.232611		0.245427		0.246825		0.256346		0.227903		0.23883		0.231996		0.236745		0.239324		0.241779		0.237107		0.234212		0.228403		0.247841		0.232222		0.231241		0.250736		0.241154
2018-06-19T15:21:00	0.237227		0.244259		0.246985		0.240987		0.24445		0.233594		0.251351		0.232611		0.245427		0.246825		0.256346		0.227903		0.23883		0.231996		0.236745		0.239324		0.241779		0.237107		0.234212		0.228403		0.247841		0.232222		0.231241		0.250736		0.241154
2018-06-19T15:24:00	0.237227		0.244259		0.246985		0.240987		0.24445		0.233594		0.251351		0.232611		0.245427		0.246825		0.256346		0.227903		0.23883		0.231996		0.236745		0.239324		0.241779		0.237107		0.234212		0.228403		0.247841		0.232222		0.231241		0.250736		0.241154
2018-06-19T15:27:00	0.237227		0.244259		0.246985		0.240987		0.24445		0.233594		0.251351		0.232611		0.245427		0.246825		0.256346		0.227903		0.23883		0.231996		0.236745		0.239324		0.241779		0.237107		0.234212		0.228403		0.247841		0.232222		0.231241		0.250736		0.241154
2018-06-19T15:30:00	0.237227		0.244259		0.246985		0.240987		0.24445		0.233594		0.251351		0.232611		0.245427		0.246825		0.256346		0.227903		0.23883		0.231996		0.236745		0.239324		0.241779		0.237107		0.234212		0.228403		0.247841		0.232222		0.231241		0.250736		0.241154
2018-06-19T15:33:00	0.237227		0.244259		0.246985		0.240987		0.24445		0.233594		0.251351		0.232611		0.245427		0.246825		0.256346		0.227903		0.23883		0.231996		0.236745		0.239324		0.241779		0.237107		0.234212		0.228403		0.247841		0.232222		0.231241		0.250736		0.241154
2018-06-19T15:36:00	0.237227		0.244259		0.246985		0.240987		0.24445		0.233594		0.251351		0.232611		0.245427		0.246825		0.256346		0.227903		0.23883		0.231996		0.236745		0.239324		0.241779		0.237107		0.234212		0.228403		0.247841		0.232222		0.231241		0.250736		0.241154
2018-06-19T15:39:00	0.237227		0.244259		0.246985		0.240987		0.24445		0.233594		0.251351		0.232611		0.245427		0.246825		0.256346		0.227903		0.23883		0.231996		0.236745		0.239324		0.241779		0.237107		0.234212		0.228403		0.247841		0.232222		0.231241		0.250736		0.241154
2018-06-19T15:42:00	0.237227		0.244259		0.246985		0.240987		0.24445		0.233594		0.251351		0.232611		0.245427		0.246825		0.256346		0.227903		0.23883		0.231996		0.236745		0.239324		0.241779		0.237107		0.234212		0.228403		0.247841		0.232222		0.231241		0.250736		0.241154
2018-06-19T15:45:00	0.237227		0.244259		0.246985		0.240987		0.24445		0.233594		0.251351		0.232611		0.245427		0.246825		0.256346		0.227903		0.23883		0.231996		0.236745		0.239324		0.241779		0.237107		0.234212		0.228403		0.247841		0.232222		0.231241		0.250736		0.241154
2018-06-19T15:48:00	0.237227		0.244259		0.246985		0.240987		0.24445		0.233594		0.251351		0.232611		0.245427		0.246825		0.256346		0.227903		0.23883		0.231996		0.236745		0.239324		0.241779		0.237107		0.234212		0.228403		0.247841		0.232222		0.231241		0.250736		0.241154
2018-06-19T15:51:00	0.237227		0.244259		0.246985		0.240987		0.24445		0.233594		0.251351		0.232611		0.245427		0.246825		0.256346		0.227903		0.23883		0.231996		0.236745		0.239324		0.241779		0.237107		0.234212		0.228403		0.247841		0.232222		0.231241		0.250736		0.241154
2018-06-19T15:54:00	0.237227		0.244259		0.246985		0.240987		0.24445		0.233594		0.251351		0.232611		0.245427		0.246825		0.256346		0.227903		0.23883		0.231996		0.236745		0.239324		0.241779		0.237107		0.234212		0.228403		0.247841		0.232222		0.231241		0.250736		0.241154
2018-06-19T15:57:00	0.237227		0.244259		0.246985		0.240987		0.24445		0.233594		0.251351		0.232611		0.245427		0.246825		0.256346		0.227903		0.23883		0.231996		0.236745		0.239324		0.241779		0.237107		0.234212		0.228403		0.247841		0.232222		0.231241		0.250736		0.241154
2018-06-19T16:00:00	0.237227		0.244259		0.246985		0.240987		0.24445		0.233594		0.251351		0.232611		0.245427		0.246825		0.256346		0.227903		0.23883		0.231996		0.236745		0.239324		0.241779		0.237107		0.234212		0.228403		0.247841		0.232222		0.231241		0.250736		0.241154
2018-06-19T16:03:00	0.237227		0.244259		0.246985		0.240987		0.24445		0.233594		0.251351		0.232611		0.245427		0.246825		0.256346		0.227903		0.23883		0.231996		0.236745		0.239324		0.241779		0.237107		0.234212		0.228403		0.247841		0.232222		0.231241		0.250736		0.241154
2018-06-19T16:06:00	0.237227		0.244259		0.246985		0.240987		0.24445		0.233594		0.251351		0.232611		0.245427		0.246825		0.256346		0.227903		0.23883		0.231996		0.236745		0.239324		0.241779		0.237107		0.234212		0.228403		0.247841		0.232222		0.231241		0.250736		0.241154
2018-06-19T16:09:00	0.237227		0.244259		0.246985		0.240987		0.24445		0.233594		0.251351		0.232611		0.245427		0.246825		0.256346		0.227903		0.23883		0.231996		0.236745		0.239324		0.241779		0.237107		0.234212		0.228403		0.247841		0.232222		0.231241		0.250736		0.241154
2018-06-19T16:12:00	0.237227		0.244259		0.246985		0.240987		0.24445		0.233594		0.251351		0.232611		0.245427		0.246825		0.256346		0.227903		0.23883		0.231996		0.236745		0.239324		0.241779		0.237107		0.234212		0.228403		0.247841		0.232222		0.231241		0.250736		0.241154
2018-06-19T16:15:00	0.237227		0.244259		0.246985		0.240987		0.24445		0.233594		0.251351		0.232611		0.245427		0.246825		0.256346		0.227903		0.23883		0.231996		0.236745		0.239324		0.241779		0.237107		0.234212		0.228403		0.247841		0.232222		0.231241		0.250736		0.241154
2018-06-19T16:18:00	0.237227		0.244259		0.246985		0.240987		0.24445		0.233594		0.251351		0.232611		0.245427		0.246825		0.256346		0.227903		0.23883		0.231996		0.236745		0.239324		0.241779		0.237107		0.234212		0.228403		0.247841		0.232222		0.231241		0.250736		0.241154
2018-06-19T16:21:00	0.237227		0.244259		0.246985		0.240987		0.24445		0.233594		0.251351		0.232611		0.245427		0.246825		0.256346		0.227903		0.23883		0.231996		0.236745		0.239324		0.241779		0.237107		0.234212		0.228403		0.247841		0.232222		0.231241		0.250736		0.241154
2018-06-19T16:24:00	0.237227		0.244259		0.246985		0.240987		0.24445		0.233594		0.251351		0.232611		0.245427		0.246825		0.256346		0.227903		0.23883		0.231996		0.236745		0.239324		0.241779		0.237107		0.234212		0.228403		0.247841		0.232222		0.231241		0.250736		0.241154
2018-06-19T16:27:00	0.237227		0.244259		0.246985		0.240987		0.24445		0.233594		0.251351		0.232611		0.245427		0.246825		0.256346		0.227903		0.23883		0.231996		0.236745		0.239324		0.241779		0.237107		0.234212		0.228403		0.247841		0.232222		0.231241		0.250736		0.241154
2018-06-19T16:30:00	0.237227		0.244259		0.246985		0.240987		0.24445		0.233594		0.251351		0.232611		0.245427		0.246825		0.256346		0.227903		0.23883		0.231996		0.236745		0.239324		0.241779		0.237107		0.234212		0.228403		0.247841		0.232222		0.231241		0.250736		0.241154
2018-06-19T16:33:00	0.237227		0.244259		0.246985		0.240987		0.24445		0.233594		0.251351		0.232611		0.245427		0.246825		0.256346		0.227903		0.23883		0.231996		0.236745		0.239324		0.241779		0.237107		0.234212		0.228403		0.247841		0.232222		0.231241		0.250736		0.241154
2018-06-19T16:36:00	0.237227		0.244259		0.246985		0.240987		0.24445		0.233594		0.251351		0.232611		0.245427		0.246825		0.256346		0.227903		0.23883		0.231996		0.236745		0.239324		0.241779		0.237107		0.234212		0.228403		0.247841		0.232222		0.231241		0.250736		0.241154
2018-06-19T16:39:00	0.237227		0.244259		0.246985		0.240987		0.24445		0.233594		0.251351		0.232611		0.245427		0.246825		0.256346		0.227903		0.23883		0.231996		0.236745		0.239324		0.241779		0.237107		0.234212		0.228403		0.247841		0.232222		0.231241		0.250736		0.241154
2018-06-19T16:42:00	0.237227		0.244259		0.246985		0.240987		0.24445		0.233594		0.251351		0.232611		0.245427		0.246825		0.256346		0.227903		0.23883		0.231996		0.236745		0.239324		0.241779		0.237107		0.234212		0.228403		0.247841		0.232222		0.231241		0.250736		0.241154
2018-06-19T16:45:00	0.237227		0.244259		0.246985		0.240987		0.24445		0.233594		0.251351		0.232611		0.245427		0.246825		0.256346		0.227903		0.23883		0.231996		0.236745		0.239324		0.241779		0.237107		0.234212		0.228403		0.247841		0.232222		0.231241		0.250736		0.241154
2018-06-19T16:48:00	0.237227		0.244259		0.246985		0.240987		0.24445		0.233594		0.251351		0.232611		0.245427		0.246825		0.256346		0.227903		0.23883		0.231996		0.236745		0.239324		0.241779		0.237107		0.234212		0.228403		0.247841		0.232222		0.231241		0.250736		0.241154
2018-06-19T16:51:00	0.237227		0.244259		0.246985		0.240987		0.24445		0.233594		0.251351		0.232611		0.245427		0.246825		0.256346		0.227903		0.23883		0.231996		0.236745		0.239324		0.241779		0.237107		0.234212		0.228403		0.247841		0.232222		0.231241		0.250736		0.241154
2018-06-19T16:54:00	0.237227		0.244259		0.246985		0.240987		0.24445		0.233594		0.251351		0.232611		0.245427		0.246825		0.256346		0.227903		0.23883		0.231996		0.236745		0.239324		0.241779		0.237107		0.234212		0.228403		0.247841		0.232222		0.231241		0.250736		0.241154
2018-06-19T16:57:00	0.237227		0.244259		0.246985		0.240987		0.24445		0.233594		0.251351		0.232611		0.245427		0.246825		0.256346		0.227903		0.23883		0.231996		0.236745		0.239324		0.241779		0.237107		0.234212		0.228403		0.247841		0.232222		0.231241		0.250736		0.241154
2018-06-19T17:00:00	0.237227		0.244259		0.246985		0.240987		0.24445		0.233594		0.251351		0.232611		0.245427		0.246825		0.256346		0.227903		0.23883		0.231996		0.236745		0.239324		0.241779		0.237107		0.234212		0.228403		0.247841		0.232222		0.231241		0.250736		0.241154
2018-06-19T17:03:00	0.237227		0.244259		0.246985		0.240987		0.24445		0.233594		0.251351		0.232611		0.245427		0.246825		0.256346		0.227903		0.23883		0.231996		0.236745		0.239324		0.241779		0.237107		0.234212		0.228403		0.247841		0.232222		0.231241		0.250736		0.241154
2018-06-19T17:06:00	0.237227		0.244259		0.246985		0.240987		0.24445		0.233594		0.251351		0.232611		0.245427		0.246825		0.256346		0.227903		0.23883		0.231996		0.236745		0.239324		0.241779		0.237107		0.234212		0.228403		0.247841		0.232222		0.231241		0.250736		0.241154
2018-06-19T17:21:00	0.237227		0.244259		0.246985		0.240987		0.24445		0.233594		0.251351		0.232611		0.245427		0.246825		0.256346		0.227903		0.23883		0.231996		0.236745		0.239324		0.241779		0.237107		0.234212		0.228403		0.247841		0.232222		0.231241		0.250736		0.241154
2018-06-19T17:24:00	0.237227		0.244259		0.246985		0.240987		0.24445		0.233594		0.251351		0.232611		0.245427		0.246825		0.256346		0.227903		0.23883		0.231996		0.236745		0.239324		0.241779		0.237107		0.234212		0.228403		0.247841		0.232222		0.231241		0.250736		0.241154
2018-06-19T17:27:00	0.237227		0.244259		0.246985		0.240987		0.24445		0.233594		0.251351		0.232611		0.245427		0.246825		0.256346		0.227903		0.23883		0.231996		0.236745		0.239324		0.241779		0.237107		0.234212		0.228403		0.247841		0.232222		0.231241		0.250736		0.241154
2018-06-19T17:30:00	0.237227		0.244259		0.246985		0.240987		0.24445		0.233594		0.251351		0.232611		0.245427		0.246825		0.256346		0.227903		0.23883		0.231996		0.236745		0.239324		0.241779		0.237107		0.234212		0.228403		0.247841		0.232222		0.231241		0.250736		0.241154
2018-06-19T17:33:00	0.237227		0.244259		0.246985		0.240987		0.24445		0.233594		0.251351		0.232611		0.245427		0.246825		0.256346		0.227903		0.23883		0.231996		0.236745		0.239324		0.241779		0.237107		0.234212		0.228403		0.247841		0.232222		0.231241		0.250736		0.241154
2018-06-19T17:36:00	0.237227		0.244259		0.246985		0.240987		0.24445		0.233594		0.251351		0.232611		0.245427		0.246825		0.256346		0.227903		0.23883		0.231996		0.236745		0.239324		0.241779		0.237107		0.234212		0.228403		0.247841		0.232222		0.231241		0.250736		0.241154
2018-06-19T17:39:00	0.237227		0.244259		0.246985		0.240987		0.24445		0.233594		0.251351		0.232611		0.245427		0.246825		0.256346		0.227903		0.23883		0.231996		0.236745		0.239324		0.241779		0.237107		0.234212		0.228403		0.247841		0.232222		0.231241		0.250736		0.241154
2018-06-19T17:42:00	0.237227		0.244259		0.246985		0.240987		0.24445		0.233594		0.251351		0.232611		0.245427		0.246825		0.256346		0.227903		0.23883		0.231996		0.236745		0.239324		0.241779		0.237107		0.234212		0.228403		0.247841		0.232222		0.231241		0.250736		0.241154
2018-06-19T17:45:00	0.237227		0.244259		0.246985		0.240987		0.24445		0.233594		0.251351		0.232611		0.245427		0.246825		0.256346		0.227903		0.23883		0.231996		0.236745		0.239324		0.241779		0.237107		0.234212		0.228403		0.247841		0.232222		0.231241		0.250736		0.241154
2018-06-19T17:48:00	0.237227		0.244259		0.246985		0.240987		0.24445		0.233594		0.251351		0.232611		0.245427		0.246825		0.256346		0.227903		0.23883		0.231996		0.236745		0.239324		0.241779		0.237107		0.234212		0.228403		0.247841		0.232222		0.231241		0.250736		0.241154
2018-06-19T17:51:00	0.237227		0.244259		0.246985		0.240987		0.24445		0.233594		0.251351		0.232611		0.245427		0.246825		0.256346		0.227903		0.23883		0.231996		0.236745		0.239324		0.241779		0.237107		0.234212		0.228403		0.247841		0.232222		0.231241		0.250736		0.241154
2018-06-19T17:54:00	0.237227		0.244259		0.246985		0.240987		0.24445		0.233594		0.251351		0.232611		0.245427		0.246825		0.256346		0.227903		0.23883		0.231996		0.236745		0.239324		0.241779		0.237107		0.234212		0.228403		0.247841		0.232222		0.231241		0.250736		0.241154
2018-06-19T17:57:00	0.237227		0.244259		0.246985		0.240987		0.24445		0.233594		0.251351		0.232611		0.245427		0.246825		0.256346		0.227903		0.23883		0.231996		0.236745		0.239324		0.241779		0.237107		0.234212		0.228403		0.247841		0.232222		0.231241		0.250736		0.241154
2018-06-19T18:00:00	0.237227		0.244259		0.246985		0.240987		0.24445		0.233594		0.251351		0.232611		0.245427		0.246825		0.256346		0.227903		0.23883		0.231996		0.236745		0.239324		0.241779		0.237107		0.234212		0.228403		0.247841		0.232222		0.231241		0.250736		0.241154
2018-06-19T18:03:00	0.237227		0.244259		0.246985		0.240987		0.24445		0.233594		0.251351		0.232611		0.245427		0.246825		0.256346		0.227903		0.23883		0.231996		0.236745		0.239324		0.241779		0.237107		0.234212		0.228403		0.247841		0.232222		0.231241		0.250736		0.241154
2018-06-19T18:06:00	0.237227		0.244259		0.246985		0.240987		0.24445		0.233594		0.251351		0.232611		0.245427		0.246825		0.256346		0.227903		0.23883		0.231996		0.236745		0.239324		0.241779		0.237107		0.234212		0.228403		0.247841		0.232222		0.231241		0.250736		0.241154
2018-06-19T18:09:00	0.237227		0.244259		0.246985		0.240987		0.24445		0.233594		0.251351		0.232611		0.245427		0.246825		0.256346		0.227903		0.23883		0.231996		0.236745		0.239324		0.241779		0.237107		0.234212		0.228403		0.247841		0.232222		0.231241		0.250736		0.241154
2018-06-19T18:12:00	0.237227		0.244259		0.246985		0.240987		0.24445		0.233594		0.251351		0.232611		0.245427		0.246825		0.256346		0.227903		0.23883		0.231996		0.236745		0.239324		0.241779		0.237107		0.234212		0.228403		0.247841		0.232222		0.231241		0.250736		0.241154
2018-06-19T18:15:00	0.237227		0.244259		0.246985		0.240987		0.24445		0.233594		0.251351		0.232611		0.245427		0.246825		0.256346		0.227903		0.23883		0.231996		0.236745		0.239324		0.241779		0.237107		0.234212		0.228403		0.247841		0.232222		0.231241		0.250736		0.241154
2018-06-19T18:18:00	0.237227		0.244259		0.246985		0.240987		0.24445		0.233594		0.251351		0.232611		0.245427		0.246825		0.256346		0.227903		0.23883		0.231996		0.236745		0.239324		0.241779		0.237107		0.234212		0.228403		0.247841		0.232222		0.231241		0.250736		0.241154
2018-06-19T18:21:00	0.237227		0.244259		0.246985		0.240987		0.24445		0.233594		0.251351		0.232611		0.245427		0.246825		0.256346		0.227903		0.23883		0.231996		0.236745		0.239324		0.241779		0.237107		0.234212		0.228403		0.247841		0.232222		0.231241		0.250736		0.241154
2018-06-19T18:24:00	0.237227		0.244259		0.246985		0.240987		0.24445		0.233594		0.251351		0.232611		0.245427		0.246825		0.256346		0.227903		0.23883		0.231996		0.236745		0.239324		0.241779		0.237107		0.234212		0.228403		0.247841		0.232222		0.231241		0.250736		0.241154
2018-06-19T18:27:00	0.237227		0.244259		0.246985		0.240987		0.24445		0.233594		0.251351		0.232611		0.245427		0.246825		0.256346		0.227903		0.23883		0.231996		0.236745		0.239324		0.241779		0.237107		0.234212		0.228403		0.247841		0.232222		0.231241		0.250736		0.241154
2018-06-19T18:30:00	0.237227		0.244259		0.246985		0.240987		0.24445		0.233594		0.251351		0.232611		0.245427		0.246825		0.256346		0.227903		0.23883		0.231996		0.236745		0.239324		0.241779		0.237107		0.234212		0.228403		0.247841		0.232222		0.231241		0.250736		0.241154
2018-06-19T18:33:00	0.237227		0.244259		0.246985		0.240987		0.24445		0.233594		0.251351		0.232611		0.245427		0.246825		0.256346		0.227903		0.23883		0.231996		0.236745		0.239324		0.241779		0.237107		0.234212		0.228403		0.247841		0.232222		0.231241		0.250736		0.241154
2018-06-19T18:36:00	0.237227		0.244259		0.246985		0.240987		0.24445		0.233594		0.251351		0.232611		0.245427		0.246825		0.256346		0.227903		0.23883		0.231996		0.236745		0.239324		0.241779		0.237107		0.234212		0.228403		0.247841		0.232222		0.231241		0.250736		0.241154
2018-06-19T18:39:00	0.237227		0.244259		0.246985		0.240987		0.24445		0.233594		0.251351		0.232611		0.245427		0.246825		0.256346		0.227903		0.23883		0.231996		0.236745		0.239324		0.241779		0.237107		0.234212		0.228403		0.247841		0.232222		0.231241		0.250736		0.241154
2018-06-19T18:42:00	0.237227		0.244259		0.246985		0.240987		0.24445		0.233594		0.251351		0.232611		0.245427		0.246825		0.256346		0.227903		0.23883		0.231996		0.236745		0.239324		0.241779		0.237107		0.234212		0.228403		0.247841		0.232222		0.231241		0.250736		0.241154
2018-06-19T18:45:00	0.237227		0.244259		0.246985		0.240987		0.24445		0.233594		0.251351		0.232611		0.245427		0.246825		0.256346		0.227903		0.23883		0.231996		0.236745		0.239324		0.241779		0.237107		0.234212		0.228403		0.247841		0.232222		0.231241		0.250736		0.241154
2018-06-19T18:48:00	0.237227		0.244259		0.246985		0.240987		0.24445		0.233594		0.251351		0.232611		0.245427		0.246825		0.256346		0.227903		0.23883		0.231996		0.236745		0.239324		0.241779		0.237107		0.234212		0.228403		0.247841		0.232222		0.231241		0.250736		0.241154
2018-06-19T18:51:00	0.237227		0.244259		0.246985		0.240987		0.24445		0.233594		0.251351		0.232611		0.245427		0.246825		0.256346		0.227903		0.23883		0.231996		0.236745		0.239324		0.241779		0.237107		0.234212		0.228403		0.247841		0.232222		0.231241		0.250736		0.241154
2018-06-19T18:54:00	0.237227		0.244259		0.246985		0.240987		0.24445		0.233594		0.251351		0.232611		0.245427		0.246825		0.256346		0.227903		0.23883		0.231996		0.236745		0.239324		0.241779		0.237107		0.234212		0.228403		0.247841		0.232222		0.231241		0.250736		0.241154
2018-06-19T18:57:00	0.237227		0.244259		0.246985		0.240987		0.24445		0.233594		0.251351		0.232611		0.245427		0.246825		0.256346		0.227903		0.23883		0.231996		0.236745		0.239324		0.241779		0.237107		0.234212		0.228403		0.247841		0.232222		0.231241		0.250736		0.241154
2018-06-19T19:00:00	0.237227		0.244259		0.246985		0.240987		0.24445		0.233594		0.251351		0.232611		0.245427		0.246825		0.256346		0.227903		0.23883		0.231996		0.236745		0.239324		0.241779		0.237107		0.234212		0.228403		0.247841		0.232222		0.231241		0.250736		0.241154
2018-06-19T19:03:00	0.237227		0.244259		0.246985		0.240987		0.24445		0.233594		0.251351		0.232611		0.245427		0.246825		0.256346		0.227903		0.23883		0.231996		0.236745		0.239324		0.241779		0.237107		0.234212		0.228403		0.247841		0.232222		0.231241		0.250736		0.241154
2018-06-19T19:06:00	0.237227		0.244259		0.246985		0.240987		0.24445		0.233594		0.251351		0.232611		0.245427		0.246825		0.256346		0.227903		0.23883		0.231996		0.236745		0.239324		0.241779		0.237107		0.234212		0.228403		0.247841		0.232222		0.231241		0.250736		0.241154
2018-06-19T19:09:00	0.237227		0.244259		0.246985		0.240987		0.24445		0.233594		0.251351		0.232611		0.245427		0.246825		0.256346		0.227903		0.23883		0.231996		0.236745		0.239324		0.241779		0.237107		0.234212		0.228403		0.247841		0.232222		0.231241		0.250736		0.241154
2018-06-19T19:12:00	0.237227		0.244259		0.246985		0.240987		0.24445		0.233594		0.251351		0.232611		0.245427		0.246825		0.256346		0.227903		0.23883		0.231996		0.236745		0.239324		0.241779		0.237107		0.234212		0.228403		0.247841		0.232222		0.231241		0.250736		0.241154
2018-06-19T19:15:00	0.237227		0.244259		0.246985		0.240987		0.24445		0.233594		0.251351		0.232611		0.245427		0.246825		0.256346		0.227903		0.23883		0.231996		0.236745		0.239324		0.241779		0.237107		0.234212		0.228403		0.247841		0.232222		0.231241		0.250736		0.241154
2018-06-19T19:18:00	0.237227		0.244259		0.246985		0.240987		0.24445		0.233594		0.251351		0.232611		0.245427		0.246825		0.256346		0.227903		0.23883		0.231996		0.236745		0.239324		0.241779		0.237107		0.234212		0.228403		0.247841		0.232222		0.231241		0.250736		0.241154
2018-06-19T19:21:00	0.237227		0.244259		0.246985		0.240987		0.24445		0.233594		0.251351		0.232611		0.245427		0.246825		0.256346		0.227903		0.23883		0.231996		0.236745		0.239324		0.241779		0.237107		0.234212		0.228403		0.247841		0.232222		0.231241		0.250736		0.241154
2018-06-19T19:24:00	0.237227		0.244259		0.246985		0.240987		0.24445		0.233594		0.251351		0.232611		0.245427		0.246825		0.256346		0.227903		0.23883		0.231996		0.236745		0.239324		0.241779		0.237107		0.234212		0.228403		0.247841		0.232222		0.231241		0.250736		0.241154
2018-06-19T19:27:00	0.237227		0.244259		0.246985		0.240987		0.24445		0.233594		0.251351		0.232611		0.245427		0.246825		0.256346		0.227903		0.23883		0.231996		0.236745		0.239324		0.241779		0.237107		0.234212		0.228403		0.247841		0.232222		0.231241		0.250736		0.241154
2018-06-19T19:30:00	0.237227		0.244259		0.246985		0.240987		0.24445		0.233594		0.251351		0.232611		0.245427		0.246825		0.256346		0.227903		0.23883		0.231996		0.236745		0.239324		0.241779		0.237107		0.234212		0.228403		0.247841		0.232222		0.231241		0.250736		0.241154
2018-06-19T19:33:00	0.237227		0.244259		0.246985		0.240987		0.24445		0.233594		0.251351		0.232611		0.245427		0.246825		0.256346		0.227903		0.23883		0.231996		0.236745		0.239324		0.241779		0.237107		0.234212		0.228403		0.247841		0.232222		0.231241		0.250736		0.241154
2018-06-19T19:36:00	0.237227		0.244259		0.246985		0.240987		0.24445		0.233594		0.251351		0.232611		0.245427		0.246825		0.256346		0.227903		0.23883		0.231996		0.236745		0.239324		0.241779		0.237107		0.234212		0.228403		0.247841		0.232222		0.231241		0.250736		0.241154
2018-06-19T19:39:00	0.237227		0.244259		0.246985		0.240987		0.24445		0.233594		0.251351		0.232611		0.245427		0.246825		0.256346		0.227903		0.23883		0.231996		0.236745		0.239324		0.241779		0.237107		0.234212		0.228403		0.247841		0.232222		0.231241		0.250736		0.241154
2018-06-19T19:42:00	0.237227		0.244259		0.246985		0.240987		0.24445		0.233594		0.251351		0.232611		0.245427		0.246825		0.256346		0.227903		0.23883		0.231996		0.236745		0.239324		0.241779		0.237107		0.234212		0.228403		0.247841		0.232222		0.231241		0.250736		0.241154
2018-06-19T19:45:00	0.237227		0.244259		0.246985		0.240987		0.24445		0.233594		0.251351		0.232611		0.245427		0.246825		0.256346		0.227903		0.23883		0.231996		0.236745		0.239324		0.241779		0.237107		0.234212		0.228403		0.247841		0.232222		0.231241		0.250736		0.241154
2018-06-19T19:48:00	0.237227		0.244259		0.246985		0.240987		0.24445		0.233594		0.251351		0.232611		0.245427		0.246825		0.256346		0.227903		0.23883		0.231996		0.236745		0.239324		0.241779		0.237107		0.234212		0.228403		0.247841		0.232222		0.231241		0.250736		0.241154
2018-06-19T19:51:00	0.237227		0.244259		0.246985		0.240987		0.24445		0.233594		0.251351		0.232611		0.245427		0.246825		0.256346		0.227903		0.23883		0.231996		0.236745		0.239324		0.241779		0.237107		0.234212		0.228403		0.247841		0.232222		0.231241		0.250736		0.241154
2018-06-19T19:54:00	0.237227		0.244259		0.246985		0.240987		0.24445		0.233594		0.251351		0.232611		0.245427		0.246825		0.256346		0.227903		0.23883		0.231996		0.236745		0.239324		0.241779		0.237107		0.234212		0.228403		0.247841		0.232222		0.231241		0.250736		0.241154
2018-06-19T19:57:00	0.237227		0.244259		0.246985		0.240987		0.24445		0.233594		0.251351		0.232611		0.245427		0.246825		0.256346		0.227903		0.23883		0.231996		0.236745		0.239324		0.241779		0.237107		0.234212		0.228403		0.247841		0.232222		0.231241		0.250736		0.241154
2018-06-19T20:00:00	0.237227		0.244259		0.246985		0.240987		0.24445		0.233594		0.251351		0.232611		0.245427		0.246825		0.256346		0.227903		0.23883		0.231996		0.236745		0.239324		0.241779		0.237107		0.234212		0.228403		0.247841		0.232222		0.231241		0.250736		0.241154
2018-06-19T20:03:00	0.237227		0.244259		0.246985		0.240987		0.24445		0.233594		0.251351		0.232611		0.245427		0.246825		0.256346		0.227903		0.23883		0.231996		0.236745		0.239324		0.241779		0.237107		0.234212		0.228403		0.247841		0.232222		0.231241		0.250736		0.241154
2018-06-19T20:06:00	0.237227		0.244259		0.246985		0.240987		0.24445		0.233594		0.251351		0.232611		0.245427		0.246825		0.256346		0.227903		0.23883		0.231996		0.236745		0.239324		0.241779		0.237107		0.234212		0.228403		0.247841		0.232222		0.231241		0.250736		0.241154
2018-06-19T20:09:00	0.237227		0.244259		0.246985		0.240987		0.24445		0.233594		0.251351		0.232611		0.245427		0.246825		0.256346		0.227903		0.23883		0.231996		0.236745		0.239324		0.241779		0.237107		0.234212		0.228403		0.247841		0.232222		0.231241		0.250736		0.241154
2018-06-19T20:12:00	0.237227		0.244259		0.246985		0.240987		0.24445		0.233594		0.251351		0.232611		0.245427		0.246825		0.256346		0.227903		0.23883		0.231996		0.236745		0.239324		0.241779		0.237107		0.234212		0.228403		0.247841		0.232222		0.231241		0.250736		0.241154
2018-06-19T20:15:00	0.237227		0.244259		0.246985		0.240987		0.24445		0.233594		0.251351		0.232611		0.245427		0.246825		0.256346		0.227903		0.23883		0.231996		0.236745		0.239324		0.241779		0.237107		0.234212		0.228403		0.247841		0.232222		0.231241		0.250736		0.241154
2018-06-19T20:18:00	0.237227		0.244259		0.246985		0.240987		0.24445		0.233594		0.251351		0.232611		0.245427		0.246825		0.256346		0.227903		0.23883		0.231996		0.236745		0.239324		0.241779		0.237107		0.234212		0.228403		0.247841		0.232222		0.231241		0.250736		0.241154
2018-06-19T20:21:00	0.237227		0.244259		0.246985		0.240987		0.24445		0.233594		0.251351		0.232611		0.245427		0.246825		0.256346		0.227903		0.23883		0.231996		0.236745		0.239324		0.241779		0.237107		0.234212		0.228403		0.247841		0.232222		0.231241		0.250736		0.241154
2018-06-19T20:24:00	0.237227		0.244259		0.246985		0.240987		0.24445		0.233594		0.251351		0.232611		0.245427		0.246825		0.256346		0.227903		0.23883		0.231996		0.236745		0.239324		0.241779		0.237107		0.234212		0.228403		0.247841		0.232222		0.231241		0.250736		0.241154
2018-06-19T20:27:00	0.237227		0.244259		0.246985		0.240987		0.24445		0.233594		0.251351		0.232611		0.245427		0.246825		0.256346		0.227903		0.23883		0.231996		0.236745		0.239324		0.241779		0.237107		0.234212		0.228403		0.247841		0.232222		0.231241		0.250736		0.241154
2018-06-19T20:30:00	0.237227		0.244259		0.246985		0.240987		0.24445		0.233594		0.251351		0.232611		0.245427		0.246825		0.256346		0.227903		0.23883		0.231996		0.236745		0.239324		0.241779		0.237107		0.234212		0.228403		0.247841		0.232222		0.231241		0.250736		0.241154
2018-06-19T20:33:00	0.237227		0.244259		0.246985		0.240987		0.24445		0.233594		0.251351		0.232611		0.245427		0.246825		0.256346		0.227903		0.23883		0.231996		0.236745		0.239324		0.241779		0.237107		0.234212		0.228403		0.247841		0.232222		0.231241		0.250736		0.241154
2018-06-19T20:36:00	0.237227		0.244259		0.246985		0.240987		0.24445		0.233594		0.251351		0.232611		0.245427		0.246825		0.256346		0.227903		0.23883		0.231996		0.236745		0.239324		0.241779		0.237107		0.234212		0.228403		0.247841		0.232222		0.231241		0.250736		0.241154
2018-06-19T20:39:00	0.237227		0.244259		0.246985		0.240987		0.24445		0.233594		0.251351		0.232611		0.245427		0.246825		0.256346		0.227903		0.23883		0.231996		0.236745		0.239324		0.241779		0.237107		0.234212		0.228403		0.247841		0.232222		0.231241		0.250736		0.241154
2018-06-19T20:42:00	0.237227		0.244259		0.246985		0.240987		0.24445		0.233594		0.251351		0.232611		0.245427		0.246825		0.256346		0.227903		0.23883		0.231996		0.236745		0.239324		0.241779		0.237107		0.234212		0.228403		0.247841		0.232222		0.231241		0.250736		0.241154
2018-06-19T20:45:00	0.237227		0.244259		0.246985		0.240987		0.24445		0.233594		0.251351		0.232611		0.245427		0.246825		0.256346		0.227903		0.23883		0.231996		0.236745		0.239324		0.241779		0.237107		0.234212		0.228403		0.247841		0.232222		0.231241		0.250736		0.241154
2018-06-19T20:48:00	0.237227		0.244259		0.246985		0.240987		0.24445		0.233594		0.251351		0.232611		0.245427		0.246825		0.256346		0.227903		0.23883		0.231996		0.236745		0.239324		0.241779		0.237107		0.234212		0.228403		0.247841		0.232222		0.231241		0.250736		0.241154
2018-06-19T20:51:00	0.237227		0.244259		0.246985		0.240987		0.24445		0.233594		0.251351		0.232611		0.245427		0.246825		0.256346		0.227903		0.23883		0.231996		0.236745		0.239324		0.241779		0.237107		0.234212		0.228403		0.247841		0.232222		0.231241		0.250736		0.241154
2018-06-19T20:54:00	0.237227		0.244259		0.246985		0.240987		0.24445		0.233594		0.251351		0.232611		0.245427		0.246825		0.256346		0.227903		0.23883		0.231996		0.236745		0.239324		0.241779		0.237107		0.234212		0.228403		0.247841		0.232222		0.231241		0.250736		0.241154
2018-06-19T20:57:00	0.237227		0.244259		0.246985		0.240987		0.24445		0.233594		0.251351		0.232611		0.245427		0.246825		0.256346		0.227903		0.23883		0.231996		0.236745		0.239324		0.241779		0.237107		0.234212		0.228403		0.247841		0.232222		0.231241		0.250736		0.241154
2018-06-19T21:00:00	0.237227		0.244259		0.246985		0.240987		0.24445		0.233594		0.251351		0.232611		0.245427		0.246825		0.256346		0.227903		0.23883		0.231996		0.236745		0.239324		0.241779		0.237107		0.234212		0.228403		0.247841		0.232222		0.231241		0.250736		0.241154
2018-06-19T21:03:00	0.237227		0.244259		0.246985		0.240987		0.24445		0.233594		0.251351		0.232611		0.245427		0.246825		0.256346		0.227903		0.23883		0.231996		0.236745		0.239324		0.241779		0.237107		0.234212		0.228403		0.247841		0.232222		0.231241		0.250736		0.241154
2018-06-19T21:06:00	0.237227		0.244259		0.246985		0.240987		0.24445		0.233594		0.251351		0.232611		0.245427		0.246825		0.256346		0.227903		0.23883		0.231996		0.236745		0.239324		0.241779		0.237107		0.234212		0.228403		0.247841		0.232222		0.231241		0.250736		0.241154
2018-06-19T21:09:00	0.237227		0.244259		0.246985		0.240987		0.24445		0.233594		0.251351		0.232611		0.245427		0.246825		0.256346		0.227903		0.23883		0.231996		0.236745		0.239324		0.241779		0.237107		0.234212		0.228403		0.247841		0.232222		0.231241		0.250736		0.241154
2018-06-19T21:12:00	0.237227		0.244259		0.246985		0.240987		0.24445		0.233594		0.251351		0.232611		0.245427		0.246825		0.256346		0.227903		0.23883		0.231996		0.236745		0.239324		0.241779		0.237107		0.234212		0.228403		0.247841		0.232222		0.231241		0.250736		0.241154
2018-06-19T21:15:00	0.237227		0.244259		0.246985		0.240987		0.24445		0.233594		0.251351		0.232611		0.245427		0.246825		0.256346		0.227903		0.23883		0.231996		0.236745		0.239324		0.241779		0.237107		0.234212		0.228403		0.247841		0.232222		0.231241		0.250736		0.241154
2018-06-19T21:18:00	0.237227		0.244259		0.246985		0.240987		0.24445		0.233594		0.251351		0.232611		0.245427		0.246825		0.256346		0.227903		0.23883		0.231996		0.236745		0.239324		0.241779		0.237107		0.234212		0.228403		0.247841		0.232222		0.231241		0.250736		0.241154
2018-06-19T21:21:00	0.237227		0.244259		0.246985		0.240987		0.24445		0.233594		0.251351		0.232611		0.245427		0.246825		0.256346		0.227903		0.23883		0.231996		0.236745		0.239324		0.241779		0.237107		0.234212		0.228403		0.247841		0.232222		0.231241		0.250736		0.241154
2018-06-19T21:24:00	0.237227		0.244259		0.246985		0.240987		0.24445		0.233594		0.251351		0.232611		0.245427		0.246825		0.256346		0.227903		0.23883		0.231996		0.236745		0.239324		0.241779		0.237107		0.234212		0.228403		0.247841		0.232222		0.231241		0.250736		0.241154
2018-06-19T21:27:00	0.237227		0.244259		0.246985		0.240987		0.24445		0.233594		0.251351		0.232611		0.245427		0.246825		0.256346		0.227903		0.23883		0.231996		0.236745		0.239324		0.241779		0.237107		0.234212		0.228403		0.247841		0.232222		0.231241		0.250736		0.241154
2018-06-19T21:30:00	0.237227		0.244259		0.246985		0.240987		0.24445		0.233594		0.251351		0.232611		0.245427		0.246825		0.256346		0.227903		0.23883		0.231996		0.236745		0.239324		0.241779		0.237107		0.234212		0.228403		0.247841		0.232222		0.231241		0.250736		0.241154
2018-06-19T21:33:00	0.237227		0.244259		0.246985		0.240987		0.24445		0.233594		0.251351		0.232611		0.245427		0.246825		0.256346		0.227903		0.23883		0.231996		0.236745		0.239324		0.241779		0.237107		0.234212		0.228403		0.247841		0.232222		0.231241		0.250736		0.241154
2018-06-19T21:36:00	0.237227		0.244259		0.246985		0.240987		0.24445		0.233594		0.251351		0.232611		0.245427		0.246825		0.256346		0.227903		0.23883		0.231996		0.236745		0.239324		0.241779		0.237107		0.234212		0.228403		0.247841		0.232222		0.231241		0.250736		0.241154
2018-06-19T21:39:00	0.237227		0.244259		0.246985		0.240987		0.24445		0.233594		0.251351		0.232611		0.245427		0.246825		0.256346		0.227903		0.23883		0.231996		0.236745		0.239324		0.241779		0.237107		0.234212		0.228403		0.247841		0.232222		0.231241		0.250736		0.241154
2018-06-19T21:42:00	0.237227		0.244259		0.246985		0.240987		0.24445		0.233594		0.251351		0.232611		0.245427		0.246825		0.256346		0.227903		0.23883		0.231996		0.236745		0.239324		0.241779		0.237107		0.234212		0.228403		0.247841		0.232222		0.231241		0.250736		0.241154
2018-06-19T21:45:00	0.237227		0.244259		0.246985		0.240987		0.24445		0.233594		0.251351		0.232611		0.245427		0.246825		0.256346		0.227903		0.23883		0.231996		0.236745		0.239324		0.241779		0.237107		0.234212		0.228403		0.247841		0.232222		0.231241		0.250736		0.241154
2018-06-19T21:48:00	0.237227		0.244259		0.246985		0.240987		0.24445		0.233594		0.251351		0.232611		0.245427		0.246825		0.256346		0.227903		0.23883		0.231996		0.236745		0.239324		0.241779		0.237107		0.234212		0.228403		0.247841		0.232222		0.231241		0.250736		0.241154
2018-06-19T21:51:00	0.237227		0.244259		0.246985		0.240987		0.24445		0.233594		0.251351		0.232611		0.245427		0.246825		0.256346		0.227903		0.23883		0.231996		0.236745		0.239324		0.241779		0.237107		0.234212		0.228403		0.247841		0.232222		0.231241		0.250736		0.241154
2018-06-19T21:54:00	0.237227		0.244259		0.246985		0.240987		0.24445		0.233594		0.251351		0.232611		0.245427		0.246825		0.256346		0.227903		0.23883		0.231996		0.236745		0.239324		0.241779		0.237107		0.234212		0.228403		0.247841		0.232222		0.231241		0.250736		0.241154
2018-06-19T21:57:00	0.237227		0.244259		0.246985		0.240987		0.24445		0.233594		0.251351		0.232611		0.245427		0.246825		0.256346		0.227903		0.23883		0.231996		0.236745		0.239324		0.241779		0.237107		0.234212		0.228403		0.247841		0.232222		0.231241		0.250736		0.241154
2018-06-19T22:00:00	0.237227		0.244259		0.246985		0.240987		0.24445		0.233594		0.251351		0.232611		0.245427		0.246825		0.256346		0.227903		0.23883		0.231996		0.236745		0.239324		0.241779		0.237107		0.234212		0.228403		0.247841		0.232222		0.231241		0.250736		0.241154
2018-06-19T22:03:00	0.237227		0.244259		0.246985		0.240987		0.24445		0.233594		0.251351		0.232611		0.245427		0.246825		0.256346		0.227903		0.23883		0.231996		0.236745		0.239324		0.241779		0.237107		0.234212		0.228403		0.247841		0.232222		0.231241		0.250736		0.241154
2018-06-19T22:06:00	0.237227		0.244259		0.246985		0.240987		0.24445		0.233594		0.251351		0.232611		0.245427		0.246825		0.256346		0.227903		0.23883		0.231996		0.236745		0.239324		0.241779		0.237107		0.234212		0.228403		0.247841		0.232222		0.231241		0.250736		0.241154
2018-06-19T22:09:00	0.237227		0.244259		0.246985		0.240987		0.24445		0.233594		0.251351		0.232611		0.245427		0.246825		0.256346		0.227903		0.23883		0.231996		0.236745		0.239324		0.241779		0.237107		0.234212		0.228403		0.247841		0.232222		0.231241		0.250736		0.241154
2018-06-19T22:12:00	0.237227		0.244259		0.246985		0.240987		0.24445		0.233594		0.251351		0.232611		0.245427		0.246825		0.256346		0.227903		0.23883		0.231996		0.236745		0.239324		0.241779		0.237107		0.234212		0.228403		0.247841		0.232222		0.231241		0.250736		0.241154
2018-06-19T22:15:00	0.237227		0.244259		0.246985		0.240987		0.24445		0.233594		0.251351		0.232611		0.245427		0.246825		0.256346		0.227903		0.23883		0.231996		0.236745		0.239324		0.241779		0.237107		0.234212		0.228403		0.247841		0.232222		0.231241		0.250736		0.241154
2018-06-19T22:18:00	0.237227		0.244259		0.246985		0.240987		0.24445		0.233594		0.251351		0.232611		0.245427		0.246825		0.256346		0.227903		0.23883		0.231996		0.236745		0.239324		0.241779		0.237107		0.234212		0.228403		0.247841		0.232222		0.231241		0.250736		0.241154
2018-06-19T22:21:00	0.237227		0.244259		0.246985		0.240987		0.24445		0.233594		0.251351		0.232611		0.245427		0.246825		0.256346		0.227903		0.23883		0.231996		0.236745		0.239324		0.241779		0.237107		0.234212		0.228403		0.247841		0.232222		0.231241		0.250736		0.241154
2018-06-19T22:24:00	0.237227		0.244259		0.246985		0.240987		0.24445		0.233594		0.251351		0.232611		0.245427		0.246825		0.256346		0.227903		0.23883		0.231996		0.236745		0.239324		0.241779		0.237107		0.234212		0.228403		0.247841		0.232222		0.231241		0.250736		0.241154
2018-06-19T22:27:00	0.237227		0.244259		0.246985		0.240987		0.24445		0.233594		0.251351		0.232611		0.245427		0.246825		0.256346		0.227903		0.23883		0.231996		0.236745		0.239324		0.241779		0.237107		0.234212		0.228403		0.247841		0.232222		0.231241		0.250736		0.241154
2018-06-19T22:30:00	0.237227		0.244259		0.246985		0.240987		0.24445		0.233594		0.251351		0.232611		0.245427		0.246825		0.256346		0.227903		0.23883		0.231996		0.236745		0.239324		0.241779		0.237107		0.234212		0.228403		0.247841		0.232222		0.231241		0.250736		0.241154
2018-06-19T22:33:00	0.237227		0.244259		0.246985		0.240987		0.24445		0.233594		0.251351		0.232611		0.245427		0.246825		0.256346		0.227903		0.23883		0.231996		0.236745		0.239324		0.241779		0.237107		0.234212		0.228403		0.247841		0.232222		0.231241		0.250736		0.241154
2018-06-19T22:36:00	0.237227		0.244259		0.246985		0.240987		0.24445		0.233594		0.251351		0.232611		0.245427		0.246825		0.256346		0.227903		0.23883		0.231996		0.236745		0.239324		0.241779		0.237107		0.234212		0.228403		0.247841		0.232222		0.231241		0.250736		0.241154
2018-06-19T22:39:00	0.237227		0.244259		0.246985		0.240987		0.24445		0.233594		0.251351		0.232611		0.245427		0.246825		0.256346		0.227903		0.23883		0.231996		0.236745		0.239324		0.241779		0.237107		0.234212		0.228403		0.247841		0.232222		0.231241		0.250736		0.241154
2018-06-19T22:42:00	0.237227		0.244259		0.246985		0.240987		0.24445		0.233594		0.251351		0.232611		0.245427		0.246825		0.256346		0.227903		0.23883		0.231996		0.236745		0.239324		0.241779		0.237107		0.234212		0.228403		0.247841		0.232222		0.231241		0.250736		0.241154
2018-06-19T22:45:00	0.237227		0.244259		0.246985		0.240987		0.24445		0.233594		0.251351		0.232611		0.245427		0.246825		0.256346		0.227903		0.23883		0.231996		0.236745		0.239324		0.241779		0.237107		0.234212		0.228403		0.247841		0.232222		0.231241		0.250736		0.241154
2018-06-19T22:48:00	0.237227		0.244259		0.246985		0.240987		0.24445		0.233594		0.251351		0.232611		0.245427		0.246825		0.256346		0.227903		0.23883		0.231996		0.236745		0.239324		0.241779		0.237107		0.234212		0.228403		0.247841		0.232222		0.231241		0.250736		0.241154
2018-06-19T22:51:00	0.237227		0.244259		0.246985		0.240987		0.24445		0.233594		0.251351		0.232611		0.245427		0.246825		0.256346		0.227903		0.23883		0.231996		0.236745		0.239324		0.241779		0.237107		0.234212		0.228403		0.247841		0.232222		0.231241		0.250736		0.241154
2018-06-19T22:54:00	0.237227		0.244259		0.246985		0.240987		0.24445		0.233594		0.251351		0.232611		0.245427		0.246825		0.256346		0.227903		0.23883		0.231996		0.236745		0.239324		0.241779		0.237107		0.234212		0.228403		0.247841		0.232222		0.231241		0.250736		0.241154
2018-06-19T22:57:00	0.237227		0.244259		0.246985		0.240987		0.24445		0.233594		0.251351		0.232611		0.245427		0.246825		0.256346		0.227903		0.23883		0.231996		0.236745		0.239324		0.241779		0.237107		0.234212		0.228403		0.247841		0.232222		0.231241		0.250736		0.241154
2018-06-19T23:00:00	0.237227		0.244259		0.246985		0.240987		0.24445		0.233594		0.251351		0.232611		0.245427		0.246825		0.256346		0.227903		0.23883		0.231996		0.236745		0.239324		0.241779		0.237107		0.234212		0.228403		0.247841		0.232222		0.231241		0.250736		0.241154
2018-06-19T23:03:00	0.237227		0.244259		0.246985		0.240987		0.24445		0.233594		0.251351		0.232611		0.245427		0.246825		0.256346		0.227903		0.23883		0.231996		0.236745		0.239324		0.241779		0.237107		0.234212		0.228403		0.247841		0.232222		0.231241		0.250736		0.241154
2018-06-19T23:06:00	0.237227		0.244259		0.246985		0.240987		0.24445		0.233594		0.251351		0.232611		0.245427		0.246825		0.256346		0.227903		0.23883		0.231996		0.236745		0.239324		0.241779		0.237107		0.234212		0.228403		0.247841		0.232222		0.231241		0.250736		0.241154
2018-06-19T23:09:00	0.237227		0.244259		0.246985		0.240987		0.24445		0.233594		0.251351		0.232611		0.245427		0.246825		0.256346		0.227903		0.23883		0.231996		0.236745		0.239324		0.241779		0.237107		0.234212		0.228403		0.247841		0.232222		0.231241		0.250736		0.241154
2018-06-19T23:12:00	0.237227		0.244259		0.246985		0.240987		0.24445		0.233594		0.251351		0.232611		0.245427		0.246825		0.256346		0.227903		0.23883		0.231996		0.236745		0.239324		0.241779		0.237107		0.234212		0.228403		0.247841		0.232222		0.231241		0.250736		0.241154
2018-06-19T23:15:00	0.237227		0.244259		0.246985		0.240987		0.24445		0.233594		0.251351		0.232611		0.245427		0.246825		0.256346		0.227903		0.23883		0.231996		0.236745		0.239324		0.241779		0.237107		0.234212		0.228403		0.247841		0.232222		0.231241		0.250736		0.241154
2018-06-19T23:18:00	0.237227		0.244259		0.246985		0.240987		0.24445		0.233594		0.251351		0.232611		0.245427		0.246825		0.256346		0.227903		0.23883		0.231996		0.236745		0.239324		0.241779		0.237107		0.234212		0.228403		0.247841		0.232222		0.231241		0.250736		0.241154
2018-06-19T23:21:00	0.237227		0.244259		0.246985		0.240987		0.24445		0.233594		0.251351		0.232611		0.245427		0.246825		0.256346		0.227903		0.23883		0.231996		0.236745		0.239324		0.241779		0.237107		0.234212		0.228403		0.247841		0.232222		0.231241		0.250736		0.241154
2018-06-19T23:24:00	0.237227		0.244259		0.246985		0.240987		0.24445		0.233594		0.251351		0.232611		0.245427		0.246825		0.256346		0.227903		0.23883		0.231996		0.236745		0.239324		0.241779		0.237107		0.234212		0.228403		0.247841		0.232222		0.231241		0.250736		0.241154
2018-06-19T23:27:00	0.237227		0.244259		0.246985		0.240987		0.24445		0.233594		0.251351		0.232611		0.245427		0.246825		0.256346		0.227903		0.23883		0.231996		0.236745		0.239324		0.241779		0.237107		0.234212		0.228403		0.247841		0.232222		0.231241		0.250736		0.241154
2018-06-19T23:30:00	0.237227		0.244259		0.246985		0.240987		0.24445		0.233594		0.251351		0.232611		0.245427		0.246825		0.256346		0.227903		0.23883		0.231996		0.236745		0.239324		0.241779		0.237107		0.234212		0.228403		0.247841		0.232222		0.231241		0.250736		0.241154
2018-06-19T23:33:00	0.237227		0.244259		0.246985		0.240987		0.24445		0.233594		0.251351		0.232611		0.245427		0.246825		0.256346		0.227903		0.23883		0.231996		0.236745		0.239324		0.241779		0.237107		0.234212		0.228403		0.247841		0.232222		0.231241		0.250736		0.241154
2018-06-19T23:36:00	0.237227		0.244259		0.246985		0.240987		0.24445		0.233594		0.251351		0.232611		0.245427		0.246825		0.256346		0.227903		0.23883		0.231996		0.236745		0.239324		0.241779		0.237107		0.234212		0.228403		0.247841		0.232222		0.231241		0.250736		0.241154
2018-06-19T23:39:00	0.237227		0.244259		0.246985		0.240987		0.24445		0.233594		0.251351		0.232611		0.245427		0.246825		0.256346		0.227903		0.23883		0.231996		0.236745		0.239324		0.241779		0.237107		0.234212		0.228403		0.247841		0.232222		0.231241		0.250736		0.241154
2018-06-19T23:42:00	0.237227		0.244259		0.246985		0.240987		0.24445		0.233594		0.251351		0.232611		0.245427		0.246825		0.256346		0.227903		0.23883		0.231996		0.236745		0.239324		0.241779		0.237107		0.234212		0.228403		0.247841		0.232222		0.231241		0.250736		0.241154
2018-06-19T23:45:00	0.237227		0.244259		0.246985		0.240987		0.24445		0.233594		0.251351		0.232611		0.245427		0.246825		0.256346		0.227903		0.23883		0.231996		0.236745		0.239324		0.241779		0.237107		0.234212		0.228403		0.247841		0.232222		0.231241		0.250736		0.241154
2018-06-19T23:48:00	0.237227		0.244259		0.246985		0.240987		0.24445		0.233594		0.251351		0.232611		0.245427		0.246825		0.256346		0.227903		0.23883		0.231996		0.236745		0.239324		0.241779		0.237107		0.234212		0.228403		0.247841		0.232222		0.231241		0.250736		0.241154
2018-06-19T23:51:00	0.237227		0.244259		0.246985		0.240987		0.24445		0.233594		0.251351		0.232611		0.245427		0.246825		0.256346		0.227903		0.23883		0.231996		0.236745		0.239324		0.241779		0.237107		0.234212		0.228403		0.247841		0.232222		0.231241		0.250736		0.241154
2018-06-19T23:54:00	0.237227		0.244259		0.246985		0.240987		0.24445		0.233594		0.251351		0.232611		0.245427		0.246825		0.256346		0.227903		0.23883		0.231996		0.236745		0.239324		0.241779		0.237107		0.234212		0.228403		0.247841		0.232222		0.231241		0.250736		0.241154
2018-06-19T23:57:00	0.237227		0.244259		0.246985		0.240987		0.24445		0.233594		0.251351		0.232611		0.245427		0.246825		0.256346		0.227903		0.23883		0.231996		0.236745		0.239324		0.241779		0.237107		0.234212		0.228403		0.247841		0.232222		0.231241		0.250736		0.241154
2018-06-20T00:00:00	0.237227	82.88	0.244259	90.55	0.246985	67.07	0.240987	99.2	0.24445	56.22	0.233594	97.56	0.251351	93.06	0.232611	98.74	0.245427	80.69	0.246825	65.1	0.256346	79.5	0.227903	68.96	0.23883	72.26	0.231996	82.34	0.236745	69.59	0.239324	61.6	0.241779	74.89	0.237107	84.38	0.234212	51.56	0.228403	65.84	0.247841	79.2	0.232222	81.82	0.231241	66.26	0.250736	76.36	0.241154
2018-06-20T00:03:00	0.237227		0.244259		0.246985		0.240987		0.24445		0.233594		0.251351		0.232611		0.245427		0.246825		0.256346		0.227903		0.23883		0.231996		0.236745		0.239324		0.241779		0.237107		0.234212		0.228403		0.247841		0.232222		0.231241		0.250736		0.241154
2018-06-20T00:06:00	0.237227		0.244259		0.246985		0.240987		0.24445		0.233594		0.251351		0.232611		0.245427		0.246825		0.256346		0.227903		0.23883		0.231996		0.236745		0.239324		0.241779		0.237107		0.234212		0.228403		0.247841		0.232222		0.231241		0.250736		0.241154
2018-06-20T00:09:00	0.237227		0.244259		0.246985		0.240987		0.24445		0.233594		0.251351		0.232611		0.245427		0.246825		0.256346		0.227903		0.23883		0.231996		0.236745		0.239324		0.241779		0.237107		0.234212		0.228403		0.247841		0.232222		0.231241		0.250736		0.241154
2018-06-20T00:12:00	0.237227		0.244259		0.246985		0.240987		0.24445		0.233594		0.251351		0.232611		0.245427		0.246825		0.256346		0.227903		0.23883		0.231996		0.236745		0.239324		0.241779		0.237107		0.234212		0.228403		0.247841		0.232222		0.231241		0.250736		0.241154
2018-06-20T00:15:00	0.237227		0.244259		0.246985		0.240987		0.24445		0.233594		0.251351		0.232611		0.245427		0.246825		0.256346		0.227903		0.23883		0.231996		0.236745		0.239324		0.241779		0.237107		0.234212		0.228403		0.247841		0.232222		0.231241		0.250736		0.241154
2018-06-20T00:18:00	0.237227		0.244259		0.246985		0.240987		0.24445		0.233594		0.251351		0.232611		0.245427		0.246825		0.256346		0.227903		0.23883		0.231996		0.236745		0.239324		0.241779		0.237107		0.234212		0.228403		0.247841		0.232222		0.231241		0.250736		0.241154
2018-06-20T00:21:00	0.237227		0.244259		0.246985		0.240987		0.24445		0.233594		0.251351		0.232611		0.245427		0.246825		0.256346		0.227903		0.23883		0.231996		0.236745		0.239324		0.241779		0.237107		0.234212		0.228403		0.247841		0.232222		0.231241		0.250736		0.241154
2018-06-20T00:24:00	0.237227		0.244259		0.246985		0.240987		0.24445		0.233594		0.251351		0.232611		0.245427		0.246825		0.256346		0.227903		0.23883		0.231996		0.236745		0.239324		0.241779		0.237107		0.234212		0.228403		0.247841		0.232222		0.231241		0.250736		0.241154
2018-06-20T00:27:00	0.237227		0.244259		0.246985		0.240987		0.24445		0.233594		0.251351		0.232611		0.245427		0.246825		0.256346		0.227903		0.23883		0.231996		0.236745		0.239324		0.241779		0.237107		0.234212		0.228403		0.247841		0.232222		0.231241		0.250736		0.241154
2018-06-20T00:30:00	0.237227		0.244259		0.246985		0.240987		0.24445		0.233594		0.251351		0.232611		0.245427		0.246825		0.256346		0.227903		0.23883		0.231996		0.236745		0.239324		0.241779		0.237107		0.234212		0.228403		0.247841		0.232222		0.231241		0.250736		0.241154
2018-06-20T00:33:00	0.237227		0.244259		0.246985		0.240987		0.24445		0.233594		0.251351		0.232611		0.245427		0.246825		0.256346		0.227903		0.23883		0.231996		0.236745		0.239324		0.241779		0.237107		0.234212		0.228403		0.247841		0.232222		0.231241		0.250736		0.241154
2018-06-20T00:36:00	0.237227		0.244259		0.246985		0.240987		0.24445		0.233594		0.251351		0.232611		0.245427		0.246825		0.256346		0.227903		0.23883		0.231996		0.236745		0.239324		0.241779		0.237107		0.234212		0.228403		0.247841		0.232222		0.231241		0.250736		0.241154
2018-06-20T00:39:00	0.237227		0.244259		0.246985		0.240987		0.24445		0.233594		0.251351		0.232611		0.245427		0.246825		0.256346		0.227903		0.23883		0.231996		0.236745		0.239324		0.241779		0.237107		0.234212		0.228403		0.247841		0.232222		0.231241		0.250736		0.241154
2018-06-20T00:42:00	0.237227		0.244259		0.246985		0.240987		0.24445		0.233594		0.251351		0.232611		0.245427		0.246825		0.256346		0.227903		0.23883		0.231996		0.236745		0.239324		0.241779		0.237107		0.234212		0.228403		0.247841		0.232222		0.231241		0.250736		0.241154
2018-06-20T00:45:00	0.237227		0.244259		0.246985		0.240987		0.24445		0.233594		0.251351		0.232611		0.245427		0.246825		0.256346		0.227903		0.23883		0.231996		0.236745		0.239324		0.241779		0.237107		0.234212		0.228403		0.247841		0.232222		0.231241		0.250736		0.241154
2018-06-20T00:48:00	0.237227		0.244259		0.246985		0.240987		0.24445		0.233594		0.251351		0.232611		0.245427		0.246825		0.256346		0.227903		0.23883		0.231996		0.236745		0.239324		0.241779		0.237107		0.234212		0.228403		0.247841		0.232222		0.231241		0.250736		0.241154
2018-06-20T00:51:00	0.237227		0.244259		0.246985		0.240987		0.24445		0.233594		0.251351		0.232611		0.245427		0.246825		0.256346		0.227903		0.23883		0.231996		0.236745		0.239324		0.241779		0.237107		0.234212		0.228403		0.247841		0.232222		0.231241		0.250736		0.241154
2018-06-20T00:54:00	0.237227		0.244259		0.246985		0.240987		0.24445		0.233594		0.251351		0.232611		0.245427		0.246825		0.256346		0.227903		0.23883		0.231996		0.236745		0.239324		0.241779		0.237107		0.234212		0.228403		0.247841		0.232222		0.231241		0.250736		0.241154
2018-06-20T00:57:00	0.237227		0.244259		0.246985		0.240987		0.24445		0.233594		0.251351		0.232611		0.245427		0.246825		0.256346		0.227903		0.23883		0.231996		0.236745		0.239324		0.241779		0.237107		0.234212		0.228403		0.247841		0.232222		0.231241		0.250736		0.241154
2018-06-20T01:00:00	0.237227		0.244259		0.246985		0.240987		0.24445		0.233594		0.251351		0.232611		0.245427		0.246825		0.256346		0.227903		0.23883		0.231996		0.236745		0.239324		0.241779		0.237107		0.234212		0.228403		0.247841		0.232222		0.231241		0.250736		0.241154
2018-06-20T01:03:00	0.237227		0.244259		0.246985		0.240987		0.24445		0.233594		0.251351		0.232611		0.245427		0.246825		0.256346		0.227903		0.23883		0.231996		0.236745		0.239324		0.241779		0.237107		0.234212		0.228403		0.247841		0.232222		0.231241		0.250736		0.241154
2018-06-20T01:06:00	0.237227		0.244259		0.246985		0.240987		0.24445		0.233594		0.251351		0.232611		0.245427		0.246825		0.256346		0.227903		0.23883		0.231996		0.236745		0.239324		0.241779		0.237107		0.234212		0.228403		0.247841		0.232222		0.231241		0.250736		0.241154
2018-06-20T01:09:00	0.237227		0.244259		0.246985		0.240987		0.24445		0.233594		0.251351		0.232611		0.245427		0.246825		0.256346		0.227903		0.23883		0.231996		0.236745		0.239324		0.241779		0.237107		0.234212		0.228403		0.247841		0.232222		0.231241		0.250736		0.241154
2018-06-20T01:12:00	0.237227		0.244259		0.246985		0.240987		0.24445		0.233594		0.251351		0.232611		0.245427		0.246825		0.256346		0.227903		0.23883		0.231996		0.236745		0.239324		0.241779		0.237107		0.234212		0.228403		0.247841		0.232222		0.231241		0.250736		0.241154
2018-06-20T01:15:00	0.237227		0.244259		0.246985		0.240987		0.24445		0.233594		0.251351		0.232611		0.245427		0.246825		0.256346		0.227903		0.23883		0.231996		0.236745		0.239324		0.241779		0.237107		0.234212		0.228403		0.247841		0.232222		0.231241		0.250736		0.241154
2018-06-20T01:18:00	0.237227		0.244259		0.246985		0.240987		0.24445		0.233594		0.251351		0.232611		0.245427		0.246825		0.256346		0.227903		0.23883		0.231996		0.236745		0.239324		0.241779		0.237107		0.234212		0.228403		0.247841		0.232222		0.231241		0.250736		0.241154
2018-06-20T01:21:00	0.237227		0.244259		0.246985		0.240987		0.24445		0.233594		0.251351		0.232611		0.245427		0.246825		0.256346		0.227903		0.23883		0.231996		0.236745		0.239324		0.241779		0.237107		0.234212		0.228403		0.247841		0.232222		0.231241		0.250736		0.241154
2018-06-20T01:24:00	0.237227		0.244259		0.246985		0.240987		0.24445		0.233594		0.251351		0.232611		0.245427		0.246825		0.256346		0.227903		0.23883		0.231996		0.236745		0.239324		0.241779		0.237107		0.234212		0.228403		0.247841		0.232222		0.231241		0.250736		0.241154
2018-06-20T01:27:00	0.237227		0.244259		0.246985		0.240987		0.24445		0.233594		0.251351		0.232611		0.245427		0.246825		0.256346		0.227903		0.23883		0.231996		0.236745		0.239324		0.241779		0.237107		0.234212		0.228403		0.247841		0.232222		0.231241		0.250736		0.241154
2018-06-20T01:30:00	0.237227		0.244259		0.246985		0.240987		0.24445		0.233594		0.251351		0.232611		0.245427		0.246825		0.256346		0.227903		0.23883		0.231996		0.236745		0.239324		0.241779		0.237107		0.234212		0.228403		0.247841		0.232222		0.231241		0.250736		0.241154
2018-06-20T01:33:00	0.237227		0.244259		0.246985		0.240987		0.24445		0.233594		0.251351		0.232611		0.245427		0.246825		0.256346		0.227903		0.23883		0.231996		0.236745		0.239324		0.241779		0.237107		0.234212		0.228403		0.247841		0.232222		0.231241		0.250736		0.241154
2018-06-20T01:36:00	0.237227		0.244259		0.246985		0.240987		0.24445		0.233594		0.251351		0.232611		0.245427		0.246825		0.256346		0.227903		0.23883		0.231996		0.236745		0.239324		0.241779		0.237107		0.234212		0.228403		0.247841		0.232222		0.231241		0.250736		0.241154
2018-06-20T01:39:00	0.237227		0.244259		0.246985		0.240987		0.24445		0.233594		0.251351		0.232611		0.245427		0.246825		0.256346		0.227903		0.23883		0.231996		0.236745		0.239324		0.241779		0.237107		0.234212		0.228403		0.247841		0.232222		0.231241		0.250736		0.241154
2018-06-20T01:42:00	0.237227		0.244259		0.246985		0.240987		0.24445		0.233594		0.251351		0.232611		0.245427		0.246825		0.256346		0.227903		0.23883		0.231996		0.236745		0.239324		0.241779		0.237107		0.234212		0.228403		0.247841		0.232222		0.231241		0.250736		0.241154
2018-06-20T01:45:00	0.237227		0.244259		0.246985		0.240987		0.24445		0.233594		0.251351		0.232611		0.245427		0.246825		0.256346		0.227903		0.23883		0.231996		0.236745		0.239324		0.241779		0.237107		0.234212		0.228403		0.247841		0.232222		0.231241		0.250736		0.241154
2018-06-20T01:48:00	0.237227		0.244259		0.246985		0.240987		0.24445		0.233594		0.251351		0.232611		0.245427		0.246825		0.256346		0.227903		0.23883		0.231996		0.236745		0.239324		0.241779		0.237107		0.234212		0.228403		0.247841		0.232222		0.231241		0.250736		0.241154
2018-06-20T01:51:00	0.237227		0.244259		0.246985		0.240987		0.24445		0.233594		0.251351		0.232611		0.245427		0.246825		0.256346		0.227903		0.23883		0.231996		0.236745		0.239324		0.241779		0.237107		0.234212		0.228403		0.247841		0.232222		0.231241		0.250736		0.241154
2018-06-20T01:54:00	0.237227		0.244259		0.246985		0.240987		0.24445		0.233594		0.251351		0.232611		0.245427		0.246825		0.256346		0.227903		0.23883		0.231996		0.236745		0.239324		0.241779		0.237107		0.234212		0.228403		0.247841		0.232222		0.231241		0.250736		0.241154
2018-06-20T01:57:00	0.237227		0.244259		0.246985		0.240987		0.24445		0.233594		0.251351		0.232611		0.245427		0.246825		0.256346		0.227903		0.23883		0.231996		0.236745		0.239324		0.241779		0.237107		0.234212		0.228403		0.247841		0.232222		0.231241		0.250736		0.241154
2018-06-20T02:00:00	0.237227		0.244259		0.246985		0.240987		0.24445		0.233594		0.251351		0.232611		0.245427		0.246825		0.256346		0.227903		0.23883		0.231996		0.236745		0.239324		0.241779		0.237107		0.234212		0.228403		0.247841		0.232222		0.231241		0.250736		0.241154
2018-06-20T02:03:00	0.237227		0.244259		0.246985		0.240987		0.24445		0.233594		0.251351		0.232611		0.245427		0.246825		0.256346		0.227903		0.23883		0.231996		0.236745		0.239324		0.241779		0.237107		0.234212		0.228403		0.247841		0.232222		0.231241		0.250736		0.241154
2018-06-20T02:06:00	0.237227		0.244259		0.246985		0.240987		0.24445		0.233594		0.251351		0.232611		0.245427		0.246825		0.256346		0.227903		0.23883		0.231996		0.236745		0.239324		0.241779		0.237107		0.234212		0.228403		0.247841		0.232222		0.231241		0.250736		0.241154
2018-06-20T02:09:00	0.237227		0.244259		0.246985		0.240987		0.24445		0.233594		0.251351		0.232611		0.245427		0.246825		0.256346		0.227903		0.23883		0.231996		0.236745		0.239324		0.241779		0.237107		0.234212		0.228403		0.247841		0.232222		0.231241		0.250736		0.241154
2018-06-20T02:12:00	0.237227		0.244259		0.246985		0.240987		0.24445		0.233594		0.251351		0.232611		0.245427		0.246825		0.256346		0.227903		0.23883		0.231996		0.236745		0.239324		0.241779		0.237107		0.234212		0.228403		0.247841		0.232222		0.231241		0.250736		0.241154
2018-06-20T02:15:00	0.237227		0.244259		0.246985		0.240987		0.24445		0.233594		0.251351		0.232611		0.245427		0.246825		0.256346		0.227903		0.23883		0.231996		0.236745		0.239324		0.241779		0.237107		0.234212		0.228403		0.247841		0.232222		0.231241		0.250736		0.241154
2018-06-20T02:18:00	0.237227		0.244259		0.246985		0.240987		0.24445		0.233594		0.251351		0.232611		0.245427		0.246825		0.256346		0.227903		0.23883		0.231996		0.236745		0.239324		0.241779		0.237107		0.234212		0.228403		0.247841		0.232222		0.231241		0.250736		0.241154
2018-06-20T02:21:00	0.237227		0.244259		0.246985		0.240987		0.24445		0.233594		0.251351		0.232611		0.245427		0.246825		0.256346		0.227903		0.23883		0.231996		0.236745		0.239324		0.241779		0.237107		0.234212		0.228403		0.247841		0.232222		0.231241		0.250736		0.241154
2018-06-20T02:24:00	0.237227		0.244259		0.246985		0.240987		0.24445		0.233594		0.251351		0.232611		0.245427		0.246825		0.256346		0.227903		0.23883		0.231996		0.236745		0.239324		0.241779		0.237107		0.234212		0.228403		0.247841		0.232222		0.231241		0.250736		0.241154
2018-06-20T02:27:00	0.237227		0.244259		0.246985		0.240987		0.24445		0.233594		0.251351		0.232611		0.245427		0.246825		0.256346		0.227903		0.23883		0.231996		0.236745		0.239324		0.241779		0.237107		0.234212		0.228403		0.247841		0.232222		0.231241		0.250736		0.241154
2018-06-20T02:30:00	0.237227		0.244259		0.246985		0.240987		0.24445		0.233594		0.251351		0.232611		0.245427		0.246825		0.256346		0.227903		0.23883		0.231996		0.236745		0.239324		0.241779		0.237107		0.234212		0.228403		0.247841		0.232222		0.231241		0.250736		0.241154
2018-06-20T02:33:00	0.237227		0.244259		0.246985		0.240987		0.24445		0.233594		0.251351		0.232611		0.245427		0.246825		0.256346		0.227903		0.23883		0.231996		0.236745		0.239324		0.241779		0.237107		0.234212		0.228403		0.247841		0.232222		0.231241		0.250736		0.241154
2018-06-20T02:36:00	0.237227		0.244259		0.246985		0.240987		0.24445		0.233594		0.251351		0.232611		0.245427		0.246825		0.256346		0.227903		0.23883		0.231996		0.236745		0.239324		0.241779		0.237107		0.234212		0.228403		0.247841		0.232222		0.231241		0.250736		0.241154
2018-06-20T02:39:00	0.237227		0.244259		0.246985		0.240987		0.24445		0.233594		0.251351		0.232611		0.245427		0.246825		0.256346		0.227903		0.23883		0.231996		0.236745		0.239324		0.241779		0.237107		0.234212		0.228403		0.247841		0.232222		0.231241		0.250736		0.241154
2018-06-20T02:42:00	0.237227		0.244259		0.246985		0.240987		0.24445		0.233594		0.251351		0.232611		0.245427		0.246825		0.256346		0.227903		0.23883		0.231996		0.236745		0.239324		0.241779		0.237107		0.234212		0.228403		0.247841		0.232222		0.231241		0.250736		0.241154
2018-06-20T02:45:00	0.237227		0.244259		0.246985		0.240987		0.24445		0.233594		0.251351		0.232611		0.245427		0.246825		0.256346		0.227903		0.23883		0.231996		0.236745		0.239324		0.241779		0.237107		0.234212		0.228403		0.247841		0.232222		0.231241		0.250736		0.241154
2018-06-20T02:48:00	0.237227		0.244259		0.246985		0.240987		0.24445		0.233594		0.251351		0.232611		0.245427		0.246825		0.256346		0.227903		0.23883		0.231996		0.236745		0.239324		0.241779		0.237107		0.234212		0.228403		0.247841		0.232222		0.231241		0.250736		0.241154
2018-06-20T02:51:00	0.237227		0.244259		0.246985		0.240987		0.24445		0.233594		0.251351		0.232611		0.245427		0.246825		0.256346		0.227903		0.23883		0.231996		0.236745		0.239324		0.241779		0.237107		0.234212		0.228403		0.247841		0.232222		0.231241		0.250736		0.241154
2018-06-20T02:54:00	0.237227		0.244259		0.246985		0.240987		0.24445		0.233594		0.251351		0.232611		0.245427		0.246825		0.256346		0.227903		0.23883		0.231996		0.236745		0.239324		0.241779		0.237107		0.234212		0.228403		0.247841		0.232222		0.231241		0.250736		0.241154
2018-06-20T02:57:00	0.237227		0.244259		0.246985		0.240987		0.24445		0.233594		0.251351		0.232611		0.245427		0.246825		0.256346		0.227903		0.23883		0.231996		0.236745		0.239324		0.241779		0.237107		0.234212		0.228403		0.247841		0.232222		0.231241		0.250736		0.241154
2018-06-20T03:00:00	0.237227		0.244259		0.246985		0.240987		0.24445		0.233594		0.251351		0.232611		0.245427		0.246825		0.256346		0.227903		0.23883		0.231996		0.236745		0.239324		0.241779		0.237107		0.234212		0.228403		0.247841		0.232222		0.231241		0.250736		0.241154
2018-06-20T03:03:00	0.237227		0.244259		0.246985		0.240987		0.24445		0.233594		0.251351		0.232611		0.245427		0.246825		0.256346		0.227903		0.23883		0.231996		0.236745		0.239324		0.241779		0.237107		0.234212		0.228403		0.247841		0.232222		0.231241		0.250736		0.241154
2018-06-20T03:06:00	0.237227		0.244259		0.246985		0.240987		0.24445		0.233594		0.251351		0.232611		0.245427		0.246825		0.256346		0.227903		0.23883		0.231996		0.236745		0.239324		0.241779		0.237107		0.234212		0.228403		0.247841		0.232222		0.231241		0.250736		0.241154
2018-06-20T03:09:00	0.237227		0.244259		0.246985		0.240987		0.24445		0.233594		0.251351		0.232611		0.245427		0.246825		0.256346		0.227903		0.23883		0.231996		0.236745		0.239324		0.241779		0.237107		0.234212		0.228403		0.247841		0.232222		0.231241		0.250736		0.241154
2018-06-20T03:12:00	0.237227		0.244259		0.246985		0.240987		0.24445		0.233594		0.251351		0.232611		0.245427		0.246825		0.256346		0.227903		0.23883		0.231996		0.236745		0.239324		0.241779		0.237107		0.234212		0.228403		0.247841		0.232222		0.231241		0.250736		0.241154
2018-06-20T03:15:00	0.237227		0.244259		0.246985		0.240987		0.24445		0.233594		0.251351		0.232611		0.245427		0.246825		0.256346		0.227903		0.23883		0.231996		0.236745		0.239324		0.241779		0.237107		0.234212		0.228403		0.247841		0.232222		0.231241		0.250736		0.241154
2018-06-20T03:18:00	0.237227		0.244259		0.246985		0.240987		0.24445		0.233594		0.251351		0.232611		0.245427		0.246825		0.256346		0.227903		0.23883		0.231996		0.236745		0.239324		0.241779		0.237107		0.234212		0.228403		0.247841		0.232222		0.231241		0.250736		0.241154
2018-06-20T03:21:00	0.237227		0.244259		0.246985		0.240987		0.24445		0.233594		0.251351		0.232611		0.245427		0.246825		0.256346		0.227903		0.23883		0.231996		0.236745		0.239324		0.241779		0.237107		0.234212		0.228403		0.247841		0.232222		0.231241		0.250736		0.241154
2018-06-20T03:24:00	0.237227		0.244259		0.246985		0.240987		0.24445		0.233594		0.251351		0.232611		0.245427		0.246825		0.256346		0.227903		0.23883		0.231996		0.236745		0.239324		0.241779		0.237107		0.234212		0.228403		0.247841		0.232222		0.231241		0.250736		0.241154
2018-06-20T03:27:00	0.237227		0.244259		0.246985		0.240987		0.24445		0.233594		0.251351		0.232611		0.245427		0.246825		0.256346		0.227903		0.23883		0.231996		0.236745		0.239324		0.241779		0.237107		0.234212		0.228403		0.247841		0.232222		0.231241		0.250736		0.241154
2018-06-20T03:30:00	0.237227		0.244259		0.246985		0.240987		0.24445		0.233594		0.251351		0.232611		0.245427		0.246825		0.256346		0.227903		0.23883		0.231996		0.236745		0.239324		0.241779		0.237107		0.234212		0.228403		0.247841		0.232222		0.231241		0.250736		0.241154
2018-06-20T03:33:00	0.237227		0.244259		0.246985		0.240987		0.24445		0.233594		0.251351		0.232611		0.245427		0.246825		0.256346		0.227903		0.23883		0.231996		0.236745		0.239324		0.241779		0.237107		0.234212		0.228403		0.247841		0.232222		0.231241		0.250736		0.241154
2018-06-20T03:36:00	0.237227		0.244259		0.246985		0.240987		0.24445		0.233594		0.251351		0.232611		0.245427		0.246825		0.256346		0.227903		0.23883		0.231996		0.236745		0.239324		0.241779		0.237107		0.234212		0.228403		0.247841		0.232222		0.231241		0.250736		0.241154
2018-06-20T03:39:00	0.237227		0.244259		0.246985		0.240987		0.24445		0.233594		0.251351		0.232611		0.245427		0.246825		0.256346		0.227903		0.23883		0.231996		0.236745		0.239324		0.241779		0.237107		0.234212		0.228403		0.247841		0.232222		0.231241		0.250736		0.241154
2018-06-20T03:42:00	0.237227		0.244259		0.246985		0.240987		0.24445		0.233594		0.251351		0.232611		0.245427		0.246825		0.256346		0.227903		0.23883		0.231996		0.236745		0.239324		0.241779		0.237107		0.234212		0.228403		0.247841		0.232222		0.231241		0.250736		0.241154
2018-06-20T03:45:00	0.237227		0.244259		0.246985		0.240987		0.24445		0.233594		0.251351		0.232611		0.245427		0.246825		0.256346		0.227903		0.23883		0.231996		0.236745		0.239324		0.241779		0.237107		0.234212		0.228403		0.247841		0.232222		0.231241		0.250736		0.241154
2018-06-20T03:48:00	0.237227		0.244259		0.246985		0.240987		0.24445		0.233594		0.251351		0.232611		0.245427		0.246825		0.256346		0.227903		0.23883		0.231996		0.236745		0.239324		0.241779		0.237107		0.234212		0.228403		0.247841		0.232222		0.231241		0.250736		0.241154
2018-06-20T03:51:00	0.237227		0.244259		0.246985		0.240987		0.24445		0.233594		0.251351		0.232611		0.245427		0.246825		0.256346		0.227903		0.23883		0.231996		0.236745		0.239324		0.241779		0.237107		0.234212		0.228403		0.247841		0.232222		0.231241		0.250736		0.241154
2018-06-20T03:54:00	0.237227		0.244259		0.246985		0.240987		0.24445		0.233594		0.251351		0.232611		0.245427		0.246825		0.256346		0.227903		0.23883		0.231996		0.236745		0.239324		0.241779		0.237107		0.234212		0.228403		0.247841		0.232222		0.231241		0.250736		0.241154
2018-06-20T03:57:00	0.237227		0.244259		0.246985		0.240987		0.24445		0.233594		0.251351		0.232611		0.245427		0.246825		0.256346		0.227903		0.23883		0.231996		0.236745		0.239324		0.241779		0.237107		0.234212		0.228403		0.247841		0.232222		0.231241		0.250736		0.241154
2018-06-20T04:00:00	0.237227		0.244259		0.246985		0.240987		0.24445		0.233594		0.251351		0.232611		0.245427		0.246825		0.256346		0.227903		0.23883		0.231996		0.236745		0.239324		0.241779		0.237107		0.234212		0.228403		0.247841		0.232222		0.231241		0.250736		0.241154
2018-06-20T04:03:00	0.237227		0.244259		0.246985		0.240987		0.24445		0.233594		0.251351		0.232611		0.245427		0.246825		0.256346		0.227903		0.23883		0.231996		0.236745		0.239324		0.241779		0.237107		0.234212		0.228403		0.247841		0.232222		0.231241		0.250736		0.241154
2018-06-20T04:06:00	0.237227		0.244259		0.246985		0.240987		0.24445		0.233594		0.251351		0.232611		0.245427		0.246825		0.256346		0.227903		0.23883		0.231996		0.236745		0.239324		0.241779		0.237107		0.234212		0.228403		0.247841		0.232222		0.231241		0.250736		0.241154
2018-06-20T04:09:00	0.237227		0.244259		0.246985		0.240987		0.24445		0.233594		0.251351		0.232611		0.245427		0.246825		0.256346		0.227903		0.23883		0.231996		0.236745		0.239324		0.241779		0.237107		0.234212		0.228403		0.247841		0.232222		0.231241		0.250736		0.241154
2018-06-20T04:12:00	0.237227		0.244259		0.246985		0.240987		0.24445		0.233594		0.251351		0.232611		0.245427		0.246825		0.256346		0.227903		0.23883		0.231996		0.236745		0.239324		0.241779		0.237107		0.234212		0.228403		0.247841		0.232222		0.231241		0.250736		0.241154
2018-06-20T04:15:00	0.237227		0.244259		0.246985		0.240987		0.24445		0.233594		0.251351		0.232611		0.245427		0.246825		0.256346		0.227903		0.23883		0.231996		0.236745		0.239324		0.241779		0.237107		0.234212		0.228403		0.247841		0.232222		0.231241		0.250736		0.241154
2018-06-20T04:18:00	0.237227		0.244259		0.246985		0.240987		0.24445		0.233594		0.251351		0.232611		0.245427		0.246825		0.256346		0.227903		0.23883		0.231996		0.236745		0.239324		0.241779		0.237107		0.234212		0.228403		0.247841		0.232222		0.231241		0.250736		0.241154
2018-06-20T04:21:00	0.237227		0.244259		0.246985		0.240987		0.24445		0.233594		0.251351		0.232611		0.245427		0.246825		0.256346		0.227903		0.23883		0.231996		0.236745		0.239324		0.241779		0.237107		0.234212		0.228403		0.247841		0.232222		0.231241		0.250736		0.241154
2018-06-20T04:24:00	0.237227		0.244259		0.246985		0.240987		0.24445		0.233594		0.251351		0.232611		0.245427		0.246825		0.256346		0.227903		0.23883		0.231996		0.236745		0.239324		0.241779		0.237107		0.234212		0.228403		0.247841		0.232222		0.231241		0.250736		0.241154
2018-06-20T04:27:00	0.237227		0.244259		0.246985		0.240987		0.24445		0.233594		0.251351		0.232611		0.245427		0.246825		0.256346		0.227903		0.23883		0.231996		0.236745		0.239324		0.241779		0.237107		0.234212		0.228403		0.247841		0.232222		0.231241		0.250736		0.241154
2018-06-20T04:30:00	0.237227		0.244259		0.246985		0.240987		0.24445		0.233594		0.251351		0.232611		0.245427		0.246825		0.256346		0.227903		0.23883		0.231996		0.236745		0.239324		0.241779		0.237107		0.234212		0.228403		0.247841		0.232222		0.231241		0.250736		0.241154
2018-06-20T04:33:00	0.237227		0.244259		0.246985		0.240987		0.24445		0.233594		0.251351		0.232611		0.245427		0.246825		0.256346		0.227903		0.23883		0.231996		0.236745		0.239324		0.241779		0.237107		0.234212		0.228403		0.247841		0.232222		0.231241		0.250736		0.241154
2018-06-20T04:36:00	0.237227		0.244259		0.246985		0.240987		0.24445		0.233594		0.251351		0.232611		0.245427		0.246825		0.256346		0.227903		0.23883		0.231996		0.236745		0.239324		0.241779		0.237107		0.234212		0.228403		0.247841		0.232222		0.231241		0.250736		0.241154
2018-06-20T04:39:00	0.237227		0.244259		0.246985		0.240987		0.24445		0.233594		0.251351		0.232611		0.245427		0.246825		0.256346		0.227903		0.23883		0.231996		0.236745		0.239324		0.241779		0.237107		0.234212		0.228403		0.247841		0.232222		0.231241		0.250736		0.241154
2018-06-20T04:42:00	0.237227		0.244259		0.246985		0.240987		0.24445		0.233594		0.251351		0.232611		0.245427		0.246825		0.256346		0.227903		0.23883		0.231996		0.236745		0.239324		0.241779		0.237107		0.234212		0.228403		0.247841		0.232222		0.231241		0.250736		0.241154
2018-06-20T04:45:00	0.237227		0.244259		0.246985		0.240987		0.24445		0.233594		0.251351		0.232611		0.245427		0.246825		0.256346		0.227903		0.23883		0.231996		0.236745		0.239324		0.241779		0.237107		0.234212		0.228403		0.247841		0.232222		0.231241		0.250736		0.241154
2018-06-20T04:48:00	0.237227		0.244259		0.246985		0.240987		0.24445		0.233594		0.251351		0.232611		0.245427		0.246825		0.256346		0.227903		0.23883		0.231996		0.236745		0.239324		0.241779		0.237107		0.234212		0.228403		0.247841		0.232222		0.231241		0.250736		0.241154
2018-06-20T04:51:00	0.237227		0.244259		0.246985		0.240987		0.24445		0.233594		0.251351		0.232611		0.245427		0.246825		0.256346		0.227903		0.23883		0.231996		0.236745		0.239324		0.241779		0.237107		0.234212		0.228403		0.247841		0.232222		0.231241		0.250736		0.241154
2018-06-20T04:54:00	0.237227		0.244259		0.246985		0.240987		0.24445		0.233594		0.251351		0.232611		0.245427		0.246825		0.256346		0.227903		0.23883		0.231996		0.236745		0.239324		0.241779		0.237107		0.234212		0.228403		0.247841		0.232222		0.231241		0.250736		0.241154
2018-06-20T04:57:00	0.237227		0.244259		0.246985		0.240987		0.24445		0.233594		0.251351		0.232611		0.245427		0.246825		0.256346		0.227903		0.23883		0.231996		0.236745		0.239324		0.241779		0.237107		0.234212		0.228403		0.247841		0.232222		0.231241		0.250736		0.241154
2018-06-20T05:00:00	0.237227		0.244259		0.246985		0.240987		0.24445		0.233594		0.251351		0.232611		0.245427		0.246825		0.256346		0.227903		0.23883		0.231996		0.236745		0.239324		0.241779		0.237107		0.234212		0.228403		0.247841		0.232222		0.231241		0.250736		0.241154
2018-06-20T05:03:00	0.237227		0.244259		0.246985		0.240987		0.24445		0.233594		0.251351		0.232611		0.245427		0.246825		0.256346		0.227903		0.23883		0.231996		0.236745		0.239324		0.241779		0.237107		0.234212		0.228403		0.247841		0.232222		0.231241		0.250736		0.241154
2018-06-20T05:06:00	0.237227		0.244259		0.246985		0.240987		0.24445		0.233594		0.251351		0.232611		0.245427		0.246825		0.256346		0.227903		0.23883		0.231996		0.236745		0.239324		0.241779		0.237107		0.234212		0.228403		0.247841		0.232222		0.231241		0.250736		0.241154
2018-06-20T05:09:00	0.237227		0.244259		0.246985		0.240987		0.24445		0.233594		0.251351		0.232611		0.245427		0.246825		0.256346		0.227903		0.23883		0.231996		0.236745		0.239324		0.241779		0.237107		0.234212		0.228403		0.247841		0.232222		0.231241		0.250736		0.241154
2018-06-20T05:12:00	0.237227		0.244259		0.246985		0.240987		0.24445		0.233594		0.251351		0.232611		0.245427		0.246825		0.256346		0.227903		0.23883		0.231996		0.236745		0.239324		0.241779		0.237107		0.234212		0.228403		0.247841		0.232222		0.231241		0.250736		0.241154
2018-06-20T05:15:00	0.237227		0.244259		0.246985		0.240987		0.24445		0.233594		0.251351		0.232611		0.245427		0.246825		0.256346		0.227903		0.23883		0.231996		0.236745		0.239324		0.241779		0.237107		0.234212		0.228403		0.247841		0.232222		0.231241		0.250736		0.241154
2018-06-20T05:18:00	0.237227		0.244259		0.246985		0.240987		0.24445		0.233594		0.251351		0.232611		0.245427		0.246825		0.256346		0.227903		0.23883		0.231996		0.236745		0.239324		0.241779		0.237107		0.234212		0.228403		0.247841		0.232222		0.231241		0.250736		0.241154
2018-06-20T05:21:00	0.237227		0.244259		0.246985		0.240987		0.24445		0.233594		0.251351		0.232611		0.245427		0.246825		0.256346		0.227903		0.23883		0.231996		0.236745		0.239324		0.241779		0.237107		0.234212		0.228403		0.247841		0.232222		0.231241		0.250736		0.241154
2018-06-20T05:24:00	0.237227		0.244259		0.246985		0.240987		0.24445		0.233594		0.251351		0.232611		0.245427		0.246825		0.256346		0.227903		0.23883		0.231996		0.236745		0.239324		0.241779		0.237107		0.234212		0.228403		0.247841		0.232222		0.231241		0.250736		0.241154
2018-06-20T05:27:00	0.237227		0.244259		0.246985		0.240987		0.24445		0.233594		0.251351		0.232611		0.245427		0.246825		0.256346		0.227903		0.23883		0.231996		0.236745		0.239324		0.241779		0.237107		0.234212		0.228403		0.247841		0.232222		0.231241		0.250736		0.241154
2018-06-20T05:30:00	0.237227		0.244259		0.246985		0.240987		0.24445		0.233594		0.251351		0.232611		0.245427		0.246825		0.256346		0.227903		0.23883		0.231996		0.236745		0.239324		0.241779		0.237107		0.234212		0.228403		0.247841		0.232222		0.231241		0.250736		0.241154
2018-06-20T05:33:00	0.237227		0.244259		0.246985		0.240987		0.24445		0.233594		0.251351		0.232611		0.245427		0.246825		0.256346		0.227903		0.23883		0.231996		0.236745		0.239324		0.241779		0.237107		0.234212		0.228403		0.247841		0.232222		0.231241		0.250736		0.241154
2018-06-20T05:36:00	0.237227		0.244259		0.246985		0.240987		0.24445		0.233594		0.251351		0.232611		0.245427		0.246825		0.256346		0.227903		0.23883		0.231996		0.236745		0.239324		0.241779		0.237107		0.234212		0.228403		0.247841		0.232222		0.231241		0.250736		0.241154
2018-06-20T05:39:00	0.237227		0.244259		0.246985		0.240987		0.24445		0.233594		0.251351		0.232611		0.245427		0.246825		0.256346		0.227903		0.23883		0.231996		0.236745		0.239324		0.241779		0.237107		0.234212		0.228403		0.247841		0.232222		0.231241		0.250736		0.241154
2018-06-20T05:42:00	0.237227		0.244259		0.246985		0.240987		0.24445		0.233594		0.251351		0.232611		0.245427		0.246825		0.256346		0.227903		0.23883		0.231996		0.236745		0.239324		0.241779		0.237107		0.234212		0.228403		0.247841		0.232222		0.231241		0.250736		0.241154
2018-06-20T05:45:00	0.237227		0.244259		0.246985		0.240987		0.24445		0.233594		0.251351		0.232611		0.245427		0.246825		0.256346		0.227903		0.23883		0.231996		0.236745		0.239324		0.241779		0.237107		0.234212		0.228403		0.247841		0.232222		0.231241		0.250736		0.241154
2018-06-20T05:48:00	0.237227		0.244259		0.246985		0.240987		0.24445		0.233594		0.251351		0.232611		0.245427		0.246825		0.256346		0.227903		0.23883		0.231996		0.236745		0.239324		0.241779		0.237107		0.234212		0.228403		0.247841		0.232222		0.231241		0.250736		0.241154
2018-06-20T05:51:00	0.237227		0.244259		0.246985		0.240987		0.24445		0.233594		0.251351		0.232611		0.245427		0.246825		0.256346		0.227903		0.23883		0.231996		0.236745		0.239324		0.241779		0.237107		0.234212		0.228403		0.247841		0.232222		0.231241		0.250736		0.241154
2018-06-20T05:54:00	0.237227		0.244259		0.246985		0.240987		0.24445		0.233594		0.251351		0.232611		0.245427		0.246825		0.256346		0.227903		0.23883		0.231996		0.236745		0.239324		0.241779		0.237107		0.234212		0.228403		0.247841		0.232222		0.231241		0.250736		0.241154
2018-06-20T05:57:00	0.237227		0.244259		0.246985		0.240987		0.24445		0.233594		0.251351		0.232611		0.245427		0.246825		0.256346		0.227903		0.23883		0.231996		0.236745		0.239324		0.241779		0.237107		0.234212		0.228403		0.247841		0.232222		0.231241		0.250736		0.241154
2018-06-20T06:00:00	0.237227		0.244259		0.246985		0.240987		0.24445		0.233594		0.251351		0.232611		0.245427		0.246825		0.256346		0.227903		0.23883		0.231996		0.236745		0.239324		0.241779		0.237107		0.234212		0.228403		0.247841		0.232222		0.231241		0.250736		0.241154
2018-06-20T06:03:00	0.237227		0.244259		0.246985		0.240987		0.24445		0.233594		0.251351		0.232611		0.245427		0.246825		0.256346		0.227903		0.23883		0.231996		0.236745		0.239324		0.241779		0.237107		0.234212		0.228403		0.247841		0.232222		0.231241		0.250736		0.241154
2018-06-20T06:06:00	0.237227		0.244259		0.246985		0.240987		0.24445		0.233594		0.251351		0.232611		0.245427		0.246825		0.256346		0.227903		0.23883		0.231996		0.236745		0.239324		0.241779		0.237107		0.234212		0.228403		0.247841		0.232222		0.231241		0.250736		0.241154
2018-06-20T06:09:00	0.237227		0.244259		0.246985		0.240987		0.24445		0.233594		0.251351		0.232611		0.245427		0.246825		0.256346		0.227903		0.23883		0.231996		0.236745		0.239324		0.241779		0.237107		0.234212		0.228403		0.247841		0.232222		0.231241		0.250736		0.241154
2018-06-20T06:12:00	0.237227		0.244259		0.246985		0.240987		0.24445		0.233594		0.251351		0.232611		0.245427		0.246825		0.256346		0.227903		0.23883		0.231996		0.236745		0.239324		0.241779		0.237107		0.234212		0.228403		0.247841		0.232222		0.231241		0.250736		0.241154
2018-06-20T06:15:00	0.237227		0.244259		0.246985		0.240987		0.24445		0.233594		0.251351		0.232611		0.245427		0.246825		0.256346		0.227903		0.23883		0.231996		0.236745		0.239324		0.241779		0.237107		0.234212		0.228403		0.247841		0.232222		0.231241		0.250736		0.241154
2018-06-20T06:18:00	0.237227		0.244259		0.246985		0.240987		0.24445		0.233594		0.251351		0.232611		0.245427		0.246825		0.256346		0.227903		0.23883		0.231996		0.236745		0.239324		0.241779		0.237107		0.234212		0.228403		0.247841		0.232222		0.231241		0.250736		0.241154
2018-06-20T06:21:00	0.237227		0.244259		0.246985		0.240987		0.24445		0.233594		0.251351		0.232611		0.245427		0.246825		0.256346		0.227903		0.23883		0.231996		0.236745		0.239324		0.241779		0.237107		0.234212		0.228403		0.247841		0.232222		0.231241		0.250736		0.241154
2018-06-20T06:24:00	0.237227		0.244259		0.246985		0.240987		0.24445		0.233594		0.251351		0.232611		0.245427		0.246825		0.256346		0.227903		0.23883		0.231996		0.236745		0.239324		0.241779		0.237107		0.234212		0.228403		0.247841		0.232222		0.231241		0.250736		0.241154
2018-06-20T06:27:00	0.237227		0.244259		0.246985		0.240987		0.24445		0.233594		0.251351		0.232611		0.245427		0.246825		0.256346		0.227903		0.23883		0.231996		0.236745		0.239324		0.241779		0.237107		0.234212		0.228403		0.247841		0.232222		0.231241		0.250736		0.241154
2018-06-20T06:30:00	0.237227		0.244259		0.246985		0.240987		0.24445		0.233594		0.251351		0.232611		0.245427		0.246825		0.256346		0.227903		0.23883		0.231996		0.236745		0.239324		0.241779		0.237107		0.234212		0.228403		0.247841		0.232222		0.231241		0.250736		0.241154
2018-06-20T06:33:00	0.237227		0.244259		0.246985		0.240987		0.24445		0.233594		0.251351		0.232611		0.245427		0.246825		0.256346		0.227903		0.23883		0.231996		0.236745		0.239324		0.241779		0.237107		0.234212		0.228403		0.247841		0.232222		0.231241		0.250736		0.241154
2018-06-20T06:36:00	0.237227		0.244259		0.246985		0.240987		0.24445		0.233594		0.251351		0.232611		0.245427		0.246825		0.256346		0.227903		0.23883		0.231996		0.236745		0.239324		0.241779		0.237107		0.234212		0.228403		0.247841		0.232222		0.231241		0.250736		0.241154
2018-06-20T06:39:00	0.237227		0.244259		0.246985		0.240987		0.24445		0.233594		0.251351		0.232611		0.245427		0.246825		0.256346		0.227903		0.23883		0.231996		0.236745		0.239324		0.241779		0.237107		0.234212		0.228403		0.247841		0.232222		0.231241		0.250736		0.241154
2018-06-20T06:42:00	0.237227		0.244259		0.246985		0.240987		0.24445		0.233594		0.251351		0.232611		0.245427		0.246825		0.256346		0.227903		0.23883		0.231996		0.236745		0.239324		0.241779		0.237107		0.234212		0.228403		0.247841		0.232222		0.231241		0.250736		0.241154
2018-06-20T06:45:00	0.237227		0.244259		0.246985		0.240987		0.24445		0.233594		0.251351		0.232611		0.245427		0.246825		0.256346		0.227903		0.23883		0.231996		0.236745		0.239324		0.241779		0.237107		0.234212		0.228403		0.247841		0.232222		0.231241		0.250736		0.241154
2018-06-20T06:48:00	0.237227		0.244259		0.246985		0.240987		0.24445		0.233594		0.251351		0.232611		0.245427		0.246825		0.256346		0.227903		0.23883		0.231996		0.236745		0.239324		0.241779		0.237107		0.234212		0.228403		0.247841		0.232222		0.231241		0.250736		0.241154
2018-06-20T06:51:00	0.237227		0.244259		0.246985		0.240987		0.24445		0.233594		0.251351		0.232611		0.245427		0.246825		0.256346		0.227903		0.23883		0.231996		0.236745		0.239324		0.241779		0.237107		0.234212		0.228403		0.247841		0.232222		0.231241		0.250736		0.241154
2018-06-20T06:54:00	0.237227		0.244259		0.246985		0.240987		0.24445		0.233594		0.251351		0.232611		0.245427		0.246825		0.256346		0.227903		0.23883		0.231996		0.236745		0.239324		0.241779		0.237107		0.234212		0.228403		0.247841		0.232222		0.231241		0.250736		0.241154
2018-06-20T06:57:00	0.237227		0.244259		0.246985		0.240987		0.24445		0.233594		0.251351		0.232611		0.245427		0.246825		0.256346		0.227903		0.23883		0.231996		0.236745		0.239324		0.241779		0.237107		0.234212		0.228403		0.247841		0.232222		0.231241		0.250736		0.241154
2018-06-20T07:00:00	0.237227		0.244259		0.246985		0.240987		0.24445		0.233594		0.251351		0.232611		0.245427		0.246825		0.256346		0.227903		0.23883		0.231996		0.236745		0.239324		0.241779		0.237107		0.234212		0.228403		0.247841		0.232222		0.231241		0.250736		0.241154
2018-06-20T07:03:00	0.237227		0.244259		0.246985		0.240987		0.24445		0.233594		0.251351		0.232611		0.245427		0.246825		0.256346		0.227903		0.23883		0.231996		0.236745		0.239324		0.241779		0.237107		0.234212		0.228403		0.247841		0.232222		0.231241		0.250736		0.241154
2018-06-20T07:06:00	0.237227		0.244259		0.246985		0.240987		0.24445		0.233594		0.251351		0.232611		0.245427		0.246825		0.256346		0.227903		0.23883		0.231996		0.236745		0.239324		0.241779		0.237107		0.234212		0.228403		0.247841		0.232222		0.231241		0.250736		0.241154
2018-06-20T07:09:00	0.237227		0.244259		0.246985		0.240987		0.24445		0.233594		0.251351		0.232611		0.245427		0.246825		0.256346		0.227903		0.23883		0.231996		0.236745		0.239324		0.241779		0.237107		0.234212		0.228403		0.247841		0.232222		0.231241		0.250736		0.241154
2018-06-20T07:12:00	0.237227		0.244259		0.246985		0.240987		0.24445		0.233594		0.251351		0.232611		0.245427		0.246825		0.256346		0.227903		0.23883		0.231996		0.236745		0.239324		0.241779		0.237107		0.234212		0.228403		0.247841		0.232222		0.231241		0.250736		0.241154
2018-06-20T07:15:00	0.237227		0.244259		0.246985		0.240987		0.24445		0.233594		0.251351		0.232611		0.245427		0.246825		0.256346		0.227903		0.23883		0.231996		0.236745		0.239324		0.241779		0.237107		0.234212		0.228403		0.247841		0.232222		0.231241		0.250736		0.241154
2018-06-20T07:18:00	0.237227		0.244259		0.246985		0.240987		0.24445		0.233594		0.251351		0.232611		0.245427		0.246825		0.256346		0.227903		0.23883		0.231996		0.236745		0.239324		0.241779		0.237107		0.234212		0.228403		0.247841		0.232222		0.231241		0.250736		0.241154
2018-06-20T07:21:00	0.237227		0.244259		0.246985		0.240987		0.24445		0.233594		0.251351		0.232611		0.245427		0.246825		0.256346		0.227903		0.23883		0.231996		0.236745		0.239324		0.241779		0.237107		0.234212		0.228403		0.247841		0.232222		0.231241		0.250736		0.241154
2018-06-20T07:24:00	0.237227		0.244259		0.246985		0.240987		0.24445		0.233594		0.251351		0.232611		0.245427		0.246825		0.256346		0.227903		0.23883		0.231996		0.236745		0.239324		0.241779		0.237107		0.234212		0.228403		0.247841		0.232222		0.231241		0.250736		0.241154
2018-06-20T07:27:00	0.237227		0.244259		0.246985		0.240987		0.24445		0.233594		0.251351		0.232611		0.245427		0.246825		0.256346		0.227903		0.23883		0.231996		0.236745		0.239324		0.241779		0.237107		0.234212		0.228403		0.247841		0.232222		0.231241		0.250736		0.241154
2018-06-20T07:30:00	0.237227		0.244259		0.246985		0.240987		0.24445		0.233594		0.251351		0.232611		0.245427		0.246825		0.256346		0.227903		0.23883		0.231996		0.236745		0.239324		0.241779		0.237107		0.234212		0.228403		0.247841		0.232222		0.231241		0.250736		0.241154
2018-06-20T07:33:00	0.237227		0.244259		0.246985		0.240987		0.24445		0.233594		0.251351		0.232611		0.245427		0.246825		0.256346		0.227903		0.23883		0.231996		0.236745		0.239324		0.241779		0.237107		0.234212		0.228403		0.247841		0.232222		0.231241		0.250736		0.241154
2018-06-20T07:36:00	0.237227		0.244259		0.246985		0.240987		0.24445		0.233594		0.251351		0.232611		0.245427		0.246825		0.256346		0.227903		0.23883		0.231996		0.236745		0.239324		0.241779		0.237107		0.234212		0.228403		0.247841		0.232222		0.231241		0.250736		0.241154
2018-06-20T07:39:00	0.237227		0.244259		0.246985		0.240987		0.24445		0.233594		0.251351		0.232611		0.245427		0.246825		0.256346		0.227903		0.23883		0.231996		0.236745		0.239324		0.241779		0.237107		0.234212		0.228403		0.247841		0.232222		0.231241		0.250736		0.241154
2018-06-20T07:42:00	0.237227		0.244259		0.246985		0.240987		0.24445		0.233594		0.251351		0.232611		0.245427		0.246825		0.256346		0.227903		0.23883		0.231996		0.236745		0.239324		0.241779		0.237107		0.234212		0.228403		0.247841		0.232222		0.231241		0.250736		0.241154
2018-06-20T07:45:00	0.237227		0.244259		0.246985		0.240987		0.24445		0.233594		0.251351		0.232611		0.245427		0.246825		0.256346		0.227903		0.23883		0.231996		0.236745		0.239324		0.241779		0.237107		0.234212		0.228403		0.247841		0.232222		0.231241		0.250736		0.241154
2018-06-20T07:48:00	0.237227		0.244259		0.246985		0.240987		0.24445		0.233594		0.251351		0.232611		0.245427		0.246825		0.256346		0.227903		0.23883		0.231996		0.236745		0.239324		0.241779		0.237107		0.234212		0.228403		0.247841		0.232222		0.231241		0.250736		0.241154
2018-06-20T07:51:00	0.237227		0.244259		0.246985		0.240987		0.24445		0.233594		0.251351		0.232611		0.245427		0.246825		0.256346		0.227903		0.23883		0.231996		0.236745		0.239324		0.241779		0.237107		0.234212		0.228403		0.247841		0.232222		0.231241		0.250736		0.241154
2018-06-20T07:54:00	0.237227		0.244259		0.246985		0.240987		0.24445		0.233594		0.251351		0.232611		0.245427		0.246825		0.256346		0.227903		0.23883		0.231996		0.236745		0.239324		0.241779		0.237107		0.234212		0.228403		0.247841		0.232222		0.231241		0.250736		0.241154
2018-06-20T07:57:00	0.237227		0.244259		0.246985		0.240987		0.24445		0.233594		0.251351		0.232611		0.245427		0.246825		0.256346		0.227903		0.23883		0.231996		0.236745		0.239324		0.241779		0.237107		0.234212		0.228403		0.247841		0.232222		0.231241		0.250736		0.241154
2018-06-20T08:00:00	0.237227		0.244259		0.246985		0.240987		0.24445		0.233594		0.251351		0.232611		0.245427		0.246825		0.256346		0.227903		0.23883		0.231996		0.236745		0.239324		0.241779		0.237107		0.234212		0.228403		0.247841		0.232222		0.231241		0.250736		0.241154
2018-06-20T08:03:00	0.237227		0.244259		0.246985		0.240987		0.24445		0.233594		0.251351		0.232611		0.245427		0.246825		0.256346		0.227903		0.23883		0.231996		0.236745		0.239324		0.241779		0.237107		0.234212		0.228403		0.247841		0.232222		0.231241		0.250736		0.241154
2018-06-20T08:06:00	0.237227		0.244259		0.246985		0.240987		0.24445		0.233594		0.251351		0.232611		0.245427		0.246825		0.256346		0.227903		0.23883		0.231996		0.236745		0.239324		0.241779		0.237107		0.234212		0.228403		0.247841		0.232222		0.231241		0.250736		0.241154
2018-06-20T08:09:00	0.237227		0.244259		0.246985		0.240987		0.24445		0.233594		0.251351		0.232611		0.245427		0.246825		0.256346		0.227903		0.23883		0.231996		0.236745		0.239324		0.241779		0.237107		0.234212		0.228403		0.247841		0.232222		0.231241		0.250736		0.241154
2018-06-20T08:12:00	0.237227		0.244259		0.246985		0.240987		0.24445		0.233594		0.251351		0.232611		0.245427		0.246825		0.256346		0.227903		0.23883		0.231996		0.236745		0.239324		0.241779		0.237107		0.234212		0.228403		0.247841		0.232222		0.231241		0.250736		0.241154
2018-06-20T08:15:00	0.237227		0.244259		0.246985		0.240987		0.24445		0.233594		0.251351		0.232611		0.245427		0.246825		0.256346		0.227903		0.23883		0.231996		0.236745		0.239324		0.241779		0.237107		0.234212		0.228403		0.247841		0.232222		0.231241		0.250736		0.241154
2018-06-20T08:18:00	0.237227		0.244259		0.246985		0.240987		0.24445		0.233594		0.251351		0.232611		0.245427		0.246825		0.256346		0.227903		0.23883		0.231996		0.236745		0.239324		0.241779		0.237107		0.234212		0.228403		0.247841		0.232222		0.231241		0.250736		0.241154
2018-06-20T08:21:00	0.237227		0.244259		0.246985		0.240987		0.24445		0.233594		0.251351		0.232611		0.245427		0.246825		0.256346		0.227903		0.23883		0.231996		0.236745		0.239324		0.241779		0.237107		0.234212		0.228403		0.247841		0.232222		0.231241		0.250736		0.241154
2018-06-20T08:24:00	0.237227		0.244259		0.246985		0.240987		0.24445		0.233594		0.251351		0.232611		0.245427		0.246825		0.256346		0.227903		0.23883		0.231996		0.236745		0.239324		0.241779		0.237107		0.234212		0.228403		0.247841		0.232222		0.231241		0.250736		0.241154
2018-06-20T08:27:00	0.237227		0.244259		0.246985		0.240987		0.24445		0.233594		0.251351		0.232611		0.245427		0.246825		0.256346		0.227903		0.23883		0.231996		0.236745		0.239324		0.241779		0.237107		0.234212		0.228403		0.247841		0.232222		0.231241		0.250736		0.241154
2018-06-20T08:30:00	0.237227		0.244259		0.246985		0.240987		0.24445		0.233594		0.251351		0.232611		0.245427		0.246825		0.256346		0.227903		0.23883		0.231996		0.236745		0.239324		0.241779		0.237107		0.234212		0.228403		0.247841		0.232222		0.231241		0.250736		0.241154
2018-06-20T08:33:00	0.237227		0.244259		0.246985		0.240987		0.24445		0.233594		0.251351		0.232611		0.245427		0.246825		0.256346		0.227903		0.23883		0.231996		0.236745		0.239324		0.241779		0.237107		0.234212		0.228403		0.247841		0.232222		0.231241		0.250736		0.241154
2018-06-20T08:36:00	0.237227		0.244259		0.246985		0.240987		0.24445		0.233594		0.251351		0.232611		0.245427		0.246825		0.256346		0.227903		0.23883		0.231996		0.236745		0.239324		0.241779		0.237107		0.234212		0.228403		0.247841		0.232222		0.231241		0.250736		0.241154
2018-06-20T08:39:00	0.237227		0.244259		0.246985		0.240987		0.24445		0.233594		0.251351		0.232611		0.245427		0.246825		0.256346		0.227903		0.23883		0.231996		0.236745		0.239324		0.241779		0.237107		0.234212		0.228403		0.247841		0.232222		0.231241		0.250736		0.241154
2018-06-20T08:42:00	0.237227		0.244259		0.246985		0.240987		0.24445		0.233594		0.251351		0.232611		0.245427		0.246825		0.256346		0.227903		0.23883		0.231996		0.236745		0.239324		0.241779		0.237107		0.234212		0.228403		0.247841		0.232222		0.231241		0.250736		0.241154
2018-06-20T08:45:00	0.237227		0.244259		0.246985		0.240987		0.24445		0.233594		0.251351		0.232611		0.245427		0.246825		0.256346		0.227903		0.23883		0.231996		0.236745		0.239324		0.241779		0.237107		0.234212		0.228403		0.247841		0.232222		0.231241		0.250736		0.241154
2018-06-20T08:48:00	0.237227		0.244259		0.246985		0.240987		0.24445		0.233594		0.251351		0.232611		0.245427		0.246825		0.256346		0.227903		0.23883		0.231996		0.236745		0.239324		0.241779		0.237107		0.234212		0.228403		0.247841		0.232222		0.231241		0.250736		0.241154
2018-06-20T08:51:00	0.237227		0.244259		0.246985		0.240987		0.24445		0.233594		0.251351		0.232611		0.245427		0.246825		0.256346		0.227903		0.23883		0.231996		0.236745		0.239324		0.241779		0.237107		0.234212		0.228403		0.247841		0.232222		0.231241		0.250736		0.241154
2018-06-20T08:54:00	0.237227		0.244259		0.246985		0.240987		0.24445		0.233594		0.251351		0.232611		0.245427		0.246825		0.256346		0.227903		0.23883		0.231996		0.236745		0.239324		0.241779		0.237107		0.234212		0.228403		0.247841		0.232222		0.231241		0.250736		0.241154
2018-06-20T08:57:00	0.237227		0.244259		0.246985		0.240987		0.24445		0.233594		0.251351		0.232611		0.245427		0.246825		0.256346		0.227903		0.23883		0.231996		0.236745		0.239324		0.241779		0.237107		0.234212		0.228403		0.247841		0.232222		0.231241		0.250736		0.241154
2018-06-20T09:00:00	0.237227		0.244259		0.246985		0.240987		0.24445		0.233594		0.251351		0.232611		0.245427		0.246825		0.256346		0.227903		0.23883		0.231996		0.236745		0.239324		0.241779		0.237107		0.234212		0.228403		0.247841		0.232222		0.231241		0.250736		0.241154
2018-06-20T09:03:00	0.237227		0.244259		0.246985		0.240987		0.24445		0.233594		0.251351		0.232611		0.245427		0.246825		0.256346		0.227903		0.23883		0.231996		0.236745		0.239324		0.241779		0.237107		0.234212		0.228403		0.247841		0.232222		0.231241		0.250736		0.241154
2018-06-20T09:06:00	0.237227		0.244259		0.246985		0.240987		0.24445		0.233594		0.251351		0.232611		0.245427		0.246825		0.256346		0.227903		0.23883		0.231996		0.236745		0.239324		0.241779		0.237107		0.234212		0.228403		0.247841		0.232222		0.231241		0.250736		0.241154
2018-06-20T09:09:00	0.237227		0.244259		0.246985		0.240987		0.24445		0.233594		0.251351		0.232611		0.245427		0.246825		0.256346		0.227903		0.23883		0.231996		0.236745		0.239324		0.241779		0.237107		0.234212		0.228403		0.247841		0.232222		0.231241		0.250736		0.241154
2018-06-20T09:12:00	0.237227		0.244259		0.246985		0.240987		0.24445		0.233594		0.251351		0.232611		0.245427		0.246825		0.256346		0.227903		0.23883		0.231996		0.236745		0.239324		0.241779		0.237107		0.234212		0.228403		0.247841		0.232222		0.231241		0.250736		0.241154
2018-06-20T09:15:00	0.237227		0.244259		0.246985		0.240987		0.24445		0.233594		0.251351		0.232611		0.245427		0.246825		0.256346		0.227903		0.23883		0.231996		0.236745		0.239324		0.241779		0.237107		0.234212		0.228403		0.247841		0.232222		0.231241		0.250736		0.241154
2018-06-20T09:18:00	0.237227		0.244259		0.246985		0.240987		0.24445		0.233594		0.251351		0.232611		0.245427		0.246825		0.256346		0.227903		0.23883		0.231996		0.236745		0.239324		0.241779		0.237107		0.234212		0.228403		0.247841		0.232222		0.231241		0.250736		0.241154
2018-06-20T09:21:00	0.237227		0.244259		0.246985		0.240987		0.24445		0.233594		0.251351		0.232611		0.245427		0.246825		0.256346		0.227903		0.23883		0.231996		0.236745		0.239324		0.241779		0.237107		0.234212		0.228403		0.247841		0.232222		0.231241		0.250736		0.241154
2018-06-20T09:24:00	0.237227		0.244259		0.246985		0.240987		0.24445		0.233594		0.251351		0.232611		0.245427		0.246825		0.256346		0.227903		0.23883		0.231996		0.236745		0.239324		0.241779		0.237107		0.234212		0.228403		0.247841		0.232222		0.231241		0.250736		0.241154
2018-06-20T09:27:00	0.237227		0.244259		0.246985		0.240987		0.24445		0.233594		0.251351		0.232611		0.245427		0.246825		0.256346		0.227903		0.23883		0.231996		0.236745		0.239324		0.241779		0.237107		0.234212		0.228403		0.247841		0.232222		0.231241		0.250736		0.241154
2018-06-20T09:30:00	0.237227		0.244259		0.246985		0.240987		0.24445		0.233594		0.251351		0.232611		0.245427		0.246825		0.256346		0.227903		0.23883		0.231996		0.236745		0.239324		0.241779		0.237107		0.234212		0.228403		0.247841		0.232222		0.231241		0.250736		0.241154
2018-06-20T09:33:00	0.237227		0.244259		0.246985		0.240987		0.24445		0.233594		0.251351		0.232611		0.245427		0.246825		0.256346		0.227903		0.23883		0.231996		0.236745		0.239324		0.241779		0.237107		0.234212		0.228403		0.247841		0.232222		0.231241		0.250736		0.241154
2018-06-20T09:36:00	0.237227		0.244259		0.246985		0.240987		0.24445		0.233594		0.251351		0.232611		0.245427		0.246825		0.256346		0.227903		0.23883		0.231996		0.236745		0.239324		0.241779		0.237107		0.234212		0.228403		0.247841		0.232222		0.231241		0.250736		0.241154
2018-06-20T09:39:00	0.237227		0.244259		0.246985		0.240987		0.24445		0.233594		0.251351		0.232611		0.245427		0.246825		0.256346		0.227903		0.23883		0.231996		0.236745		0.239324		0.241779		0.237107		0.234212		0.228403		0.247841		0.232222		0.231241		0.250736		0.241154
2018-06-20T09:42:00	0.237227		0.244259		0.246985		0.240987		0.24445		0.233594		0.251351		0.232611		0.245427		0.246825		0.256346		0.227903		0.23883		0.231996		0.236745		0.239324		0.241779		0.237107		0.234212		0.228403		0.247841		0.232222		0.231241		0.250736		0.241154
2018-06-20T09:45:00	0.237227		0.244259		0.246985		0.240987		0.24445		0.233594		0.251351		0.232611		0.245427		0.246825		0.256346		0.227903		0.23883		0.231996		0.236745		0.239324		0.241779		0.237107		0.234212		0.228403		0.247841		0.232222		0.231241		0.250736		0.241154
2018-06-20T09:48:00	0.237227		0.244259		0.246985		0.240987		0.24445		0.233594		0.251351		0.232611		0.245427		0.246825		0.256346		0.227903		0.23883		0.231996		0.236745		0.239324		0.241779		0.237107		0.234212		0.228403		0.247841		0.232222		0.231241		0.250736		0.241154
2018-06-20T09:51:00	0.237227		0.244259		0.246985		0.240987		0.24445		0.233594		0.251351		0.232611		0.245427		0.246825		0.256346		0.227903		0.23883		0.231996		0.236745		0.239324		0.241779		0.237107		0.234212		0.228403		0.247841		0.232222		0.231241		0.250736		0.241154
2018-06-20T09:54:00	0.237227		0.244259		0.246985		0.240987		0.24445		0.233594		0.251351		0.232611		0.245427		0.246825		0.256346		0.227903		0.23883		0.231996		0.236745		0.239324		0.241779		0.237107		0.234212		0.228403		0.247841		0.232222		0.231241		0.250736		0.241154
2018-06-20T09:57:00	0.237227		0.244259		0.246985		0.240987		0.24445		0.233594		0.251351		0.232611		0.245427		0.246825		0.256346		0.227903		0.23883		0.231996		0.236745		0.239324		0.241779		0.237107		0.234212		0.228403		0.247841		0.232222		0.231241		0.250736		0.241154
2018-06-20T10:00:00	0.237227		0.244259		0.246985		0.240987		0.24445		0.233594		0.251351		0.232611		0.245427		0.246825		0.256346		0.227903		0.23883		0.231996		0.236745		0.239324		0.241779		0.237107		0.234212		0.228403		0.247841		0.232222		0.231241		0.250736		0.241154
2018-06-20T10:03:00	0.237227		0.244259		0.246985		0.240987		0.24445		0.233594		0.251351		0.232611		0.245427		0.246825		0.256346		0.227903		0.23883		0.231996		0.236745		0.239324		0.241779		0.237107		0.234212		0.228403		0.247841		0.232222		0.231241		0.250736		0.241154
2018-06-20T10:06:00	0.237227		0.244259		0.246985		0.240987		0.24445		0.233594		0.251351		0.232611		0.245427		0.246825		0.256346		0.227903		0.23883		0.231996		0.236745		0.239324		0.241779		0.237107		0.234212		0.228403		0.247841		0.232222		0.231241		0.250736		0.241154
2018-06-20T10:09:00	0.237227		0.244259		0.246985		0.240987		0.24445		0.233594		0.251351		0.232611		0.245427		0.246825		0.256346		0.227903		0.23883		0.231996		0.236745		0.239324		0.241779		0.237107		0.234212		0.228403		0.247841		0.232222		0.231241		0.250736		0.241154
2018-06-20T10:12:00	0.237227		0.244259		0.246985		0.240987		0.24445		0.233594		0.251351		0.232611		0.245427		0.246825		0.256346		0.227903		0.23883		0.231996		0.236745		0.239324		0.241779		0.237107		0.234212		0.228403		0.247841		0.232222		0.231241		0.250736		0.241154
2018-06-20T10:15:00	0.237227		0.244259		0.246985		0.240987		0.24445		0.233594		0.251351		0.232611		0.245427		0.246825		0.256346		0.227903		0.23883		0.231996		0.236745		0.239324		0.241779		0.237107		0.234212		0.228403		0.247841		0.232222		0.231241		0.250736		0.241154
2018-06-20T10:18:00	0.237227		0.244259		0.246985		0.240987		0.24445		0.233594		0.251351		0.232611		0.245427		0.246825		0.256346		0.227903		0.23883		0.231996		0.236745		0.239324		0.241779		0.237107		0.234212		0.228403		0.247841		0.232222		0.231241		0.250736		0.241154
2018-06-20T10:21:00	0.237227		0.244259		0.246985		0.240987		0.24445		0.233594		0.251351		0.232611		0.245427		0.246825		0.256346		0.227903		0.23883		0.231996		0.236745		0.239324		0.241779		0.237107		0.234212		0.228403		0.247841		0.232222		0.231241		0.250736		0.241154
2018-06-20T10:24:00	0.237227		0.244259		0.246985		0.240987		0.24445		0.233594		0.251351		0.232611		0.245427		0.246825		0.256346		0.227903		0.23883		0.231996		0.236745		0.239324		0.241779		0.237107		0.234212		0.228403		0.247841		0.232222		0.231241		0.250736		0.241154
2018-06-20T10:27:00	0.237227		0.244259		0.246985		0.240987		0.24445		0.233594		0.251351		0.232611		0.245427		0.246825		0.256346		0.227903		0.23883		0.231996		0.236745		0.239324		0.241779		0.237107		0.234212		0.228403		0.247841		0.232222		0.231241		0.250736		0.241154
2018-06-20T10:30:00	0.237227		0.244259		0.246985		0.240987		0.24445		0.233594		0.251351		0.232611		0.245427		0.246825		0.256346		0.227903		0.23883		0.231996		0.236745		0.239324		0.241779		0.237107		0.234212		0.228403		0.247841		0.232222		0.231241		0.250736		0.241154
2018-06-20T10:33:00	0.237227		0.244259		0.246985		0.240987		0.24445		0.233594		0.251351		0.232611		0.245427		0.246825		0.256346		0.227903		0.23883		0.231996		0.236745		0.239324		0.241779		0.237107		0.234212		0.228403		0.247841		0.232222		0.231241		0.250736		0.241154
2018-06-20T10:36:00	0.237227		0.244259		0.246985		0.240987		0.24445		0.233594		0.251351		0.232611		0.245427		0.246825		0.256346		0.227903		0.23883		0.231996		0.236745		0.239324		0.241779		0.237107		0.234212		0.228403		0.247841		0.232222		0.231241		0.250736		0.241154
2018-06-20T10:39:00	0.237227		0.244259		0.246985		0.240987		0.24445		0.233594		0.251351		0.232611		0.245427		0.246825		0.256346		0.227903		0.23883		0.231996		0.236745		0.239324		0.241779		0.237107		0.234212		0.228403		0.247841		0.232222		0.231241		0.250736		0.241154
2018-06-20T10:42:00	0.237227		0.244259		0.246985		0.240987		0.24445		0.233594		0.251351		0.232611		0.245427		0.246825		0.256346		0.227903		0.23883		0.231996		0.236745		0.239324		0.241779		0.237107		0.234212		0.228403		0.247841		0.232222		0.231241		0.250736		0.241154
2018-06-20T10:45:00	0.237227		0.244259		0.246985		0.240987		0.24445		0.233594		0.251351		0.232611		0.245427		0.246825		0.256346		0.227903		0.23883		0.231996		0.236745		0.239324		0.241779		0.237107		0.234212		0.228403		0.247841		0.232222		0.231241		0.250736		0.241154
2018-06-20T10:48:00	0.237227		0.244259		0.246985		0.240987		0.24445		0.233594		0.251351		0.232611		0.245427		0.246825		0.256346		0.227903		0.23883		0.231996		0.236745		0.239324		0.241779		0.237107		0.234212		0.228403		0.247841		0.232222		0.231241		0.250736		0.241154
2018-06-20T10:51:00	0.237227		0.244259		0.246985		0.240987		0.24445		0.233594		0.251351		0.232611		0.245427		0.246825		0.256346		0.227903		0.23883		0.231996		0.236745		0.239324		0.241779		0.237107		0.234212		0.228403		0.247841		0.232222		0.231241		0.250736		0.241154
2018-06-20T10:54:00	0.237227		0.244259		0.246985		0.240987		0.24445		0.233594		0.251351		0.232611		0.245427		0.246825		0.256346		0.227903		0.23883		0.231996		0.236745		0.239324		0.241779		0.237107		0.234212		0.228403		0.247841		0.232222		0.231241		0.250736		0.241154
2018-06-20T10:57:00	0.237227		0.244259		0.246985		0.240987		0.24445		0.233594		0.251351		0.232611		0.245427		0.246825		0.256346		0.227903		0.23883		0.231996		0.236745		0.239324		0.241779		0.237107		0.234212		0.228403		0.247841		0.232222		0.231241		0.250736		0.241154
2018-06-20T11:00:00	0.237227		0.244259		0.246985		0.240987		0.24445		0.233594		0.251351		0.232611		0.245427		0.246825		0.256346		0.227903		0.23883		0.231996		0.236745		0.239324		0.241779		0.237107		0.234212		0.228403		0.247841		0.232222		0.231241		0.250736		0.241154
2018-06-20T11:03:00	0.237227		0.244259		0.246985		0.240987		0.24445		0.233594		0.251351		0.232611		0.245427		0.246825		0.256346		0.227903		0.23883		0.231996		0.236745		0.239324		0.241779		0.237107		0.234212		0.228403		0.247841		0.232222		0.231241		0.250736		0.241154
2018-06-20T11:06:00	0.237227		0.244259		0.246985		0.240987		0.24445		0.233594		0.251351		0.232611		0.245427		0.246825		0.256346		0.227903		0.23883		0.231996		0.236745		0.239324		0.241779		0.237107		0.234212		0.228403		0.247841		0.232222		0.231241		0.250736		0.241154
2018-06-20T11:09:00	0.237227		0.244259		0.246985		0.240987		0.24445		0.233594		0.251351		0.232611		0.245427		0.246825		0.256346		0.227903		0.23883		0.231996		0.236745		0.239324		0.241779		0.237107		0.234212		0.228403		0.247841		0.232222		0.231241		0.250736		0.241154
2018-06-20T11:12:00	0.237227		0.244259		0.246985		0.240987		0.24445		0.233594		0.251351		0.232611		0.245427		0.246825		0.256346		0.227903		0.23883		0.231996		0.236745		0.239324		0.241779		0.237107		0.234212		0.228403		0.247841		0.232222		0.231241		0.250736		0.241154
2018-06-20T11:15:00	0.237227		0.244259		0.246985		0.240987		0.24445		0.233594		0.251351		0.232611		0.245427		0.246825		0.256346		0.227903		0.23883		0.231996		0.236745		0.239324		0.241779		0.237107		0.234212		0.228403		0.247841		0.232222		0.231241		0.250736		0.241154
2018-06-20T11:18:00	0.237227		0.244259		0.246985		0.240987		0.24445		0.233594		0.251351		0.232611		0.245427		0.246825		0.256346		0.227903		0.23883		0.231996		0.236745		0.239324		0.241779		0.237107		0.234212		0.228403		0.247841		0.232222		0.231241		0.250736		0.241154
2018-06-20T11:21:00	0.237227		0.244259		0.246985		0.240987		0.24445		0.233594		0.251351		0.232611		0.245427		0.246825		0.256346		0.227903		0.23883		0.231996		0.236745		0.239324		0.241779		0.237107		0.234212		0.228403		0.247841		0.232222		0.231241		0.250736		0.241154
2018-06-20T11:24:00	0.237227		0.244259		0.246985		0.240987		0.24445		0.233594		0.251351		0.232611		0.245427		0.246825		0.256346		0.227903		0.23883		0.231996		0.236745		0.239324		0.241779		0.237107		0.234212		0.228403		0.247841		0.232222		0.231241		0.250736		0.241154
2018-06-20T11:27:00	0.237227		0.244259		0.246985		0.240987		0.24445		0.233594		0.251351		0.232611		0.245427		0.246825		0.256346		0.227903		0.23883		0.231996		0.236745		0.239324		0.241779		0.237107		0.234212		0.228403		0.247841		0.232222		0.231241		0.250736		0.241154
2018-06-20T11:30:00	0.237227		0.244259		0.246985		0.240987		0.24445		0.233594		0.251351		0.232611		0.245427		0.246825		0.256346		0.227903		0.23883		0.231996		0.236745		0.239324		0.241779		0.237107		0.234212		0.228403		0.247841		0.232222		0.231241		0.250736		0.241154
2018-06-20T11:33:00	0.237227		0.244259		0.246985		0.240987		0.24445		0.233594		0.251351		0.232611		0.245427		0.246825		0.256346		0.227903		0.23883		0.231996		0.236745		0.239324		0.241779		0.237107		0.234212		0.228403		0.247841		0.232222		0.231241		0.250736		0.241154
2018-06-20T11:36:00	0.237227		0.244259		0.246985		0.240987		0.24445		0.233594		0.251351		0.232611		0.245427		0.246825		0.256346		0.227903		0.23883		0.231996		0.236745		0.239324		0.241779		0.237107		0.234212		0.228403		0.247841		0.232222		0.231241		0.250736		0.241154
2018-06-20T11:39:00	0.237227		0.244259		0.246985		0.240987		0.24445		0.233594		0.251351		0.232611		0.245427		0.246825		0.256346		0.227903		0.23883		0.231996		0.236745		0.239324		0.241779		0.237107		0.234212		0.228403		0.247841		0.232222		0.231241		0.250736		0.241154
2018-06-20T11:42:00	0.237227		0.244259		0.246985		0.240987		0.24445		0.233594		0.251351		0.232611		0.245427		0.246825		0.256346		0.227903		0.23883		0.231996		0.236745		0.239324		0.241779		0.237107		0.234212		0.228403		0.247841		0.232222		0.231241		0.250736		0.241154
2018-06-20T11:45:00	0.237227		0.244259		0.246985		0.240987		0.24445		0.233594		0.251351		0.232611		0.245427		0.246825		0.256346		0.227903		0.23883		0.231996		0.236745		0.239324		0.241779		0.237107		0.234212		0.228403		0.247841		0.232222		0.231241		0.250736		0.241154
2018-06-20T11:48:00	0.237227		0.244259		0.246985		0.240987		0.24445		0.233594		0.251351		0.232611		0.245427		0.246825		0.256346		0.227903		0.23883		0.231996		0.236745		0.239324		0.241779		0.237107		0.234212		0.228403		0.247841		0.232222		0.231241		0.250736		0.241154
2018-06-20T11:51:00	0.237227		0.244259		0.246985		0.240987		0.24445		0.233594		0.251351		0.232611		0.245427		0.246825		0.256346		0.227903		0.23883		0.231996		0.236745		0.239324		0.241779		0.237107		0.234212		0.228403		0.247841		0.232222		0.231241		0.250736		0.241154
2018-06-20T11:54:00	0.237227		0.244259		0.246985		0.240987		0.24445		0.233594		0.251351		0.232611		0.245427		0.246825		0.256346		0.227903		0.23883		0.231996		0.236745		0.239324		0.241779		0.237107		0.234212		0.228403		0.247841		0.232222		0.231241		0.250736		0.241154
2018-06-20T11:57:00	0.237227		0.244259		0.246985		0.240987		0.24445		0.233594		0.251351		0.232611		0.245427		0.246825		0.256346		0.227903		0.23883		0.231996		0.236745		0.239324		0.241779		0.237107		0.234212		0.228403		0.247841		0.232222		0.231241		0.250736		0.241154
2018-06-20T12:00:00	0.237227		0.244259		0.246985		0.240987		0.24445		0.233594		0.251351		0.232611		0.245427		0.246825		0.256346		0.227903		0.23883		0.231996		0.236745		0.239324		0.241779		0.237107		0.234212		0.228403		0.247841		0.232222		0.231241		0.250736		0.241154
2018-06-20T12:03:00	0.237227		0.244259		0.246985		0.240987		0.24445		0.233594		0.251351		0.232611		0.245427		0.246825		0.256346		0.227903		0.23883		0.231996		0.236745		0.239324		0.241779		0.237107		0.234212		0.228403		0.247841		0.232222		0.231241		0.250736		0.241154
2018-06-20T12:06:00	0.237227		0.244259		0.246985		0.240987		0.24445		0.233594		0.251351		0.232611		0.245427		0.246825		0.256346		0.227903		0.23883		0.231996		0.236745		0.239324		0.241779		0.237107		0.234212		0.228403		0.247841		0.232222		0.231241		0.250736		0.241154
2018-06-20T12:09:00	0.237227		0.244259		0.246985		0.240987		0.24445		0.233594		0.251351		0.232611		0.245427		0.246825		0.256346		0.227903		0.23883		0.231996		0.236745		0.239324		0.241779		0.237107		0.234212		0.228403		0.247841		0.232222		0.231241		0.250736		0.241154
2018-06-20T12:12:00	0.237227		0.244259		0.246985		0.240987		0.24445		0.233594		0.251351		0.232611		0.245427		0.246825		0.256346		0.227903		0.23883		0.231996		0.236745		0.239324		0.241779		0.237107		0.234212		0.228403		0.247841		0.232222		0.231241		0.250736		0.241154
2018-06-20T12:15:00	0.237227		0.244259		0.246985		0.240987		0.24445		0.233594		0.251351		0.232611		0.245427		0.246825		0.256346		0.227903		0.23883		0.231996		0.236745		0.239324		0.241779		0.237107		0.234212		0.228403		0.247841		0.232222		0.231241		0.250736		0.241154
2018-06-20T12:18:00	0.237227		0.244259		0.246985		0.240987		0.24445		0.233594		0.251351		0.232611		0.245427		0.246825		0.256346		0.227903		0.23883		0.231996		0.236745		0.239324		0.241779		0.237107		0.234212		0.228403		0.247841		0.232222		0.231241		0.250736		0.241154
2018-06-20T12:21:00	0.237227		0.244259		0.246985		0.240987		0.24445		0.233594		0.251351		0.232611		0.245427		0.246825		0.256346		0.227903		0.23883		0.231996		0.236745		0.239324		0.241779		0.237107		0.234212		0.228403		0.247841		0.232222		0.231241		0.250736		0.241154
2018-06-20T12:24:00	0.237227		0.244259		0.246985		0.240987		0.24445		0.233594		0.251351		0.232611		0.245427		0.246825		0.256346		0.227903		0.23883		0.231996		0.236745		0.239324		0.241779		0.237107		0.234212		0.228403		0.247841		0.232222		0.231241		0.250736		0.241154
2018-06-20T12:27:00	0.237227		0.244259		0.246985		0.240987		0.24445		0.233594		0.251351		0.232611		0.245427		0.246825		0.256346		0.227903		0.23883		0.231996		0.236745		0.239324		0.241779		0.237107		0.234212		0.228403		0.247841		0.232222		0.231241		0.250736		0.241154
2018-06-20T12:30:00	0.237227		0.244259		0.246985		0.240987		0.24445		0.233594		0.251351		0.232611		0.245427		0.246825		0.256346		0.227903		0.23883		0.231996		0.236745		0.239324		0.241779		0.237107		0.234212		0.228403		0.247841		0.232222		0.231241		0.250736		0.241154
2018-06-20T12:33:00	0.237227		0.244259		0.246985		0.240987		0.24445		0.233594		0.251351		0.232611		0.245427		0.246825		0.256346		0.227903		0.23883		0.231996		0.236745		0.239324		0.241779		0.237107		0.234212		0.228403		0.247841		0.232222		0.231241		0.250736		0.241154
2018-06-20T12:36:00	0.237227		0.244259		0.246985		0.240987		0.24445		0.233594		0.251351		0.232611		0.245427		0.246825		0.256346		0.227903		0.23883		0.231996		0.236745		0.239324		0.241779		0.237107		0.234212		0.228403		0.247841		0.232222		0.231241		0.250736		0.241154
2018-06-20T12:39:00	0.237227		0.244259		0.246985		0.240987		0.24445		0.233594		0.251351		0.232611		0.245427		0.246825		0.256346		0.227903		0.23883		0.231996		0.236745		0.239324		0.241779		0.237107		0.234212		0.228403		0.247841		0.232222		0.231241		0.250736		0.241154
2018-06-20T12:42:00	0.237227		0.244259		0.246985		0.240987		0.24445		0.233594		0.251351		0.232611		0.245427		0.246825		0.256346		0.227903		0.23883		0.231996		0.236745		0.239324		0.241779		0.237107		0.234212		0.228403		0.247841		0.232222		0.231241		0.250736		0.241154
2018-06-20T12:45:00	0.237227		0.244259		0.246985		0.240987		0.24445		0.233594		0.251351		0.232611		0.245427		0.246825		0.256346		0.227903		0.23883		0.231996		0.236745		0.239324		0.241779		0.237107		0.234212		0.228403		0.247841		0.232222		0.231241		0.250736		0.241154
2018-06-20T12:48:00	0.237227		0.244259		0.246985		0.240987		0.24445		0.233594		0.251351		0.232611		0.245427		0.246825		0.256346		0.227903		0.23883		0.231996		0.236745		0.239324		0.241779		0.237107		0.234212		0.228403		0.247841		0.232222		0.231241		0.250736		0.241154
2018-06-20T12:51:00	0.237227		0.244259		0.246985		0.240987		0.24445		0.233594		0.251351		0.232611		0.245427		0.246825		0.256346		0.227903		0.23883		0.231996		0.236745		0.239324		0.241779		0.237107		0.234212		0.228403		0.247841		0.232222		0.231241		0.250736		0.241154
2018-06-20T12:54:00	0.237227		0.244259		0.246985		0.240987		0.24445		0.233594		0.251351		0.232611		0.245427		0.246825		0.256346		0.227903		0.23883		0.231996		0.236745		0.239324		0.241779		0.237107		0.234212		0.228403		0.247841		0.232222		0.231241		0.250736		0.241154
2018-06-20T12:57:00	0.237227		0.244259		0.246985		0.240987		0.24445		0.233594		0.251351		0.232611		0.245427		0.246825		0.256346		0.227903		0.23883		0.231996		0.236745		0.239324		0.241779		0.237107		0.234212		0.228403		0.247841		0.232222		0.231241		0.250736		0.241154
2018-06-20T13:00:00	0.237227		0.244259		0.246985		0.240987		0.24445		0.233594		0.251351		0.232611		0.245427		0.246825		0.256346		0.227903		0.23883		0.231996		0.236745		0.239324		0.241779		0.237107		0.234212		0.228403		0.247841		0.232222		0.231241		0.250736		0.241154
2018-06-20T13:03:00	0.237227		0.244259		0.246985		0.240987		0.24445		0.233594		0.251351		0.232611		0.245427		0.246825		0.256346		0.227903		0.23883		0.231996		0.236745		0.239324		0.241779		0.237107		0.234212		0.228403		0.247841		0.232222		0.231241		0.250736		0.241154
2018-06-20T13:06:00	0.237227		0.244259		0.246985		0.240987		0.24445		0.233594		0.251351		0.232611		0.245427		0.246825		0.256346		0.227903		0.23883		0.231996		0.236745		0.239324		0.241779		0.237107		0.234212		0.228403		0.247841		0.232222		0.231241		0.250736		0.241154
2018-06-20T13:09:00	0.237227		0.244259		0.246985		0.240987		0.24445		0.233594		0.251351		0.232611		0.245427		0.246825		0.256346		0.227903		0.23883		0.231996		0.236745		0.239324		0.241779		0.237107		0.234212		0.228403		0.247841		0.232222		0.231241		0.250736		0.241154
2018-06-20T13:12:00	0.237227		0.244259		0.246985		0.240987		0.24445		0.233594		0.251351		0.232611		0.245427		0.246825		0.256346		0.227903		0.23883		0.231996		0.236745		0.239324		0.241779		0.237107		0.234212		0.228403		0.247841		0.232222		0.231241		0.250736		0.241154
2018-06-20T13:15:00	0.237227		0.244259		0.246985		0.240987		0.24445		0.233594		0.251351		0.232611		0.245427		0.246825		0.256346		0.227903		0.23883		0.231996		0.236745		0.239324		0.241779		0.237107		0.234212		0.228403		0.247841		0.232222		0.231241		0.250736		0.241154
2018-06-20T13:18:00	0.237227		0.244259		0.246985		0.240987		0.24445		0.233594		0.251351		0.232611		0.245427		0.246825		0.256346		0.227903		0.23883		0.231996		0.236745		0.239324		0.241779		0.237107		0.234212		0.228403		0.247841		0.232222		0.231241		0.250736		0.241154
2018-06-20T13:21:00	0.237227		0.244259		0.246985		0.240987		0.24445		0.233594		0.251351		0.232611		0.245427		0.246825		0.256346		0.227903		0.23883		0.231996		0.236745		0.239324		0.241779		0.237107		0.234212		0.228403		0.247841		0.232222		0.231241		0.250736		0.241154
2018-06-20T13:24:00	0.237227		0.244259		0.246985		0.240987		0.24445		0.233594		0.251351		0.232611		0.245427		0.246825		0.256346		0.227903		0.23883		0.231996		0.236745		0.239324		0.241779		0.237107		0.234212		0.228403		0.247841		0.232222		0.231241		0.250736		0.241154
2018-06-20T13:27:00	0.237227		0.244259		0.246985		0.240987		0.24445		0.233594		0.251351		0.232611		0.245427		0.246825		0.256346		0.227903		0.23883		0.231996		0.236745		0.239324		0.241779		0.237107		0.234212		0.228403		0.247841		0.232222		0.231241		0.250736		0.241154
2018-06-20T13:30:00	0.237227		0.244259		0.246985		0.240987		0.24445		0.233594		0.251351		0.232611		0.245427		0.246825		0.256346		0.227903		0.23883		0.231996		0.236745		0.239324		0.241779		0.237107		0.234212		0.228403		0.247841		0.232222		0.231241		0.250736		0.241154
2018-06-20T13:33:00	0.237227		0.244259		0.246985		0.240987		0.24445		0.233594		0.251351		0.232611		0.245427		0.246825		0.256346		0.227903		0.23883		0.231996		0.236745		0.239324		0.241779		0.237107		0.234212		0.228403		0.247841		0.232222		0.231241		0.250736		0.241154
2018-06-20T13:36:00	0.237227		0.244259		0.246985		0.240987		0.24445		0.233594		0.251351		0.232611		0.245427		0.246825		0.256346		0.227903		0.23883		0.231996		0.236745		0.239324		0.241779		0.237107		0.234212		0.228403		0.247841		0.232222		0.231241		0.250736		0.241154
2018-06-20T13:39:00	0.237227		0.244259		0.246985		0.240987		0.24445		0.233594		0.251351		0.232611		0.245427		0.246825		0.256346		0.227903		0.23883		0.231996		0.236745		0.239324		0.241779		0.237107		0.234212		0.228403		0.247841		0.232222		0.231241		0.250736		0.241154
2018-06-20T13:42:00	0.237227		0.244259		0.246985		0.240987		0.24445		0.233594		0.251351		0.232611		0.245427		0.246825		0.256346		0.227903		0.23883		0.231996		0.236745		0.239324		0.241779		0.237107		0.234212		0.228403		0.247841		0.232222		0.231241		0.250736		0.241154
2018-06-20T13:45:00	0.237227		0.244259		0.246985		0.240987		0.24445		0.233594		0.251351		0.232611		0.245427		0.246825		0.256346		0.227903		0.23883		0.231996		0.236745		0.239324		0.241779		0.237107		0.234212		0.228403		0.247841		0.232222		0.231241		0.250736		0.241154
2018-06-20T13:48:00	0.237227		0.244259		0.246985		0.240987		0.24445		0.233594		0.251351		0.232611		0.245427		0.246825		0.256346		0.227903		0.23883		0.231996		0.236745		0.239324		0.241779		0.237107		0.234212		0.228403		0.247841		0.232222		0.231241		0.250736		0.241154
2018-06-20T13:51:00	0.237227		0.244259		0.246985		0.240987		0.24445		0.233594		0.251351		0.232611		0.245427		0.246825		0.256346		0.227903		0.23883		0.231996		0.236745		0.239324		0.241779		0.237107		0.234212		0.228403		0.247841		0.232222		0.231241		0.250736		0.241154
2018-06-20T13:54:00	0.237227		0.244259		0.246985		0.240987		0.24445		0.233594		0.251351		0.232611		0.245427		0.246825		0.256346		0.227903		0.23883		0.231996		0.236745		0.239324		0.241779		0.237107		0.234212		0.228403		0.247841		0.232222		0.231241		0.250736		0.241154
2018-06-20T13:57:00	0.237227		0.244259		0.246985		0.240987		0.24445		0.233594		0.251351		0.232611		0.245427		0.246825		0.256346		0.227903		0.23883		0.231996		0.236745		0.239324		0.241779		0.237107		0.234212		0.228403		0.247841		0.232222		0.231241		0.250736		0.241154
2018-06-20T14:00:00	0.237227		0.244259		0.246985		0.240987		0.24445		0.233594		0.251351		0.232611		0.245427		0.246825		0.256346		0.227903		0.23883		0.231996		0.236745		0.239324		0.241779		0.237107		0.234212		0.228403		0.247841		0.232222		0.231241		0.250736		0.241154
2018-06-20T14:03:00	0.237227		0.244259		0.246985		0.240987		0.24445		0.233594		0.251351		0.232611		0.245427		0.246825		0.256346		0.227903		0.23883		0.231996		0.236745		0.239324		0.241779		0.237107		0.234212		0.228403		0.247841		0.232222		0.231241		0.250736		0.241154
2018-06-20T14:06:00	0.237227		0.244259		0.246985		0.240987		0.24445		0.233594		0.251351		0.232611		0.245427		0.246825		0.256346		0.227903		0.23883		0.231996		0.236745		0.239324		0.241779		0.237107		0.234212		0.228403		0.247841		0.232222		0.231241		0.250736		0.241154
2018-06-20T14:09:00	0.237227		0.244259		0.246985		0.240987		0.24445		0.233594		0.251351		0.232611		0.245427		0.246825		0.256346		0.227903		0.23883		0.231996		0.236745		0.239324		0.241779		0.237107		0.234212		0.228403		0.247841		0.232222		0.231241		0.250736		0.241154
2018-06-20T14:12:00	0.237227		0.244259		0.246985		0.240987		0.24445		0.233594		0.251351		0.232611		0.245427		0.246825		0.256346		0.227903		0.23883		0.231996		0.236745		0.239324		0.241779		0.237107		0.234212		0.228403		0.247841		0.232222		0.231241		0.250736		0.241154
2018-06-20T14:15:00	0.237227		0.244259		0.246985		0.240987		0.24445		0.233594		0.251351		0.232611		0.245427		0.246825		0.256346		0.227903		0.23883		0.231996		0.236745		0.239324		0.241779		0.237107		0.234212		0.228403		0.247841		0.232222		0.231241		0.250736		0.241154
2018-06-20T14:18:00	0.237227		0.244259		0.246985		0.240987		0.24445		0.233594		0.251351		0.232611		0.245427		0.246825		0.256346		0.227903		0.23883		0.231996		0.236745		0.239324		0.241779		0.237107		0.234212		0.228403		0.247841		0.232222		0.231241		0.250736		0.241154
2018-06-20T14:21:00	0.237227		0.244259		0.246985		0.240987		0.24445		0.233594		0.251351		0.232611		0.245427		0.246825		0.256346		0.227903		0.23883		0.231996		0.236745		0.239324		0.241779		0.237107		0.234212		0.228403		0.247841		0.232222		0.231241		0.250736		0.241154
2018-06-20T14:24:00	0.237227		0.244259		0.246985		0.240987		0.24445		0.233594		0.251351		0.232611		0.245427		0.246825		0.256346		0.227903		0.23883		0.231996		0.236745		0.239324		0.241779		0.237107		0.234212		0.228403		0.247841		0.232222		0.231241		0.250736		0.241154
2018-06-20T14:27:00	0.237227		0.244259		0.246985		0.240987		0.24445		0.233594		0.251351		0.232611		0.245427		0.246825		0.256346		0.227903		0.23883		0.231996		0.236745		0.239324		0.241779		0.237107		0.234212		0.228403		0.247841		0.232222		0.231241		0.250736		0.241154
2018-06-20T14:30:00	0.237227		0.244259		0.246985		0.240987		0.24445		0.233594		0.251351		0.232611		0.245427		0.246825		0.256346		0.227903		0.23883		0.231996		0.236745		0.239324		0.241779		0.237107		0.234212		0.228403		0.247841		0.232222		0.231241		0.250736		0.241154
2018-06-20T14:33:00	0.237227		0.244259		0.246985		0.240987		0.24445		0.233594		0.251351		0.232611		0.245427		0.246825		0.256346		0.227903		0.23883		0.231996		0.236745		0.239324		0.241779		0.237107		0.234212		0.228403		0.247841		0.232222		0.231241		0.250736		0.241154
2018-06-20T14:36:00	0.237227		0.244259		0.246985		0.240987		0.24445		0.233594		0.251351		0.232611		0.245427		0.246825		0.256346		0.227903		0.23883		0.231996		0.236745		0.239324		0.241779		0.237107		0.234212		0.228403		0.247841		0.232222		0.231241		0.250736		0.241154
2018-06-20T14:39:00	0.237227		0.244259		0.246985		0.240987		0.24445		0.233594		0.251351		0.232611		0.245427		0.246825		0.256346		0.227903		0.23883		0.231996		0.236745		0.239324		0.241779		0.237107		0.234212		0.228403		0.247841		0.232222		0.231241		0.250736		0.241154
2018-06-20T14:42:00	0.237227		0.244259		0.246985		0.240987		0.24445		0.233594		0.251351		0.232611		0.245427		0.246825		0.256346		0.227903		0.23883		0.231996		0.236745		0.239324		0.241779		0.237107		0.234212		0.228403		0.247841		0.232222		0.231241		0.250736		0.241154
2018-06-20T14:45:00	0.237227		0.244259		0.246985		0.240987		0.24445		0.233594		0.251351		0.232611		0.245427		0.246825		0.256346		0.227903		0.23883		0.231996		0.236745		0.239324		0.241779		0.237107		0.234212		0.228403		0.247841		0.232222		0.231241		0.250736		0.241154
2018-06-20T14:48:00	0.237227		0.244259		0.246985		0.240987		0.24445		0.233594		0.251351		0.232611		0.245427		0.246825		0.256346		0.227903		0.23883		0.231996		0.236745		0.239324		0.241779		0.237107		0.234212		0.228403		0.247841		0.232222		0.231241		0.250736		0.241154
2018-06-20T14:51:00	0.237227		0.244259		0.246985		0.240987		0.24445		0.233594		0.251351		0.232611		0.245427		0.246825		0.256346		0.227903		0.23883		0.231996		0.236745		0.239324		0.241779		0.237107		0.234212		0.228403		0.247841		0.232222		0.231241		0.250736		0.241154
2018-06-20T14:54:00	0.237227		0.244259		0.246985		0.240987		0.24445		0.233594		0.251351		0.232611		0.245427		0.246825		0.256346		0.227903		0.23883		0.231996		0.236745		0.239324		0.241779		0.237107		0.234212		0.228403		0.247841		0.232222		0.231241		0.250736		0.241154
2018-06-20T14:57:00	0.237227		0.244259		0.246985		0.240987		0.24445		0.233594		0.251351		0.232611		0.245427		0.246825		0.256346		0.227903		0.23883		0.231996		0.236745		0.239324		0.241779		0.237107		0.234212		0.228403		0.247841		0.232222		0.231241		0.250736		0.241154
2018-06-20T15:00:00	0.237227		0.244259		0.246985		0.240987		0.24445		0.233594		0.251351		0.232611		0.245427		0.246825		0.256346		0.227903		0.23883		0.231996		0.236745		0.239324		0.241779		0.237107		0.234212		0.228403		0.247841		0.232222		0.231241		0.250736		0.241154
2018-06-20T15:03:00	0.237227		0.244259		0.246985		0.240987		0.24445		0.233594		0.251351		0.232611		0.245427		0.246825		0.256346		0.227903		0.23883		0.231996		0.236745		0.239324		0.241779		0.237107		0.234212		0.228403		0.247841		0.232222		0.231241		0.250736		0.241154
2018-06-20T15:06:00	0.237227		0.244259		0.246985		0.240987		0.24445		0.233594		0.251351		0.232611		0.245427		0.246825		0.256346		0.227903		0.23883		0.231996		0.236745		0.239324		0.241779		0.237107		0.234212		0.228403		0.247841		0.232222		0.231241		0.250736		0.241154
2018-06-20T15:09:00	0.237227		0.244259		0.246985		0.240987		0.24445		0.233594		0.251351		0.232611		0.245427		0.246825		0.256346		0.227903		0.23883		0.231996		0.236745		0.239324		0.241779		0.237107		0.234212		0.228403		0.247841		0.232222		0.231241		0.250736		0.241154
2018-06-20T15:12:00	0.237227		0.244259		0.246985		0.240987		0.24445		0.233594		0.251351		0.232611		0.245427		0.246825		0.256346		0.227903		0.23883		0.231996		0.236745		0.239324		0.241779		0.237107		0.234212		0.228403		0.247841		0.232222		0.231241		0.250736		0.241154
2018-06-20T15:15:00	0.237227		0.244259		0.246985		0.240987		0.24445		0.233594		0.251351		0.232611		0.245427		0.246825		0.256346		0.227903		0.23883		0.231996		0.236745		0.239324		0.241779		0.237107		0.234212		0.228403		0.247841		0.232222		0.231241		0.250736		0.241154
2018-06-20T15:18:00	0.237227		0.244259		0.246985		0.240987		0.24445		0.233594		0.251351		0.232611		0.245427		0.246825		0.256346		0.227903		0.23883		0.231996		0.236745		0.239324		0.241779		0.237107		0.234212		0.228403		0.247841		0.232222		0.231241		0.250736		0.241154
2018-06-20T15:21:00	0.237227		0.244259		0.246985		0.240987		0.24445		0.233594		0.251351		0.232611		0.245427		0.246825		0.256346		0.227903		0.23883		0.231996		0.236745		0.239324		0.241779		0.237107		0.234212		0.228403		0.247841		0.232222		0.231241		0.250736		0.241154
2018-06-20T15:24:00	0.237227		0.244259		0.246985		0.240987		0.24445		0.233594		0.251351		0.232611		0.245427		0.246825		0.256346		0.227903		0.23883		0.231996		0.236745		0.239324		0.241779		0.237107		0.234212		0.228403		0.247841		0.232222		0.231241		0.250736		0.241154
2018-06-20T15:27:00	0.237227		0.244259		0.246985		0.240987		0.24445		0.233594		0.251351		0.232611		0.245427		0.246825		0.256346		0.227903		0.23883		0.231996		0.236745		0.239324		0.241779		0.237107		0.234212		0.228403		0.247841		0.232222		0.231241		0.250736		0.241154
2018-06-20T15:30:00	0.237227		0.244259		0.246985		0.240987		0.24445		0.233594		0.251351		0.232611		0.245427		0.246825		0.256346		0.227903		0.23883		0.231996		0.236745		0.239324		0.241779		0.237107		0.234212		0.228403		0.247841		0.232222		0.231241		0.250736		0.241154
2018-06-20T15:33:00	0.237227		0.244259		0.246985		0.240987		0.24445		0.233594		0.251351		0.232611		0.245427		0.246825		0.256346		0.227903		0.23883		0.231996		0.236745		0.239324		0.241779		0.237107		0.234212		0.228403		0.247841		0.232222		0.231241		0.250736		0.241154
2018-06-20T15:36:00	0.237227		0.244259		0.246985		0.240987		0.24445		0.233594		0.251351		0.232611		0.245427		0.246825		0.256346		0.227903		0.23883		0.231996		0.236745		0.239324		0.241779		0.237107		0.234212		0.228403		0.247841		0.232222		0.231241		0.250736		0.241154
2018-06-20T15:39:00	0.237227		0.244259		0.246985		0.240987		0.24445		0.233594		0.251351		0.232611		0.245427		0.246825		0.256346		0.227903		0.23883		0.231996		0.236745		0.239324		0.241779		0.237107		0.234212		0.228403		0.247841		0.232222		0.231241		0.250736		0.241154
2018-06-20T15:42:00	0.237227		0.244259		0.246985		0.240987		0.24445		0.233594		0.251351		0.232611		0.245427		0.246825		0.256346		0.227903		0.23883		0.231996		0.236745		0.239324		0.241779		0.237107		0.234212		0.228403		0.247841		0.232222		0.231241		0.250736		0.241154
2018-06-20T15:45:00	0.237227		0.244259		0.246985		0.240987		0.24445		0.233594		0.251351		0.232611		0.245427		0.246825		0.256346		0.227903		0.23883		0.231996		0.236745		0.239324		0.241779		0.237107		0.234212		0.228403		0.247841		0.232222		0.231241		0.250736		0.241154
2018-06-20T15:48:00	0.237227		0.244259		0.246985		0.240987		0.24445		0.233594		0.251351		0.232611		0.245427		0.246825		0.256346		0.227903		0.23883		0.231996		0.236745		0.239324		0.241779		0.237107		0.234212		0.228403		0.247841		0.232222		0.231241		0.250736		0.241154
2018-06-20T15:51:00	0.237227		0.244259		0.246985		0.240987		0.24445		0.233594		0.251351		0.232611		0.245427		0.246825		0.256346		0.227903		0.23883		0.231996		0.236745		0.239324		0.241779		0.237107		0.234212		0.228403		0.247841		0.232222		0.231241		0.250736		0.241154
2018-06-20T15:54:00	0.237227		0.244259		0.246985		0.240987		0.24445		0.233594		0.251351		0.232611		0.245427		0.246825		0.256346		0.227903		0.23883		0.231996		0.236745		0.239324		0.241779		0.237107		0.234212		0.228403		0.247841		0.232222		0.231241		0.250736		0.241154
2018-06-20T15:57:00	0.237227		0.244259		0.246985		0.240987		0.24445		0.233594		0.251351		0.232611		0.245427		0.246825		0.256346		0.227903		0.23883		0.231996		0.236745		0.239324		0.241779		0.237107		0.234212		0.228403		0.247841		0.232222		0.231241		0.250736		0.241154
2018-06-20T16:00:00	0.237227		0.244259		0.246985		0.240987		0.24445		0.233594		0.251351		0.232611		0.245427		0.246825		0.256346		0.227903		0.23883		0.231996		0.236745		0.239324		0.241779		0.237107		0.234212		0.228403		0.247841		0.232222		0.231241		0.250736		0.241154
2018-06-20T16:03:00	0.237227		0.244259		0.246985		0.240987		0.24445		0.233594		0.251351		0.232611		0.245427		0.246825		0.256346		0.227903		0.23883		0.231996		0.236745		0.239324		0.241779		0.237107		0.234212		0.228403		0.247841		0.232222		0.231241		0.250736		0.241154
2018-06-20T16:06:00	0.237227		0.244259		0.246985		0.240987		0.24445		0.233594		0.251351		0.232611		0.245427		0.246825		0.256346		0.227903		0.23883		0.231996		0.236745		0.239324		0.241779		0.237107		0.234212		0.228403		0.247841		0.232222		0.231241		0.250736		0.241154
2018-06-20T16:09:00	0.237227		0.244259		0.246985		0.240987		0.24445		0.233594		0.251351		0.232611		0.245427		0.246825		0.256346		0.227903		0.23883		0.231996		0.236745		0.239324		0.241779		0.237107		0.234212		0.228403		0.247841		0.232222		0.231241		0.250736		0.241154
2018-06-20T16:12:00	0.237227		0.244259		0.246985		0.240987		0.24445		0.233594		0.251351		0.232611		0.245427		0.246825		0.256346		0.227903		0.23883		0.231996		0.236745		0.239324		0.241779		0.237107		0.234212		0.228403		0.247841		0.232222		0.231241		0.250736		0.241154
2018-06-20T16:15:00	0.237227		0.244259		0.246985		0.240987		0.24445		0.233594		0.251351		0.232611		0.245427		0.246825		0.256346		0.227903		0.23883		0.231996		0.236745		0.239324		0.241779		0.237107		0.234212		0.228403		0.247841		0.232222		0.231241		0.250736		0.241154
2018-06-20T16:18:00	0.237227		0.244259		0.246985		0.240987		0.24445		0.233594		0.251351		0.232611		0.245427		0.246825		0.256346		0.227903		0.23883		0.231996		0.236745		0.239324		0.241779		0.237107		0.234212		0.228403		0.247841		0.232222		0.231241		0.250736		0.241154
2018-06-20T16:21:00	0.237227		null		null		null		null		null		null		null		0.245427		0.246825		null		null		0.23883		0.231996		null		null		null		0.237107		null		0.228403		null		0.232222		0.231241		null		0.241154
2018-06-20T16:24:00	0.237227		null		null		null		null		null		null		null		0.245427		0.246825		null		null		0.23883		0.231996		null		null		null		0.237107		null		0.228403		null		0.232222		0.231241		null		0.241154
2018-06-20T16:27:00	0.237227		null		null		null		null		null		null		null		0.245427		0.246825		null		null		0.23883		0.231996		null		null		null		0.237107		null		0.228403		null		0.232222		0.231241		null		0.241154
2018-06-20T16:30:00	0.237227		null		null		null		null		null		null		null		0.245427		0.246825		null		null		0.23883		0.231996		null		null		null		0.237107		null		0.228403		null		0.232222		0.231241		null		0.241154
2018-06-20T16:33:00	0.237227		null		null		null		null		null		null		null		0.245427		0.246825		null		null		0.23883		0.231996		null		null		null		0.237107		null		0.228403		null		0.232222		0.231241		null		0.241154
2018-06-20T16:36:00	0.237227		null		null		null		null		null		null		null		0.245427		0.246825		null		null		0.23883		0.231996		null		null		null		0.237107		null		0.228403		null		0.232222		0.231241		null		0.241154
2018-06-20T16:39:00	0.237227		null		null		null		null		null		null		null		0.245427		0.246825		null		null		0.23883		0.231996		null		null		null		0.237107		null		0.228403		null		0.232222		0.231241		null		0.241154
2018-06-20T16:42:00	0.237227		0.244259		0.246985		0.240987		0.24445		0.233594		0.251351		0.232611		0.245427		0.246825		0.256346		0.227903		0.23883		0.231996		0.236745		0.239324		0.241779		0.237107		0.234212		0.228403		0.247841		0.232222		0.231241		0.250736		0.241154
2018-06-20T16:45:00	0.237227		0.244259		0.246985		0.240987		0.24445		0.233594		0.251351		0.232611		0.245427		0.246825		0.256346		0.227903		0.23883		0.231996		0.236745		0.239324		0.241779		0.237107		0.234212		0.228403		0.247841		0.232222		0.231241		0.250736		0.241154
2018-06-20T16:48:00	0.237227		0.244259		0.246985		0.240987		0.24445		0.233594		0.251351		0.232611		0.245427		0.246825		0.256346		0.227903		0.23883		0.231996		0.236745		0.239324		0.241779		0.237107		0.234212		0.228403		0.247841		0.232222		0.231241		0.250736		0.241154
2018-06-20T16:51:00	0.237227		0.244259		0.246985		0.240987		0.24445		0.233594		0.251351		0.232611		0.245427		0.246825		0.256346		0.227903		0.23883		0.231996		0.236745		0.239324		0.241779		0.237107		0.234212		0.228403		0.247841		0.232222		0.231241		0.250736		0.241154
2018-06-20T16:54:00	0.237227		0.244259		0.246985		0.240987		0.24445		0.233594		0.251351		0.232611		0.245427		0.246825		0.256346		0.227903		0.23883		0.231996		0.236745		0.239324		0.241779		0.237107		0.234212		0.228403		0.247841		0.232222		0.231241		0.250736		0.241154
2018-06-20T16:57:00	0.237227		0.244259		0.246985		0.240987		0.24445		0.233594		0.251351		0.232611		0.245427		0.246825		0.256346		0.227903		0.23883		0.231996		0.236745		0.239324		0.241779		0.237107		0.234212		0.228403		0.247841		0.232222		0.231241		0.250736		0.241154
2018-06-20T17:00:00	0.237227		0.244259		0.246985		0.240987		0.24445		0.233594		0.251351		0.232611		0.245427		0.246825		0.256346		0.227903		0.23883		0.231996		0.236745		0.239324		0.241779		0.237107		0.234212		0.228403		0.247841		0.232222		0.231241		0.250736		0.241154
2018-06-20T17:03:00	0.237227		0.244259		0.246985		0.240987		0.24445		0.233594		0.251351		0.232611		0.245427		0.246825		0.256346		0.227903		0.23883		0.231996		0.236745		0.239324		0.241779		0.237107		0.234212		0.228403		0.247841		0.232222		0.231241		0.250736		0.241154
2018-06-20T17:06:00	0.237227		0.244259		0.246985		0.240987		0.24445		0.233594		0.251351		0.232611		0.245427		0.246825		0.256346		0.227903		0.23883		0.231996		0.236745		0.239324		0.241779		0.237107		0.234212		0.228403		0.247841		0.232222		0.231241		0.250736		0.241154
2018-06-20T17:09:00	0.237227		0.244259		0.246985		0.240987		0.24445		0.233594		0.251351		0.232611		0.245427		0.246825		0.256346		0.227903		0.23883		0.231996		0.236745		0.239324		0.241779		0.237107		0.234212		0.228403		0.247841		0.232222		0.231241		0.250736		0.241154
2018-06-20T17:12:00	0.237227		0.244259		0.246985		0.240987		0.24445		0.233594		0.251351		0.232611		0.245427		0.246825		0.256346		0.227903		0.23883		0.231996		0.236745		0.239324		0.241779		0.237107		0.234212		0.228403		0.247841		0.232222		0.231241		0.250736		0.241154
2018-06-20T17:15:00	0.237227		0.244259		0.246985		0.240987		0.24445		0.233594		0.251351		0.232611		0.245427		0.246825		0.256346		0.227903		0.23883		0.231996		0.236745		0.239324		0.241779		0.237107		0.234212		0.228403		0.247841		0.232222		0.231241		0.250736		0.241154
2018-06-20T17:18:00	0.237227		0.244259		0.246985		0.240987		0.24445		0.233594		0.251351		0.232611		0.245427		0.246825		0.256346		0.227903		0.23883		0.231996		0.236745		0.239324		0.241779		0.237107		0.234212		0.228403		0.247841		0.232222		0.231241		0.250736		0.241154
2018-06-20T17:21:00	0.237227		0.244259		0.246985		0.240987		0.24445		0.233594		0.251351		0.232611		0.245427		0.246825		0.256346		0.227903		0.23883		0.231996		0.236745		0.239324		0.241779		0.237107		0.234212		0.228403		0.247841		0.232222		0.231241		0.250736		0.241154
2018-06-20T17:24:00	0.237227		0.244259		0.246985		0.240987		0.24445		0.233594		0.251351		0.232611		0.245427		0.246825		0.256346		0.227903		0.23883		0.231996		0.236745		0.239324		0.241779		0.237107		0.234212		0.228403		0.247841		0.232222		0.231241		0.250736		0.241154
2018-06-20T17:27:00	0.237227		0.244259		0.246985		0.240987		0.24445		0.233594		0.251351		0.232611		0.245427		0.246825		0.256346		0.227903		0.23883		0.231996		0.236745		0.239324		0.241779		0.237107		0.234212		0.228403		0.247841		0.232222		0.231241		0.250736		0.241154
2018-06-20T17:30:00	0.237227		0.244259		0.246985		0.240987		0.24445		0.233594		0.251351		0.232611		0.245427		0.246825		0.256346		0.227903		0.23883		0.231996		0.236745		0.239324		0.241779		0.237107		0.234212		0.228403		0.247841		0.232222		0.231241		0.250736		0.241154
2018-06-20T17:33:00	0.237227		0.244259		0.246985		0.240987		0.24445		0.233594		0.251351		0.232611		0.245427		0.246825		0.256346		0.227903		0.23883		0.231996		0.236745		0.239324		0.241779		0.237107		0.234212		0.228403		0.247841		0.232222		0.231241		0.250736		0.241154
2018-06-20T17:36:00	0.237227		0.244259		0.246985		0.240987		0.24445		0.233594		0.251351		0.232611		0.245427		0.246825		0.256346		0.227903		0.23883		0.231996		0.236745		0.239324		0.241779		0.237107		0.234212		0.228403		0.247841		0.232222		0.231241		0.250736		0.241154
2018-06-20T17:39:00	0.237227		0.244259		0.246985		0.240987		0.24445		0.233594		0.251351		0.232611		0.245427		0.246825		0.256346		0.227903		0.23883		0.231996		0.236745		0.239324		0.241779		0.237107		0.234212		0.228403		0.247841		0.232222		0.231241		0.250736		0.241154
2018-06-20T17:42:00	0.237227		0.244259		0.246985		0.240987		0.24445		0.233594		0.251351		0.232611		0.245427		0.246825		0.256346		0.227903		0.23883		0.231996		0.236745		0.239324		0.241779		0.237107		0.234212		0.228403		0.247841		0.232222		0.231241		0.250736		0.241154
2018-06-20T17:45:00	0.237227		0.244259		0.246985		0.240987		0.24445		0.233594		0.251351		0.232611		0.245427		0.246825		0.256346		0.227903		0.23883		0.231996		0.236745		0.239324		0.241779		0.237107		0.234212		0.228403		0.247841		0.232222		0.231241		0.250736		0.241154
2018-06-20T17:48:00	0.237227		0.244259		0.246985		0.240987		0.24445		0.233594		0.251351		0.232611		0.245427		0.246825		0.256346		0.227903		0.23883		0.231996		0.236745		0.239324		0.241779		0.237107		0.234212		0.228403		0.247841		0.232222		0.231241		0.250736		0.241154
2018-06-20T17:51:00	0.237227		0.244259		0.246985		0.240987		0.24445		0.233594		0.251351		0.232611		0.245427		0.246825		0.256346		0.227903		0.23883		0.231996		0.236745		0.239324		0.241779		0.237107		0.234212		0.228403		0.247841		0.232222		0.231241		0.250736		0.241154
2018-06-20T17:54:00	0.237227		0.244259		0.246985		0.240987		0.24445		0.233594		0.251351		0.232611		0.245427		0.246825		0.256346		0.227903		0.23883		0.231996		0.236745		0.239324		0.241779		0.237107		0.234212		0.228403		0.247841		0.232222		0.231241		0.250736		0.241154
2018-06-20T17:57:00	0.237227		0.244259		0.246985		0.240987		0.24445		0.233594		0.251351		0.232611		0.245427		0.246825		0.256346		0.227903		0.23883		0.231996		0.236745		0.239324		0.241779		0.237107		0.234212		0.228403		0.247841		0.232222		0.231241		0.250736		0.241154
2018-06-20T18:00:00	0.237227		0.244259		0.246985		0.240987		0.24445		0.233594		0.251351		0.232611		0.245427		0.246825		0.256346		0.227903		0.23883		0.231996		0.236745		0.239324		0.241779		0.237107		0.234212		0.228403		0.247841		0.232222		0.231241		0.250736		0.241154
2018-06-20T18:03:00	0.237227		0.244259		0.246985		0.240987		0.24445		0.233594		0.251351		0.232611		0.245427		0.246825		0.256346		0.227903		0.23883		0.231996		0.236745		0.239324		0.241779		0.237107		0.234212		0.228403		0.247841		0.232222		0.231241		0.250736		0.241154
2018-06-20T18:06:00	0.237227		0.244259		0.246985		0.240987		0.24445		0.233594		0.251351		0.232611		0.245427		0.246825		0.256346		0.227903		0.23883		0.231996		0.236745		0.239324		0.241779		0.237107		0.234212		0.228403		0.247841		0.232222		0.231241		0.250736		0.241154
2018-06-20T18:09:00	0.237227		0.244259		0.246985		0.240987		0.24445		0.233594		0.251351		0.232611		0.245427		0.246825		0.256346		0.227903		0.23883		0.231996		0.236745		0.239324		0.241779		0.237107		0.234212		0.228403		0.247841		0.232222		0.231241		0.250736		0.241154
2018-06-20T18:12:00	0.237227		0.244259		0.246985		0.240987		0.24445		0.233594		0.251351		0.232611		0.245427		0.246825		0.256346		0.227903		0.23883		0.231996		0.236745		0.239324		0.241779		0.237107		0.234212		0.228403		0.247841		0.232222		0.231241		0.250736		0.241154
2018-06-20T18:15:00	0.237227		0.244259		0.246985		0.240987		0.24445		0.233594		0.251351		0.232611		0.245427		0.246825		0.256346		0.227903		0.23883		0.231996		0.236745		0.239324		0.241779		0.237107		0.234212		0.228403		0.247841		0.232222		0.231241		0.250736		0.241154
2018-06-20T18:18:00	0.237227		0.244259		0.246985		0.240987		0.24445		0.233594		0.251351		0.232611		0.245427		0.246825		0.256346		0.227903		0.23883		0.231996		0.236745		0.239324		0.241779		0.237107		0.234212		0.228403		0.247841		0.232222		0.231241		0.250736		0.241154
2018-06-20T18:21:00	0.237227		0.244259		0.246985		0.240987		0.24445		0.233594		0.251351		0.232611		0.245427		0.246825		0.256346		0.227903		0.23883		0.231996		0.236745		0.239324		0.241779		0.237107		0.234212		0.228403		0.247841		0.232222		0.231241		0.250736		0.241154
2018-06-20T18:24:00	0.237227		0.244259		0.246985		0.240987		0.24445		0.233594		0.251351		0.232611		0.245427		0.246825		0.256346		0.227903		0.23883		0.231996		0.236745		0.239324		0.241779		0.237107		0.234212		0.228403		0.247841		0.232222		0.231241		0.250736		0.241154
2018-06-20T18:27:00	0.237227		0.244259		0.246985		0.240987		0.24445		0.233594		0.251351		0.232611		0.245427		0.246825		0.256346		0.227903		0.23883		0.231996		0.236745		0.239324		0.241779		0.237107		0.234212		0.228403		0.247841		0.232222		0.231241		0.250736		0.241154
2018-06-20T18:30:00	0.237227		0.244259		0.246985		0.240987		0.24445		0.233594		0.251351		0.232611		0.245427		0.246825		0.256346		0.227903		0.23883		0.231996		0.236745		0.239324		0.241779		0.237107		0.234212		0.228403		0.247841		0.232222		0.231241		0.250736		0.241154
2018-06-20T18:33:00	0.237227		0.244259		0.246985		0.240987		0.24445		0.233594		0.251351		0.232611		0.245427		0.246825		0.256346		0.227903		0.23883		0.231996		0.236745		0.239324		0.241779		0.237107		0.234212		0.228403		0.247841		0.232222		0.231241		0.250736		0.241154
2018-06-20T18:36:00	0.237227		0.244259		0.246985		0.240987		0.24445		0.233594		0.251351		0.232611		0.245427		0.246825		0.256346		0.227903		0.23883		0.231996		0.236745		0.239324		0.241779		0.237107		0.234212		0.228403		0.247841		0.232222		0.231241		0.250736		0.241154
2018-06-20T18:39:00	0.237227		0.244259		0.246985		0.240987		0.24445		0.233594		0.251351		0.232611		0.245427		0.246825		0.256346		0.227903		0.23883		0.231996		0.236745		0.239324		0.241779		0.237107		0.234212		0.228403		0.247841		0.232222		0.231241		0.250736		0.241154
2018-06-20T18:42:00	0.237227		0.244259		0.246985		0.240987		0.24445		0.233594		0.251351		0.232611		0.245427		0.246825		0.256346		0.227903		0.23883		0.231996		0.236745		0.239324		0.241779		0.237107		0.234212		0.228403		0.247841		0.232222		0.231241		0.250736		0.241154
2018-06-20T18:45:00	0.237227		0.244259		0.246985		0.240987		0.24445		0.233594		0.251351		0.232611		0.245427		0.246825		0.256346		0.227903		0.23883		0.231996		0.236745		0.239324		0.241779		0.237107		0.234212		0.228403		0.247841		0.232222		0.231241		0.250736		0.241154
2018-06-20T18:48:00	0.237227		0.244259		0.246985		0.240987		0.24445		0.233594		0.251351		0.232611		0.245427		0.246825		0.256346		0.227903		0.23883		0.231996		0.236745		0.239324		0.241779		0.237107		0.234212		0.228403		0.247841		0.232222		0.231241		0.250736		0.241154
2018-06-20T18:51:00	0.237227		0.244259		0.246985		0.240987		0.24445		0.233594		0.251351		0.232611		0.245427		0.246825		0.256346		0.227903		0.23883		0.231996		0.236745		0.239324		0.241779		0.237107		0.234212		0.228403		0.247841		0.232222		0.231241		0.250736		0.241154
2018-06-20T18:54:00	0.237227		0.244259		0.246985		0.240987		0.24445		0.233594		0.251351		0.232611		0.245427		0.246825		0.256346		0.227903		0.23883		0.231996		0.236745		0.239324		0.241779		0.237107		0.234212		0.228403		0.247841		0.232222		0.231241		0.250736		0.241154
2018-06-20T18:57:00	0.237227		0.244259		0.246985		0.240987		0.24445		0.233594		0.251351		0.232611		0.245427		0.246825		0.256346		0.227903		0.23883		0.231996		0.236745		0.239324		0.241779		0.237107		0.234212		0.228403		0.247841		0.232222		0.231241		0.250736		0.241154
2018-06-20T19:00:00	0.237227		0.244259		0.246985		0.240987		0.24445		0.233594		0.251351		0.232611		0.245427		0.246825		0.256346		0.227903		0.23883		0.231996		0.236745		0.239324		0.241779		0.237107		0.234212		0.228403		0.247841		0.232222		0.231241		0.250736		0.241154
2018-06-20T19:03:00	0.237227		0.244259		0.246985		0.240987		0.24445		0.233594		0.251351		0.232611		0.245427		0.246825		0.256346		0.227903		0.23883		0.231996		0.236745		0.239324		0.241779		0.237107		0.234212		0.228403		0.247841		0.232222		0.231241		0.250736		0.241154
2018-06-20T19:06:00	0.237227		0.244259		0.246985		0.240987		0.24445		0.233594		0.251351		0.232611		0.245427		0.246825		0.256346		0.227903		0.23883		0.231996		0.236745		0.239324		0.241779		0.237107		0.234212		0.228403		0.247841		0.232222		0.231241		0.250736		0.241154
2018-06-20T19:09:00	0.237227		0.244259		0.246985		0.240987		0.24445		0.233594		0.251351		0.232611		0.245427		0.246825		0.256346		0.227903		0.23883		0.231996		0.236745		0.239324		0.241779		0.237107		0.234212		0.228403		0.247841		0.232222		0.231241		0.250736		0.241154
2018-06-20T19:12:00	0.237227		0.244259		0.246985		0.240987		0.24445		0.233594		0.251351		0.232611		0.245427		0.246825		0.256346		0.227903		0.23883		0.231996		0.236745		0.239324		0.241779		0.237107		0.234212		0.228403		0.247841		0.232222		0.231241		0.250736		0.241154
2018-06-20T19:15:00	0.237227		0.244259		0.246985		0.240987		0.24445		0.233594		0.251351		0.232611		0.245427		0.246825		0.256346		0.227903		0.23883		0.231996		0.236745		0.239324		0.241779		0.237107		0.234212		0.228403		0.247841		0.232222		0.231241		0.250736		0.241154
2018-06-20T19:18:00	0.237227		0.244259		0.246985		0.240987		0.24445		0.233594		0.251351		0.232611		0.245427		0.246825		0.256346		0.227903		0.23883		0.231996		0.236745		0.239324		0.241779		0.237107		0.234212		0.228403		0.247841		0.232222		0.231241		0.250736		0.241154
2018-06-20T19:21:00	0.237227		0.244259		0.246985		0.240987		0.24445		0.233594		0.251351		0.232611		0.245427		0.246825		0.256346		0.227903		0.23883		0.231996		0.236745		0.239324		0.241779		0.237107		0.234212		0.228403		0.247841		0.232222		0.231241		0.250736		0.241154
2018-06-20T19:24:00	0.237227		0.244259		0.246985		0.240987		0.24445		0.233594		0.251351		0.232611		0.245427		0.246825		0.256346		0.227903		0.23883		0.231996		0.236745		0.239324		0.241779		0.237107		0.234212		0.228403		0.247841		0.232222		0.231241		0.250736		0.241154
2018-06-20T19:27:00	0.237227		0.244259		0.246985		0.240987		0.24445		0.233594		0.251351		0.232611		0.245427		0.246825		0.256346		0.227903		0.23883		0.231996		0.236745		0.239324		0.241779		0.237107		0.234212		0.228403		0.247841		0.232222		0.231241		0.250736		0.241154
2018-06-20T19:30:00	0.237227		0.244259		0.246985		0.240987		0.24445		0.233594		0.251351		0.232611		0.245427		0.246825		0.256346		0.227903		0.23883		0.231996		0.236745		0.239324		0.241779		0.237107		0.234212		0.228403		0.247841		0.232222		0.231241		0.250736		0.241154
2018-06-20T19:33:00	0.237227		0.244259		0.246985		0.240987		0.24445		0.233594		0.251351		0.232611		0.245427		0.246825		0.256346		0.227903		0.23883		0.231996		0.236745		0.239324		0.241779		0.237107		0.234212		0.228403		0.247841		0.232222		0.231241		0.250736		0.241154
2018-06-20T19:36:00	0.237227		0.244259		0.246985		0.240987		0.24445		0.233594		0.251351		0.232611		0.245427		0.246825		0.256346		0.227903		0.23883		0.231996		0.236745		0.239324		0.241779		0.237107		0.234212		0.228403		0.247841		0.232222		0.231241		0.250736		0.241154
2018-06-20T19:39:00	0.237227		0.244259		0.246985		0.240987		0.24445		0.233594		0.251351		0.232611		0.245427		0.246825		0.256346		0.227903		0.23883		0.231996		0.236745		0.239324		0.241779		0.237107		0.234212		0.228403		0.247841		0.232222		0.231241		0.250736		0.241154
2018-06-20T19:42:00	0.237227		0.244259		0.246985		0.240987		0.24445		0.233594		0.251351		0.232611		0.245427		0.246825		0.256346		0.227903		0.23883		0.231996		0.236745		0.239324		0.241779		0.237107		0.234212		0.228403		0.247841		0.232222		0.231241		0.250736		0.241154
2018-06-20T19:45:00	0.237227		0.244259		0.246985		0.240987		0.24445		0.233594		0.251351		0.232611		0.245427		0.246825		0.256346		0.227903		0.23883		0.231996		0.236745		0.239324		0.241779		0.237107		0.234212		0.228403		0.247841		0.232222		0.231241		0.250736		0.241154
2018-06-20T19:48:00	0.237227		0.244259		0.246985		0.240987		0.24445		0.233594		0.251351		0.232611		0.245427		0.246825		0.256346		0.227903		0.23883		0.231996		0.236745		0.239324		0.241779		0.237107		0.234212		0.228403		0.247841		0.232222		0.231241		0.250736		0.241154
2018-06-20T19:51:00	0.237227		0.244259		0.246985		0.240987		0.24445		0.233594		0.251351		0.232611		0.245427		0.246825		0.256346		0.227903		0.23883		0.231996		0.236745		0.239324		0.241779		0.237107		0.234212		0.228403		0.247841		0.232222		0.231241		0.250736		0.241154
2018-06-20T19:54:00	0.237227		0.244259		0.246985		0.240987		0.24445		0.233594		0.251351		0.232611		0.245427		0.246825		0.256346		0.227903		0.23883		0.231996		0.236745		0.239324		0.241779		0.237107		0.234212		0.228403		0.247841		0.232222		0.231241		0.250736		0.241154
2018-06-20T19:57:00	0.237227		0.244259		0.246985		0.240987		0.24445		0.233594		0.251351		0.232611		0.245427		0.246825		0.256346		0.227903		0.23883		0.231996		0.236745		0.239324		0.241779		0.237107		0.234212		0.228403		0.247841		0.232222		0.231241		0.250736		0.241154
2018-06-20T20:00:00	0.237227		0.244259		0.246985		0.240987		0.24445		0.233594		0.251351		0.232611		0.245427		0.246825		0.256346		0.227903		0.23883		0.231996		0.236745		0.239324		0.241779		0.237107		0.234212		0.228403		0.247841		0.232222		0.231241		0.250736		0.241154
2018-06-20T20:03:00	0.237227		0.244259		0.246985		0.240987		0.24445		0.233594		0.251351		0.232611		0.245427		0.246825		0.256346		0.227903		0.23883		0.231996		0.236745		0.239324		0.241779		0.237107		0.234212		0.228403		0.247841		0.232222		0.231241		0.250736		0.241154
2018-06-20T20:06:00	0.237227		0.244259		0.246985		0.240987		0.24445		0.233594		0.251351		0.232611		0.245427		0.246825		0.256346		0.227903		0.23883		0.231996		0.236745		0.239324		0.241779		0.237107		0.234212		0.228403		0.247841		0.232222		0.231241		0.250736		0.241154
2018-06-20T20:09:00	0.237227		0.244259		0.246985		0.240987		0.24445		0.233594		0.251351		0.232611		0.245427		0.246825		0.256346		0.227903		0.23883		0.231996		0.236745		0.239324		0.241779		0.237107		0.234212		0.228403		0.247841		0.232222		0.231241		0.250736		0.241154
2018-06-20T20:12:00	0.237227		0.244259		0.246985		0.240987		0.24445		0.233594		0.251351		0.232611		0.245427		0.246825		0.256346		0.227903		0.23883		0.231996		0.236745		0.239324		0.241779		0.237107		0.234212		0.228403		0.247841		0.232222		0.231241		0.250736		0.241154
2018-06-20T20:15:00	0.237227		0.244259		0.246985		0.240987		0.24445		0.233594		0.251351		0.232611		0.245427		0.246825		0.256346		0.227903		0.23883		0.231996		0.236745		0.239324		0.241779		0.237107		0.234212		0.228403		0.247841		0.232222		0.231241		0.250736		0.241154
2018-06-20T20:18:00	0.237227		0.244259		0.246985		0.240987		0.24445		0.233594		0.251351		0.232611		0.245427		0.246825		0.256346		0.227903		0.23883		0.231996		0.236745		0.239324		0.241779		0.237107		0.234212		0.228403		0.247841		0.232222		0.231241		0.250736		0.241154
2018-06-20T20:21:00	0.237227		0.244259		0.246985		0.240987		0.24445		0.233594		0.251351		0.232611		0.245427		0.246825		0.256346		0.227903		0.23883		0.231996		0.236745		0.239324		0.241779		0.237107		0.234212		0.228403		0.247841		0.232222		0.231241		0.250736		0.241154
2018-06-20T20:24:00	0.237227		0.244259		0.246985		0.240987		0.24445		0.233594		0.251351		0.232611		0.245427		0.246825		0.256346		0.227903		0.23883		0.231996		0.236745		0.239324		0.241779		0.237107		0.234212		0.228403		0.247841		0.232222		0.231241		0.250736		0.241154
2018-06-20T20:27:00	0.237227		0.244259		0.246985		0.240987		0.24445		0.233594		0.251351		0.232611		0.245427		0.246825		0.256346		0.227903		0.23883		0.231996		0.236745		0.239324		0.241779		0.237107		0.234212		0.228403		0.247841		0.232222		0.231241		0.250736		0.241154
2018-06-20T20:30:00	0.237227		0.244259		0.246985		0.240987		0.24445		0.233594		0.251351		0.232611		0.245427		0.246825		0.256346		0.227903		0.23883		0.231996		0.236745		0.239324		0.241779		0.237107		0.234212		0.228403		0.247841		0.232222		0.231241		0.250736		0.241154
2018-06-20T20:33:00	0.237227		0.244259		0.246985		0.240987		0.24445		0.233594		0.251351		0.232611		0.245427		0.246825		0.256346		0.227903		0.23883		0.231996		0.236745		0.239324		0.241779		0.237107		0.234212		0.228403		0.247841		0.232222		0.231241		0.250736		0.241154
2018-06-20T20:36:00	0.237227		0.244259		0.246985		0.240987		0.24445		0.233594		0.251351		0.232611		0.245427		0.246825		0.256346		0.227903		0.23883		0.231996		0.236745		0.239324		0.241779		0.237107		0.234212		0.228403		0.247841		0.232222		0.231241		0.250736		0.241154
2018-06-20T20:39:00	0.237227		0.244259		0.246985		0.240987		0.24445		0.233594		0.251351		0.232611		0.245427		0.246825		0.256346		0.227903		0.23883		0.231996		0.236745		0.239324		0.241779		0.237107		0.234212		0.228403		0.247841		0.232222		0.231241		0.250736		0.241154
2018-06-20T20:42:00	0.237227		0.244259		0.246985		0.240987		0.24445		0.233594		0.251351		0.232611		0.245427		0.246825		0.256346		0.227903		0.23883		0.231996		0.236745		0.239324		0.241779		0.237107		0.234212		0.228403		0.247841		0.232222		0.231241		0.250736		0.241154
2018-06-20T20:45:00	0.237227		0.244259		0.246985		0.240987		0.24445		0.233594		0.251351		0.232611		0.245427		0.246825		0.256346		0.227903		0.23883		0.231996		0.236745		0.239324		0.241779		0.237107		0.234212		0.228403		0.247841		0.232222		0.231241		0.250736		0.241154
2018-06-20T20:48:00	0.237227		0.244259		0.246985		0.240987		0.24445		0.233594		0.251351		0.232611		0.245427		0.246825		0.256346		0.227903		0.23883		0.231996		0.236745		0.239324		0.241779		0.237107		0.234212		0.228403		0.247841		0.232222		0.231241		0.250736		0.241154
2018-06-20T20:51:00	0.237227		0.244259		0.246985		0.240987		0.24445		0.233594		0.251351		0.232611		0.245427		0.246825		0.256346		0.227903		0.23883		0.231996		0.236745		0.239324		0.241779		0.237107		0.234212		0.228403		0.247841		0.232222		0.231241		0.250736		0.241154
2018-06-20T20:54:00	0.237227		0.244259		0.246985		0.240987		0.24445		0.233594		0.251351		0.232611		0.245427		0.246825		0.256346		0.227903		0.23883		0.231996		0.236745		0.239324		0.241779		0.237107		0.234212		0.228403		0.247841		0.232222		0.231241		0.250736		0.241154
2018-06-20T20:57:00	0.237227		0.244259		0.246985		0.240987		0.24445		0.233594		0.251351		0.232611		0.245427		0.246825		0.256346		0.227903		0.23883		0.231996		0.236745		0.239324		0.241779		0.237107		0.234212		0.228403		0.247841		0.232222		0.231241		0.250736		0.241154
2018-06-20T21:00:00	0.237227		0.244259		0.246985		0.240987		0.24445		0.233594		0.251351		0.232611		0.245427		0.246825		0.256346		0.227903		0.23883		0.231996		0.236745		0.239324		0.241779		0.237107		0.234212		0.228403		0.247841		0.232222		0.231241		0.250736		0.241154
2018-06-20T21:03:00	0.237227		0.244259		0.246985		0.240987		0.24445		0.233594		0.251351		0.232611		0.245427		0.246825		0.256346		0.227903		0.23883		0.231996		0.236745		0.239324		0.241779		0.237107		0.234212		0.228403		0.247841		0.232222		0.231241		0.250736		0.241154
2018-06-20T21:06:00	0.237227		0.244259		0.246985		0.240987		0.24445		0.233594		0.251351		0.232611		0.245427		0.246825		0.256346		0.227903		0.23883		0.231996		0.236745		0.239324		0.241779		0.237107		0.234212		0.228403		0.247841		0.232222		0.231241		0.250736		0.241154
2018-06-20T21:09:00	0.237227		0.244259		0.246985		0.240987		0.24445		0.233594		0.251351		0.232611		0.245427		0.246825		0.256346		0.227903		0.23883		0.231996		0.236745		0.239324		0.241779		0.237107		0.234212		0.228403		0.247841		0.232222		0.231241		0.250736		0.241154
2018-06-20T21:12:00	0.237227		0.244259		0.246985		0.240987		0.24445		0.233594		0.251351		0.232611		0.245427		0.246825		0.256346		0.227903		0.23883		0.231996		0.236745		0.239324		0.241779		0.237107		0.234212		0.228403		0.247841		0.232222		0.231241		0.250736		0.241154
2018-06-20T21:15:00	0.237227		0.244259		0.246985		0.240987		0.24445		0.233594		0.251351		0.232611		0.245427		0.246825		0.256346		0.227903		0.23883		0.231996		0.236745		0.239324		0.241779		0.237107		0.234212		0.228403		0.247841		0.232222		0.231241		0.250736		0.241154
2018-06-20T21:18:00	0.237227		0.244259		0.246985		0.240987		0.24445		0.233594		0.251351		0.232611		0.245427		0.246825		0.256346		0.227903		0.23883		0.231996		0.236745		0.239324		0.241779		0.237107		0.234212		0.228403		0.247841		0.232222		0.231241		0.250736		0.241154
2018-06-20T21:21:00	0.237227		0.244259		0.246985		0.240987		0.24445		0.233594		0.251351		0.232611		0.245427		0.246825		0.256346		0.227903		0.23883		0.231996		0.236745		0.239324		0.241779		0.237107		0.234212		0.228403		0.247841		0.232222		0.231241		0.250736		0.241154
2018-06-20T21:24:00	0.237227		0.244259		0.246985		0.240987		0.24445		0.233594		0.251351		0.232611		0.245427		0.246825		0.256346		0.227903		0.23883		0.231996		0.236745		0.239324		0.241779		0.237107		0.234212		0.228403		0.247841		0.232222		0.231241		0.250736		0.241154
2018-06-20T21:27:00	0.237227		0.244259		0.246985		0.240987		0.24445		0.233594		0.251351		0.232611		0.245427		0.246825		0.256346		0.227903		0.23883		0.231996		0.236745		0.239324		0.241779		0.237107		0.234212		0.228403		0.247841		0.232222		0.231241		0.250736		0.241154
2018-06-20T21:30:00	0.237227		0.244259		0.246985		0.240987		0.24445		0.233594		0.251351		0.232611		0.245427		0.246825		0.256346		0.227903		0.23883		0.231996		0.236745		0.239324		0.241779		0.237107		0.234212		0.228403		0.247841		0.232222		0.231241		0.250736		0.241154
2018-06-20T21:33:00	0.237227		0.244259		0.246985		0.240987		0.24445		0.233594		0.251351		0.232611		0.245427		0.246825		0.256346		0.227903		0.23883		0.231996		0.236745		0.239324		0.241779		0.237107		0.234212		0.228403		0.247841		0.232222		0.231241		0.250736		0.241154
2018-06-20T21:36:00	0.237227		0.244259		0.246985		0.240987		0.24445		0.233594		0.251351		0.232611		0.245427		0.246825		0.256346		0.227903		0.23883		0.231996		0.236745		0.239324		0.241779		0.237107		0.234212		0.228403		0.247841		0.232222		0.231241		0.250736		0.241154
2018-06-20T21:39:00	0.237227		0.244259		0.246985		0.240987		0.24445		0.233594		0.251351		0.232611		0.245427		0.246825		0.256346		0.227903		0.23883		0.231996		0.236745		0.239324		0.241779		0.237107		0.234212		0.228403		0.247841		0.232222		0.231241		0.250736		0.241154
2018-06-20T21:42:00	0.237227		0.244259		0.246985		0.240987		0.24445		0.233594		0.251351		0.232611		0.245427		0.246825		0.256346		0.227903		0.23883		0.231996		0.236745		0.239324		0.241779		0.237107		0.234212		0.228403		0.247841		0.232222		0.231241		0.250736		0.241154
2018-06-20T21:45:00	0.237227		0.244259		0.246985		0.240987		0.24445		0.233594		0.251351		0.232611		0.245427		0.246825		0.256346		0.227903		0.23883		0.231996		0.236745		0.239324		0.241779		0.237107		0.234212		0.228403		0.247841		0.232222		0.231241		0.250736		0.241154
2018-06-20T21:48:00	0.237227		0.244259		0.246985		0.240987		0.24445		0.233594		0.251351		0.232611		0.245427		0.246825		0.256346		0.227903		0.23883		0.231996		0.236745		0.239324		0.241779		0.237107		0.234212		0.228403		0.247841		0.232222		0.231241		0.250736		0.241154
2018-06-20T21:51:00	0.237227		0.244259		0.246985		0.240987		0.24445		0.233594		0.251351		0.232611		0.245427		0.246825		0.256346		0.227903		0.23883		0.231996		0.236745		0.239324		0.241779		0.237107		0.234212		0.228403		0.247841		0.232222		0.231241		0.250736		0.241154
2018-06-20T21:54:00	0.237227		0.244259		0.246985		0.240987		0.24445		0.233594		0.251351		0.232611		0.245427		0.246825		0.256346		0.227903		0.23883		0.231996		0.236745		0.239324		0.241779		0.237107		0.234212		0.228403		0.247841		0.232222		0.231241		0.250736		0.241154
2018-06-20T21:57:00	0.237227		0.244259		0.246985		0.240987		0.24445		0.233594		0.251351		0.232611		0.245427		0.246825		0.256346		0.227903		0.23883		0.231996		0.236745		0.239324		0.241779		0.237107		0.234212		0.228403		0.247841		0.232222		0.231241		0.250736		0.241154
2018-06-20T22:00:00	0.237227		0.244259		0.246985		0.240987		0.24445		0.233594		0.251351		0.232611		0.245427		0.246825		0.256346		0.227903		0.23883		0.231996		0.236745		0.239324		0.241779		0.237107		0.234212		0.228403		0.247841		0.232222		0.231241		0.250736		0.241154
2018-06-20T22:03:00	0.237227		0.244259		0.246985		0.240987		0.24445		0.233594		0.251351		0.232611		0.245427		0.246825		0.256346		0.227903		0.23883		0.231996		0.236745		0.239324		0.241779		0.237107		0.234212		0.228403		0.247841		0.232222		0.231241		0.250736		0.241154
2018-06-20T22:06:00	0.237227		0.244259		0.246985		0.240987		0.24445		0.233594		0.251351		0.232611		0.245427		0.246825		0.256346		0.227903		0.23883		0.231996		0.236745		0.239324		0.241779		0.237107		0.234212		0.228403		0.247841		0.232222		0.231241		0.250736		0.241154
2018-06-20T22:09:00	0.237227		0.244259		0.246985		0.240987		0.24445		0.233594		0.251351		0.232611		0.245427		0.246825		0.256346		0.227903		0.23883		0.231996		0.236745		0.239324		0.241779		0.237107		0.234212		0.228403		0.247841		0.232222		0.231241		0.250736		0.241154
2018-06-20T22:12:00	0.237227		0.244259		0.246985		0.240987		0.24445		0.233594		0.251351		0.232611		0.245427		0.246825		0.256346		0.227903		0.23883		0.231996		0.236745		0.239324		0.241779		0.237107		0.234212		0.228403		0.247841		0.232222		0.231241		0.250736		0.241154
2018-06-20T22:15:00	0.237227		0.244259		0.246985		0.240987		0.24445		0.233594		0.251351		0.232611		0.245427		0.246825		0.256346		0.227903		0.23883		0.231996		0.236745		0.239324		0.241779		0.237107		0.234212		0.228403		0.247841		0.232222		0.231241		0.250736		0.241154
2018-06-20T22:18:00	0.237227		0.244259		0.246985		0.240987		0.24445		0.233594		0.251351		0.232611		0.245427		0.246825		0.256346		0.227903		0.23883		0.231996		0.236745		0.239324		0.241779		0.237107		0.234212		0.228403		0.247841		0.232222		0.231241		0.250736		0.241154
2018-06-20T22:21:00	0.237227		0.244259		0.246985		0.240987		0.24445		0.233594		0.251351		0.232611		0.245427		0.246825		0.256346		0.227903		0.23883		0.231996		0.236745		0.239324		0.241779		0.237107		0.234212		0.228403		0.247841		0.232222		0.231241		0.250736		0.241154
2018-06-20T22:24:00	0.237227		0.244259		0.246985		0.240987		0.24445		0.233594		0.251351		0.232611		0.245427		0.246825		0.256346		0.227903		0.23883		0.231996		0.236745		0.239324		0.241779		0.237107		0.234212		0.228403		0.247841		0.232222		0.231241		0.250736		0.241154
2018-06-20T22:27:00	0.237227		0.244259		0.246985		0.240987		0.24445		0.233594		0.251351		0.232611		0.245427		0.246825		0.256346		0.227903		0.23883		0.231996		0.236745		0.239324		0.241779		0.237107		0.234212		0.228403		0.247841		0.232222		0.231241		0.250736		0.241154
2018-06-20T22:30:00	0.237227		0.244259		0.246985		0.240987		0.24445		0.233594		0.251351		0.232611		0.245427		0.246825		0.256346		0.227903		0.23883		0.231996		0.236745		0.239324		0.241779		0.237107		0.234212		0.228403		0.247841		0.232222		0.231241		0.250736		0.241154
2018-06-20T22:33:00	0.237227		0.244259		0.246985		0.240987		0.24445		0.233594		0.251351		0.232611		0.245427		0.246825		0.256346		0.227903		0.23883		0.231996		0.236745		0.239324		0.241779		0.237107		0.234212		0.228403		0.247841		0.232222		0.231241		0.250736		0.241154
2018-06-20T22:36:00	0.237227		0.244259		0.246985		0.240987		0.24445		0.233594		0.251351		0.232611		0.245427		0.246825		0.256346		0.227903		0.23883		0.231996		0.236745		0.239324		0.241779		0.237107		0.234212		0.228403		0.247841		0.232222		0.231241		0.250736		0.241154
2018-06-20T22:39:00	0.237227		0.244259		0.246985		0.240987		0.24445		0.233594		0.251351		0.232611		0.245427		0.246825		0.256346		0.227903		0.23883		0.231996		0.236745		0.239324		0.241779		0.237107		0.234212		0.228403		0.247841		0.232222		0.231241		0.250736		0.241154
2018-06-20T22:42:00	0.237227		0.244259		0.246985		0.240987		0.24445		0.233594		0.251351		0.232611		0.245427		0.246825		0.256346		0.227903		0.23883		0.231996		0.236745		0.239324		0.241779		0.237107		0.234212		0.228403		0.247841		0.232222		0.231241		0.250736		0.241154
2018-06-20T22:45:00	0.237227		0.244259		0.246985		0.240987		0.24445		0.233594		0.251351		0.232611		0.245427		0.246825		0.256346		0.227903		0.23883		0.231996		0.236745		0.239324		0.241779		0.237107		0.234212		0.228403		0.247841		0.232222		0.231241		0.250736		0.241154
2018-06-20T22:48:00	0.237227		0.244259		0.246985		0.240987		0.24445		0.233594		0.251351		0.232611		0.245427		0.246825		0.256346		0.227903		0.23883		0.231996		0.236745		0.239324		0.241779		0.237107		0.234212		0.228403		0.247841		0.232222		0.231241		0.250736		0.241154
2018-06-20T22:51:00	0.237227		0.244259		0.246985		0.240987		0.24445		0.233594		0.251351		0.232611		0.245427		0.246825		0.256346		0.227903		0.23883		0.231996		0.236745		0.239324		0.241779		0.237107		0.234212		0.228403		0.247841		0.232222		0.231241		0.250736		0.241154
2018-06-20T22:54:00	0.237227		0.244259		0.246985		0.240987		0.24445		0.233594		0.251351		0.232611		0.245427		0.246825		0.256346		0.227903		0.23883		0.231996		0.236745		0.239324		0.241779		0.237107		0.234212		0.228403		0.247841		0.232222		0.231241		0.250736		0.241154
2018-06-20T22:57:00	0.237227		0.244259		0.246985		0.240987		0.24445		0.233594		0.251351		0.232611		0.245427		0.246825		0.256346		0.227903		0.23883		0.231996		0.236745		0.239324		0.241779		0.237107		0.234212		0.228403		0.247841		0.232222		0.231241		0.250736		0.241154
2018-06-20T23:00:00	0.237227		0.244259		0.246985		0.240987		0.24445		0.233594		0.251351		0.232611		0.245427		0.246825		0.256346		0.227903		0.23883		0.231996		0.236745		0.239324		0.241779		0.237107		0.234212		0.228403		0.247841		0.232222		0.231241		0.250736		0.241154
2018-06-20T23:03:00	0.237227		0.244259		0.246985		0.240987		0.24445		0.233594		0.251351		0.232611		0.245427		0.246825		0.256346		0.227903		0.23883		0.231996		0.236745		0.239324		0.241779		0.237107		0.234212		0.228403		0.247841		0.232222		0.231241		0.250736		0.241154
2018-06-20T23:06:00	0.237227		0.244259		0.246985		0.240987		0.24445		0.233594		0.251351		0.232611		0.245427		0.246825		0.256346		0.227903		0.23883		0.231996		0.236745		0.239324		0.241779		0.237107		0.234212		0.228403		0.247841		0.232222		0.231241		0.250736		0.241154
2018-06-20T23:09:00	0.237227		0.244259		0.246985		0.240987		0.24445		0.233594		0.251351		0.232611		0.245427		0.246825		0.256346		0.227903		0.23883		0.231996		0.236745		0.239324		0.241779		0.237107		0.234212		0.228403		0.247841		0.232222		0.231241		0.250736		0.241154
2018-06-20T23:12:00	0.237227		0.244259		0.246985		0.240987		0.24445		0.233594		0.251351		0.232611		0.245427		0.246825		0.256346		0.227903		0.23883		0.231996		0.236745		0.239324		0.241779		0.237107		0.234212		0.228403		0.247841		0.232222		0.231241		0.250736		0.241154
2018-06-20T23:15:00	0.237227		0.244259		0.246985		0.240987		0.24445		0.233594		0.251351		0.232611		0.245427		0.246825		0.256346		0.227903		0.23883		0.231996		0.236745		0.239324		0.241779		0.237107		0.234212		0.228403		0.247841		0.232222		0.231241		0.250736		0.241154
2018-06-20T23:18:00	0.237227		0.244259		0.246985		0.240987		0.24445		0.233594		0.251351		0.232611		0.245427		0.246825		0.256346		0.227903		0.23883		0.231996		0.236745		0.239324		0.241779		0.237107		0.234212		0.228403		0.247841		0.232222		0.231241		0.250736		0.241154
2018-06-20T23:21:00	0.237227		0.244259		0.246985		0.240987		0.24445		0.233594		0.251351		0.232611		0.245427		0.246825		0.256346		0.227903		0.23883		0.231996		0.236745		0.239324		0.241779		0.237107		0.234212		0.228403		0.247841		0.232222		0.231241		0.250736		0.241154
2018-06-20T23:24:00	0.237227		0.244259		0.246985		0.240987		0.24445		0.233594		0.251351		0.232611		0.245427		0.246825		0.256346		0.227903		0.23883		0.231996		0.236745		0.239324		0.241779		0.237107		0.234212		0.228403		0.247841		0.232222		0.231241		0.250736		0.241154
2018-06-20T23:27:00	0.237227		0.244259		0.246985		0.240987		0.24445		0.233594		0.251351		0.232611		0.245427		0.246825		0.256346		0.227903		0.23883		0.231996		0.236745		0.239324		0.241779		0.237107		0.234212		0.228403		0.247841		0.232222		0.231241		0.250736		0.241154
2018-06-20T23:30:00	0.237227		0.244259		0.246985		0.240987		0.24445		0.233594		0.251351		0.232611		0.245427		0.246825		0.256346		0.227903		0.23883		0.231996		0.236745		0.239324		0.241779		0.237107		0.234212		0.228403		0.247841		0.232222		0.231241		0.250736		0.241154
2018-06-20T23:33:00	0.237227		0.244259		0.246985		0.240987		0.24445		0.233594		0.251351		0.232611		0.245427		0.246825		0.256346		0.227903		0.23883		0.231996		0.236745		0.239324		0.241779		0.237107		0.234212		0.228403		0.247841		0.232222		0.231241		0.250736		0.241154
2018-06-20T23:36:00	0.237227		0.244259		0.246985		0.240987		0.24445		0.233594		0.251351		0.232611		0.245427		0.246825		0.256346		0.227903		0.23883		0.231996		0.236745		0.239324		0.241779		0.237107		0.234212		0.228403		0.247841		0.232222		0.231241		0.250736		0.241154
2018-06-20T23:39:00	0.237227		0.244259		0.246985		0.240987		0.24445		0.233594		0.251351		0.232611		0.245427		0.246825		0.256346		0.227903		0.23883		0.231996		0.236745		0.239324		0.241779		0.237107		0.234212		0.228403		0.247841		0.232222		0.231241		0.250736		0.241154
2018-06-20T23:42:00	0.237227		0.244259		0.246985		0.240987		0.24445		0.233594		0.251351		0.232611		0.245427		0.246825		0.256346		0.227903		0.23883		0.231996		0.236745		0.239324		0.241779		0.237107		0.234212		0.228403		0.247841		0.232222		0.231241		0.250736		0.241154
2018-06-20T23:45:00	0.237227		0.244259		0.246985		0.240987		0.24445		0.233594		0.251351		0.232611		0.245427		0.246825		0.256346		0.227903		0.23883		0.231996		0.236745		0.239324		0.241779		0.237107		0.234212		0.228403		0.247841		0.232222		0.231241		0.250736		0.241154
2018-06-20T23:48:00	0.237227		0.244259		0.246985		0.240987		0.24445		0.233594		0.251351		0.232611		0.245427		0.246825		0.256346		0.227903		0.23883		0.231996		0.236745		0.239324		0.241779		0.237107		0.234212		0.228403		0.247841		0.232222		0.231241		0.250736		0.241154
2018-06-20T23:51:00	0.237227		0.244259		0.246985		0.240987		0.24445		0.233594		0.251351		0.232611		0.245427		0.246825		0.256346		0.227903		0.23883		0.231996		0.236745		0.239324		0.241779		0.237107		0.234212		0.228403		0.247841		0.232222		0.231241		0.250736		0.241154
2018-06-20T23:54:00	0.237227		0.244259		0.246985		0.240987		0.24445		0.233594		0.251351		0.232611		0.245427		0.246825		0.256346		0.227903		0.23883		0.231996		0.236745		0.239324		0.241779		0.237107		0.234212		0.228403		0.247841		0.232222		0.231241		0.250736		0.241154
2018-06-20T23:57:00	0.237227		0.244259		0.246985		0.240987		0.24445		0.233594		0.251351		0.232611		0.245427		0.246825		0.256346		0.227903		0.23883		0.231996		0.236745		0.239324		0.241779		0.237107		0.234212		0.228403		0.247841		0.232222		0.231241		0.250736		0.241154
2018-06-21T00:00:00	0.237227	89.19	0.244259	104.06	0.246985	71.97	0.240987	108.89	0.24445	57.62	0.233594	105.89	0.251351	95.91	0.232611	106.72	0.245427	84.92	0.246825	67.41	0.256346	81.81	0.227903	72.58	0.23883	80.23	0.231996	87.72	0.236745	73.45	0.239324	62.33	0.241779	77.6	0.237107	86.99	0.234212	59.19	0.228403	67.04	0.247841	83.02	0.232222	91.2	0.231241	74.32	0.250736	82.53	0.241154
2018-06-21T00:03:00	0.237227		0.244259		0.246985		0.240987		0.24445		0.233594		0.251351		0.232611		0.245427		0.246825		0.256346		0.227903		0.23883		0.231996		0.236745		0.239324		0.241779		0.237107		0.234212		0.228403		0.247841		0.232222		0.231241		0.250736		0.241154
2018-06-21T00:06:00	0.237227		0.244259		0.246985		0.240987		0.24445		0.233594		0.251351		0.232611		0.245427		0.246825		0.256346		0.227903		0.23883		0.231996		0.236745		0.239324		0.241779		0.237107		0.234212		0.228403		0.247841		0.232222		0.231241		0.250736		0.241154
2018-06-21T00:09:00	0.237227		0.244259		0.246985		0.240987		0.24445		0.233594		0.251351		0.232611		0.245427		0.246825		0.256346		0.227903		0.23883		0.231996		0.236745		0.239324		0.241779		0.237107		0.234212		0.228403		0.247841		0.232222		0.231241		0.250736		0.241154
2018-06-21T00:12:00	0.237227		0.244259		0.246985		0.240987		0.24445		0.233594		0.251351		0.232611		0.245427		0.246825		0.256346		0.227903		0.23883		0.231996		0.236745		0.239324		0.241779		0.237107		0.234212		0.228403		0.247841		0.232222		0.231241		0.250736		0.241154
2018-06-21T00:15:00	0.237227		0.244259		0.246985		0.240987		0.24445		0.233594		0.251351		0.232611		0.245427		0.246825		0.256346		0.227903		0.23883		0.231996		0.236745		0.239324		0.241779		0.237107		0.234212		0.228403		0.247841		0.232222		0.231241		0.250736		0.241154
2018-06-21T00:18:00	0.237227		0.244259		0.246985		0.240987		0.24445		0.233594		0.251351		0.232611		0.245427		0.246825		0.256346		0.227903		0.23883		0.231996		0.236745		0.239324		0.241779		0.237107		0.234212		0.228403		0.247841		0.232222		0.231241		0.250736		0.241154
2018-06-21T00:21:00	0.237227		0.244259		0.246985		0.240987		0.24445		0.233594		0.251351		0.232611		0.245427		0.246825		0.256346		0.227903		0.23883		0.231996		0.236745		0.239324		0.241779		0.237107		0.234212		0.228403		0.247841		0.232222		0.231241		0.250736		0.241154
2018-06-21T00:24:00	0.237227		0.244259		0.246985		0.240987		0.24445		0.233594		0.251351		0.232611		0.245427		0.246825		0.256346		0.227903		0.23883		0.231996		0.236745		0.239324		0.241779		0.237107		0.234212		0.228403		0.247841		0.232222		0.231241		0.250736		0.241154
2018-06-21T00:27:00	0.237227		0.244259		0.246985		0.240987		0.24445		0.233594		0.251351		0.232611		0.245427		0.246825		0.256346		0.227903		0.23883		0.231996		0.236745		0.239324		0.241779		0.237107		0.234212		0.228403		0.247841		0.232222		0.231241		0.250736		0.241154
2018-06-21T00:30:00	0.237227		0.244259		0.246985		0.240987		0.24445		0.233594		0.251351		0.232611		0.245427		0.246825		0.256346		0.227903		0.23883		0.231996		0.236745		0.239324		0.241779		0.237107		0.234212		0.228403		0.247841		0.232222		0.231241		0.250736		0.241154
2018-06-21T00:33:00	0.237227		0.244259		0.246985		0.240987		0.24445		0.233594		0.251351		0.232611		0.245427		0.246825		0.256346		0.227903		0.23883		0.231996		0.236745		0.239324		0.241779		0.237107		0.234212		0.228403		0.247841		0.232222		0.231241		0.250736		0.241154
2018-06-21T00:36:00	0.237227		0.244259		0.246985		0.240987		0.24445		0.233594		0.251351		0.232611		0.245427		0.246825		0.256346		0.227903		0.23883		0.231996		0.236745		0.239324		0.241779		0.237107		0.234212		0.228403		0.247841		0.232222		0.231241		0.250736		0.241154
2018-06-21T00:39:00	0.237227		0.244259		0.246985		0.240987		0.24445		0.233594		0.251351		0.232611		0.245427		0.246825		0.256346		0.227903		0.23883		0.231996		0.236745		0.239324		0.241779		0.237107		0.234212		0.228403		0.247841		0.232222		0.231241		0.250736		0.241154
2018-06-21T00:42:00	0.237227		0.244259		0.246985		0.240987		0.24445		0.233594		0.251351		0.232611		0.245427		0.246825		0.256346		0.227903		0.23883		0.231996		0.236745		0.239324		0.241779		0.237107		0.234212		0.228403		0.247841		0.232222		0.231241		0.250736		0.241154
2018-06-21T00:45:00	0.237227		0.244259		0.246985		0.240987		0.24445		0.233594		0.251351		0.232611		0.245427		0.246825		0.256346		0.227903		0.23883		0.231996		0.236745		0.239324		0.241779		0.237107		0.234212		0.228403		0.247841		0.232222		0.231241		0.250736		0.241154
2018-06-21T00:48:00	0.237227		0.244259		0.246985		0.240987		0.24445		0.233594		0.251351		0.232611		0.245427		0.246825		0.256346		0.227903		0.23883		0.231996		0.236745		0.239324		0.241779		0.237107		0.234212		0.228403		0.247841		0.232222		0.231241		0.250736		0.241154
2018-06-21T00:51:00	0.237227		0.244259		0.246985		0.240987		0.24445		0.233594		0.251351		0.232611		0.245427		0.246825		0.256346		0.227903		0.23883		0.231996		0.236745		0.239324		0.241779		0.237107		0.234212		0.228403		0.247841		0.232222		0.231241		0.250736		0.241154
2018-06-21T00:54:00	0.237227		0.244259		0.246985		0.240987		0.24445		0.233594		0.251351		0.232611		0.245427		0.246825		0.256346		0.227903		0.23883		0.231996		0.236745		0.239324		0.241779		0.237107		0.234212		0.228403		0.247841		0.232222		0.231241		0.250736		0.241154
2018-06-21T00:57:00	0.237227		0.244259		0.246985		0.240987		0.24445		0.233594		0.251351		0.232611		0.245427		0.246825		0.256346		0.227903		0.23883		0.231996		0.236745		0.239324		0.241779		0.237107		0.234212		0.228403		0.247841		0.232222		0.231241		0.250736		0.241154
2018-06-21T01:00:00	0.237227		0.244259		0.246985		0.240987		0.24445		0.233594		0.251351		0.232611		0.245427		0.246825		0.256346		0.227903		0.23883		0.231996		0.236745		0.239324		0.241779		0.237107		0.234212		0.228403		0.247841		0.232222		0.231241		0.250736		0.241154
2018-06-21T01:03:00	0.237227		0.244259		0.246985		0.240987		0.24445		0.233594		0.251351		0.232611		0.245427		0.246825		0.256346		0.227903		0.23883		0.231996		0.236745		0.239324		0.241779		0.237107		0.234212		0.228403		0.247841		0.232222		0.231241		0.250736		0.241154
2018-06-21T01:06:00	0.237227		0.244259		0.246985		0.240987		0.24445		0.233594		0.251351		0.232611		0.245427		0.246825		0.256346		0.227903		0.23883		0.231996		0.236745		0.239324		0.241779		0.237107		0.234212		0.228403		0.247841		0.232222		0.231241		0.250736		0.241154
2018-06-21T01:09:00	0.237227		0.244259		0.246985		0.240987		0.24445		0.233594		0.251351		0.232611		0.245427		0.246825		0.256346		0.227903		0.23883		0.231996		0.236745		0.239324		0.241779		0.237107		0.234212		0.228403		0.247841		0.232222		0.231241		0.250736		0.241154
2018-06-21T01:12:00	0.237227		0.244259		0.246985		0.240987		0.24445		0.233594		0.251351		0.232611		0.245427		0.246825		0.256346		0.227903		0.23883		0.231996		0.236745		0.239324		0.241779		0.237107		0.234212		0.228403		0.247841		0.232222		0.231241		0.250736		0.241154
2018-06-21T01:15:00	0.237227		0.244259		0.246985		0.240987		0.24445		0.233594		0.251351		0.232611		0.245427		0.246825		0.256346		0.227903		0.23883		0.231996		0.236745		0.239324		0.241779		0.237107		0.234212		0.228403		0.247841		0.232222		0.231241		0.250736		0.241154
2018-06-21T01:18:00	0.237227		0.244259		0.246985		0.240987		0.24445		0.233594		0.251351		0.232611		0.245427		0.246825		0.256346		0.227903		0.23883		0.231996		0.236745		0.239324		0.241779		0.237107		0.234212		0.228403		0.247841		0.232222		0.231241		0.250736		0.241154
2018-06-21T01:21:00	0.237227		0.244259		0.246985		0.240987		0.24445		0.233594		0.251351		0.232611		0.245427		0.246825		0.256346		0.227903		0.23883		0.231996		0.236745		0.239324		0.241779		0.237107		0.234212		0.228403		0.247841		0.232222		0.231241		0.250736		0.241154
2018-06-21T01:24:00	0.237227		0.244259		0.246985		0.240987		0.24445		0.233594		0.251351		0.232611		0.245427		0.246825		0.256346		0.227903		0.23883		0.231996		0.236745		0.239324		0.241779		0.237107		0.234212		0.228403		0.247841		0.232222		0.231241		0.250736		0.241154
2018-06-21T01:27:00	0.237227		0.244259		0.246985		0.240987		0.24445		0.233594		0.251351		0.232611		0.245427		0.246825		0.256346		0.227903		0.23883		0.231996		0.236745		0.239324		0.241779		0.237107		0.234212		0.228403		0.247841		0.232222		0.231241		0.250736		0.241154
2018-06-21T01:30:00	0.237227		0.244259		0.246985		0.240987		0.24445		0.233594		0.251351		0.232611		0.245427		0.246825		0.256346		0.227903		0.23883		0.231996		0.236745		0.239324		0.241779		0.237107		0.234212		0.228403		0.247841		0.232222		0.231241		0.250736		0.241154
2018-06-21T01:33:00	0.237227		0.244259		0.246985		0.240987		0.24445		0.233594		0.251351		0.232611		0.245427		0.246825		0.256346		0.227903		0.23883		0.231996		0.236745		0.239324		0.241779		0.237107		0.234212		0.228403		0.247841		0.232222		0.231241		0.250736		0.241154
2018-06-21T01:36:00	0.237227		0.244259		0.246985		0.240987		0.24445		0.233594		0.251351		0.232611		0.245427		0.246825		0.256346		0.227903		0.23883		0.231996		0.236745		0.239324		0.241779		0.237107		0.234212		0.228403		0.247841		0.232222		0.231241		0.250736		0.241154
2018-06-21T01:39:00	0.237227		0.244259		0.246985		0.240987		0.24445		0.233594		0.251351		0.232611		0.245427		0.246825		0.256346		0.227903		0.23883		0.231996		0.236745		0.239324		0.241779		0.237107		0.234212		0.228403		0.247841		0.232222		0.231241		0.250736		0.241154
2018-06-21T01:42:00	0.237227		0.244259		0.246985		0.240987		0.24445		0.233594		0.251351		0.232611		0.245427		0.246825		0.256346		0.227903		0.23883		0.231996		0.236745		0.239324		0.241779		0.237107		0.234212		0.228403		0.247841		0.232222		0.231241		0.250736		0.241154
2018-06-21T01:45:00	0.237227		0.244259		0.246985		0.240987		0.24445		0.233594		0.251351		0.232611		0.245427		0.246825		0.256346		0.227903		0.23883		0.231996		0.236745		0.239324		0.241779		0.237107		0.234212		0.228403		0.247841		0.232222		0.231241		0.250736		0.241154
2018-06-21T01:48:00	0.237227		0.244259		0.246985		0.240987		0.24445		0.233594		0.251351		0.232611		0.245427		0.246825		0.256346		0.227903		0.23883		0.231996		0.236745		0.239324		0.241779		0.237107		0.234212		0.228403		0.247841		0.232222		0.231241		0.250736		0.241154
2018-06-21T01:51:00	0.237227		0.244259		0.246985		0.240987		0.24445		0.233594		0.251351		0.232611		0.245427		0.246825		0.256346		0.227903		0.23883		0.231996		0.236745		0.239324		0.241779		0.237107		0.234212		0.228403		0.247841		0.232222		0.231241		0.250736		0.241154
2018-06-21T01:54:00	0.237227		0.244259		0.246985		0.240987		0.24445		0.233594		0.251351		0.232611		0.245427		0.246825		0.256346		0.227903		0.23883		0.231996		0.236745		0.239324		0.241779		0.237107		0.234212		0.228403		0.247841		0.232222		0.231241		0.250736		0.241154
2018-06-21T01:57:00	0.237227		0.244259		0.246985		0.240987		0.24445		0.233594		0.251351		0.232611		0.245427		0.246825		0.256346		0.227903		0.23883		0.231996		0.236745		0.239324		0.241779		0.237107		0.234212		0.228403		0.247841		0.232222		0.231241		0.250736		0.241154
2018-06-21T02:00:00	0.237227		0.244259		0.246985		0.240987		0.24445		0.233594		0.251351		0.232611		0.245427		0.246825		0.256346		0.227903		0.23883		0.231996		0.236745		0.239324		0.241779		0.237107		0.234212		0.228403		0.247841		0.232222		0.231241		0.250736		0.241154
2018-06-21T02:03:00	0.237227		0.244259		0.246985		0.240987		0.24445		0.233594		0.251351		0.232611		0.245427		0.246825		0.256346		0.227903		0.23883		0.231996		0.236745		0.239324		0.241779		0.237107		0.234212		0.228403		0.247841		0.232222		0.231241		0.250736		0.241154
2018-06-21T02:06:00	0.237227		0.244259		0.246985		0.240987		0.24445		0.233594		0.251351		0.232611		0.245427		0.246825		0.256346		0.227903		0.23883		0.231996		0.236745		0.239324		0.241779		0.237107		0.234212		0.228403		0.247841		0.232222		0.231241		0.250736		0.241154
2018-06-21T02:09:00	0.237227		0.244259		0.246985		0.240987		0.24445		0.233594		0.251351		0.232611		0.245427		0.246825		0.256346		0.227903		0.23883		0.231996		0.236745		0.239324		0.241779		0.237107		0.234212		0.228403		0.247841		0.232222		0.231241		0.250736		0.241154
2018-06-21T02:12:00	0.237227		0.244259		0.246985		0.240987		0.24445		0.233594		0.251351		0.232611		0.245427		0.246825		0.256346		0.227903		0.23883		0.231996		0.236745		0.239324		0.241779		0.237107		0.234212		0.228403		0.247841		0.232222		0.231241		0.250736		0.241154
2018-06-21T02:15:00	0.237227		0.244259		0.246985		0.240987		0.24445		0.233594		0.251351		0.232611		0.245427		0.246825		0.256346		0.227903		0.23883		0.231996		0.236745		0.239324		0.241779		0.237107		0.234212		0.228403		0.247841		0.232222		0.231241		0.250736		0.241154
2018-06-21T02:18:00	0.237227		0.244259		0.246985		0.240987		0.24445		0.233594		0.251351		0.232611		0.245427		0.246825		0.256346		0.227903		0.23883		0.231996		0.236745		0.239324		0.241779		0.237107		0.234212		0.228403		0.247841		0.232222		0.231241		0.250736		0.241154
2018-06-21T02:21:00	0.237227		0.244259		0.246985		0.240987		0.24445		0.233594		0.251351		0.232611		0.245427		0.246825		0.256346		0.227903		0.23883		0.231996		0.236745		0.239324		0.241779		0.237107		0.234212		0.228403		0.247841		0.232222		0.231241		0.250736		0.241154
2018-06-21T02:24:00	0.237227		0.244259		0.246985		0.240987		0.24445		0.233594		0.251351		0.232611		0.245427		0.246825		0.256346		0.227903		0.23883		0.231996		0.236745		0.239324		0.241779		0.237107		0.234212		0.228403		0.247841		0.232222		0.231241		0.250736		0.241154
2018-06-21T02:27:00	0.237227		0.244259		0.246985		0.240987		0.24445		0.233594		0.251351		0.232611		0.245427		0.246825		0.256346		0.227903		0.23883		0.231996		0.236745		0.239324		0.241779		0.237107		0.234212		0.228403		0.247841		0.232222		0.231241		0.250736		0.241154
2018-06-21T02:30:00	0.237227		0.244259		0.246985		0.240987		0.24445		0.233594		0.251351		0.232611		0.245427		0.246825		0.256346		0.227903		0.23883		0.231996		0.236745		0.239324		0.241779		0.237107		0.234212		0.228403		0.247841		0.232222		0.231241		0.250736		0.241154
2018-06-21T02:33:00	0.237227		0.244259		0.246985		0.240987		0.24445		0.233594		0.251351		0.232611		0.245427		0.246825		0.256346		0.227903		0.23883		0.231996		0.236745		0.239324		0.241779		0.237107		0.234212		0.228403		0.247841		0.232222		0.231241		0.250736		0.241154
2018-06-21T02:36:00	0.237227		0.244259		0.246985		0.240987		0.24445		0.233594		0.251351		0.232611		0.245427		0.246825		0.256346		0.227903		0.23883		0.231996		0.236745		0.239324		0.241779		0.237107		0.234212		0.228403		0.247841		0.232222		0.231241		0.250736		0.241154
2018-06-21T02:39:00	0.237227		0.244259		0.246985		0.240987		0.24445		0.233594		0.251351		0.232611		0.245427		0.246825		0.256346		0.227903		0.23883		0.231996		0.236745		0.239324		0.241779		0.237107		0.234212		0.228403		0.247841		0.232222		0.231241		0.250736		0.241154
2018-06-21T02:42:00	0.237227		0.244259		0.246985		0.240987		0.24445		0.233594		0.251351		0.232611		0.245427		0.246825		0.256346		0.227903		0.23883		0.231996		0.236745		0.239324		0.241779		0.237107		0.234212		0.228403		0.247841		0.232222		0.231241		0.250736		0.241154
2018-06-21T02:45:00	0.237227		0.244259		0.246985		0.240987		0.24445		0.233594		0.251351		0.232611		0.245427		0.246825		0.256346		0.227903		0.23883		0.231996		0.236745		0.239324		0.241779		0.237107		0.234212		0.228403		0.247841		0.232222		0.231241		0.250736		0.241154
2018-06-21T02:48:00	0.237227		0.244259		0.246985		0.240987		0.24445		0.233594		0.251351		0.232611		0.245427		0.246825		0.256346		0.227903		0.23883		0.231996		0.236745		0.239324		0.241779		0.237107		0.234212		0.228403		0.247841		0.232222		0.231241		0.250736		0.241154
2018-06-21T02:51:00	0.237227		0.244259		0.246985		0.240987		0.24445		0.233594		0.251351		0.232611		0.245427		0.246825		0.256346		0.227903		0.23883		0.231996		0.236745		0.239324		0.241779		0.237107		0.234212		0.228403		0.247841		0.232222		0.231241		0.250736		0.241154
2018-06-21T02:54:00	0.237227		0.244259		0.246985		0.240987		0.24445		0.233594		0.251351		0.232611		0.245427		0.246825		0.256346		0.227903		0.23883		0.231996		0.236745		0.239324		0.241779		0.237107		0.234212		0.228403		0.247841		0.232222		0.231241		0.250736		0.241154
2018-06-21T02:57:00	0.237227		0.244259		0.246985		0.240987		0.24445		0.233594		0.251351		0.232611		0.245427		0.246825		0.256346		0.227903		0.23883		0.231996		0.236745		0.239324		0.241779		0.237107		0.234212		0.228403		0.247841		0.232222		0.231241		0.250736		0.241154
2018-06-21T03:00:00	0.237227		0.244259		0.246985		0.240987		0.24445		0.233594		0.251351		0.232611		0.245427		0.246825		0.256346		0.227903		0.23883		0.231996		0.236745		0.239324		0.241779		0.237107		0.234212		0.228403		0.247841		0.232222		0.231241		0.250736		0.241154
2018-06-21T03:03:00	0.237227		0.244259		0.246985		0.240987		0.24445		0.233594		0.251351		0.232611		0.245427		0.246825		0.256346		0.227903		0.23883		0.231996		0.236745		0.239324		0.241779		0.237107		0.234212		0.228403		0.247841		0.232222		0.231241		0.250736		0.241154
2018-06-21T03:06:00	0.237227		0.244259		0.246985		0.240987		0.24445		0.233594		0.251351		0.232611		0.245427		0.246825		0.256346		0.227903		0.23883		0.231996		0.236745		0.239324		0.241779		0.237107		0.234212		0.228403		0.247841		0.232222		0.231241		0.250736		0.241154
2018-06-21T03:09:00	0.237227		0.244259		0.246985		0.240987		0.24445		0.233594		0.251351		0.232611		0.245427		0.246825		0.256346		0.227903		0.23883		0.231996		0.236745		0.239324		0.241779		0.237107		0.234212		0.228403		0.247841		0.232222		0.231241		0.250736		0.241154
2018-06-21T03:12:00	0.237227		0.244259		0.246985		0.240987		0.24445		0.233594		0.251351		0.232611		0.245427		0.246825		0.256346		0.227903		0.23883		0.231996		0.236745		0.239324		0.241779		0.237107		0.234212		0.228403		0.247841		0.232222		0.231241		0.250736		0.241154
2018-06-21T03:15:00	0.237227		0.244259		0.246985		0.240987		0.24445		0.233594		0.251351		0.232611		0.245427		0.246825		0.256346		0.227903		0.23883		0.231996		0.236745		0.239324		0.241779		0.237107		0.234212		0.228403		0.247841		0.232222		0.231241		0.250736		0.241154
2018-06-21T03:18:00	0.237227		0.244259		0.246985		0.240987		0.24445		0.233594		0.251351		0.232611		0.245427		0.246825		0.256346		0.227903		0.23883		0.231996		0.236745		0.239324		0.241779		0.237107		0.234212		0.228403		0.247841		0.232222		0.231241		0.250736		0.241154
2018-06-21T03:21:00	0.237227		0.244259		0.246985		0.240987		0.24445		0.233594		0.251351		0.232611		0.245427		0.246825		0.256346		0.227903		0.23883		0.231996		0.236745		0.239324		0.241779		0.237107		0.234212		0.228403		0.247841		0.232222		0.231241		0.250736		0.241154
2018-06-21T03:24:00	0.237227		0.244259		0.246985		0.240987		0.24445		0.233594		0.251351		0.232611		0.245427		0.246825		0.256346		0.227903		0.23883		0.231996		0.236745		0.239324		0.241779		0.237107		0.234212		0.228403		0.247841		0.232222		0.231241		0.250736		0.241154
2018-06-21T03:27:00	0.237227		0.244259		0.246985		0.240987		0.24445		0.233594		0.251351		0.232611		0.245427		0.246825		0.256346		0.227903		0.23883		0.231996		0.236745		0.239324		0.241779		0.237107		0.234212		0.228403		0.247841		0.232222		0.231241		0.250736		0.241154
2018-06-21T03:30:00	0.237227		0.244259		0.246985		0.240987		0.24445		0.233594		0.251351		0.232611		0.245427		0.246825		0.256346		0.227903		0.23883		0.231996		0.236745		0.239324		0.241779		0.237107		0.234212		0.228403		0.247841		0.232222		0.231241		0.250736		0.241154
2018-06-21T03:33:00	0.237227		0.244259		0.246985		0.240987		0.24445		0.233594		0.251351		0.232611		0.245427		0.246825		0.256346		0.227903		0.23883		0.231996		0.236745		0.239324		0.241779		0.237107		0.234212		0.228403		0.247841		0.232222		0.231241		0.250736		0.241154
2018-06-21T03:36:00	0.237227		0.244259		0.246985		0.240987		0.24445		0.233594		0.251351		0.232611		0.245427		0.246825		0.256346		0.227903		0.23883		0.231996		0.236745		0.239324		0.241779		0.237107		0.234212		0.228403		0.247841		0.232222		0.231241		0.250736		0.241154
2018-06-21T03:39:00	0.237227		0.244259		0.246985		0.240987		0.24445		0.233594		0.251351		0.232611		0.245427		0.246825		0.256346		0.227903		0.23883		0.231996		0.236745		0.239324		0.241779		0.237107		0.234212		0.228403		0.247841		0.232222		0.231241		0.250736		0.241154
2018-06-21T03:42:00	0.237227		0.244259		0.246985		0.240987		0.24445		0.233594		0.251351		0.232611		0.245427		0.246825		0.256346		0.227903		0.23883		0.231996		0.236745		0.239324		0.241779		0.237107		0.234212		0.228403		0.247841		0.232222		0.231241		0.250736		0.241154
2018-06-21T03:45:00	0.237227		0.244259		0.246985		0.240987		0.24445		0.233594		0.251351		0.232611		0.245427		0.246825		0.256346		0.227903		0.23883		0.231996		0.236745		0.239324		0.241779		0.237107		0.234212		0.228403		0.247841		0.232222		0.231241		0.250736		0.241154
2018-06-21T03:48:00	0.237227		0.244259		0.246985		0.240987		0.24445		0.233594		0.251351		0.232611		0.245427		0.246825		0.256346		0.227903		0.23883		0.231996		0.236745		0.239324		0.241779		0.237107		0.234212		0.228403		0.247841		0.232222		0.231241		0.250736		0.241154
2018-06-21T03:51:00	0.237227		0.244259		0.246985		0.240987		0.24445		0.233594		0.251351		0.232611		0.245427		0.246825		0.256346		0.227903		0.23883		0.231996		0.236745		0.239324		0.241779		0.237107		0.234212		0.228403		0.247841		0.232222		0.231241		0.250736		0.241154
2018-06-21T03:54:00	0.237227		0.244259		0.246985		0.240987		0.24445		0.233594		0.251351		0.232611		0.245427		0.246825		0.256346		0.227903		0.23883		0.231996		0.236745		0.239324		0.241779		0.237107		0.234212		0.228403		0.247841		0.232222		0.231241		0.250736		0.241154
2018-06-21T03:57:00	0.237227		0.244259		0.246985		0.240987		0.24445		0.233594		0.251351		0.232611		0.245427		0.246825		0.256346		0.227903		0.23883		0.231996		0.236745		0.239324		0.241779		0.237107		0.234212		0.228403		0.247841		0.232222		0.231241		0.250736		0.241154
2018-06-21T04:00:00	0.237227		0.244259		0.246985		0.240987		0.24445		0.233594		0.251351		0.232611		0.245427		0.246825		0.256346		0.227903		0.23883		0.231996		0.236745		0.239324		0.241779		0.237107		0.234212		0.228403		0.247841		0.232222		0.231241		0.250736		0.241154
2018-06-21T04:03:00	0.237227		0.244259		0.246985		0.240987		0.24445		0.233594		0.251351		0.232611		0.245427		0.246825		0.256346		0.227903		0.23883		0.231996		0.236745		0.239324		0.241779		0.237107		0.234212		0.228403		0.247841		0.232222		0.231241		0.250736		0.241154
2018-06-21T04:06:00	0.237227		0.244259		0.246985		0.240987		0.24445		0.233594		0.251351		0.232611		0.245427		0.246825		0.256346		0.227903		0.23883		0.231996		0.236745		0.239324		0.241779		0.237107		0.234212		0.228403		0.247841		0.232222		0.231241		0.250736		0.241154
2018-06-21T04:09:00	0.237227		0.244259		0.246985		0.240987		0.24445		0.233594		0.251351		0.232611		0.245427		0.246825		0.256346		0.227903		0.23883		0.231996		0.236745		0.239324		0.241779		0.237107		0.234212		0.228403		0.247841		0.232222		0.231241		0.250736		0.241154
2018-06-21T04:12:00	0.237227		0.244259		0.246985		0.240987		0.24445		0.233594		0.251351		0.232611		0.245427		0.246825		0.256346		0.227903		0.23883		0.231996		0.236745		0.239324		0.241779		0.237107		0.234212		0.228403		0.247841		0.232222		0.231241		0.250736		0.241154
2018-06-21T04:15:00	0.237227		0.244259		0.246985		0.240987		0.24445		0.233594		0.251351		0.232611		0.245427		0.246825		0.256346		0.227903		0.23883		0.231996		0.236745		0.239324		0.241779		0.237107		0.234212		0.228403		0.247841		0.232222		0.231241		0.250736		0.241154
2018-06-21T04:18:00	0.237227		0.244259		0.246985		0.240987		0.24445		0.233594		0.251351		0.232611		0.245427		0.246825		0.256346		0.227903		0.23883		0.231996		0.236745		0.239324		0.241779		0.237107		0.234212		0.228403		0.247841		0.232222		0.231241		0.250736		0.241154
2018-06-21T04:21:00	0.237227		0.244259		0.246985		0.240987		0.24445		0.233594		0.251351		0.232611		0.245427		0.246825		0.256346		0.227903		0.23883		0.231996		0.236745		0.239324		0.241779		0.237107		0.234212		0.228403		0.247841		0.232222		0.231241		0.250736		0.241154
2018-06-21T04:24:00	0.237227		0.244259		0.246985		0.240987		0.24445		0.233594		0.251351		0.232611		0.245427		0.246825		0.256346		0.227903		0.23883		0.231996		0.236745		0.239324		0.241779		0.237107		0.234212		0.228403		0.247841		0.232222		0.231241		0.250736		0.241154
2018-06-21T04:27:00	0.237227		0.244259		0.246985		0.240987		0.24445		0.233594		0.251351		0.232611		0.245427		0.246825		0.256346		0.227903		0.23883		0.231996		0.236745		0.239324		0.241779		0.237107		0.234212		0.228403		0.247841		0.232222		0.231241		0.250736		0.241154
2018-06-21T04:30:00	0.237227		0.244259		0.246985		0.240987		0.24445		0.233594		0.251351		0.232611		0.245427		0.246825		0.256346		0.227903		0.23883		0.231996		0.236745		0.239324		0.241779		0.237107		0.234212		0.228403		0.247841		0.232222		0.231241		0.250736		0.241154
2018-06-21T04:33:00	0.237227		0.244259		0.246985		0.240987		0.24445		0.233594		0.251351		0.232611		0.245427		0.246825		0.256346		0.227903		0.23883		0.231996		0.236745		0.239324		0.241779		0.237107		0.234212		0.228403		0.247841		0.232222		0.231241		0.250736		0.241154
2018-06-21T04:36:00	0.237227		0.244259		0.246985		0.240987		0.24445		0.233594		0.251351		0.232611		0.245427		0.246825		0.256346		0.227903		0.23883		0.231996		0.236745		0.239324		0.241779		0.237107		0.234212		0.228403		0.247841		0.232222		0.231241		0.250736		0.241154
2018-06-21T04:39:00	0.237227		0.244259		0.246985		0.240987		0.24445		0.233594		0.251351		0.232611		0.245427		0.246825		0.256346		0.227903		0.23883		0.231996		0.236745		0.239324		0.241779		0.237107		0.234212		0.228403		0.247841		0.232222		0.231241		0.250736		0.241154
2018-06-21T04:42:00	0.237227		0.244259		0.246985		0.240987		0.24445		0.233594		0.251351		0.232611		0.245427		0.246825		0.256346		0.227903		0.23883		0.231996		0.236745		0.239324		0.241779		0.237107		0.234212		0.228403		0.247841		0.232222		0.231241		0.250736		0.241154
2018-06-21T04:45:00	0.237227		0.244259		0.246985		0.240987		0.24445		0.233594		0.251351		0.232611		0.245427		0.246825		0.256346		0.227903		0.23883		0.231996		0.236745		0.239324		0.241779		0.237107		0.234212		0.228403		0.247841		0.232222		0.231241		0.250736		0.241154
2018-06-21T04:48:00	0.237227		0.244259		0.246985		0.240987		0.24445		0.233594		0.251351		0.232611		0.245427		0.246825		0.256346		0.227903		0.23883		0.231996		0.236745		0.239324		0.241779		0.237107		0.234212		0.228403		0.247841		0.232222		0.231241		0.250736		0.241154
2018-06-21T04:51:00	0.237227		0.244259		0.246985		0.240987		0.24445		0.233594		0.251351		0.232611		0.245427		0.246825		0.256346		0.227903		0.23883		0.231996		0.236745		0.239324		0.241779		0.237107		0.234212		0.228403		0.247841		0.232222		0.231241		0.250736		0.241154
2018-06-21T04:54:00	0.237227		0.244259		0.246985		0.240987		0.24445		0.233594		0.251351		0.232611		0.245427		0.246825		0.256346		0.227903		0.23883		0.231996		0.236745		0.239324		0.241779		0.237107		0.234212		0.228403		0.247841		0.232222		0.231241		0.250736		0.241154
2018-06-21T04:57:00	0.237227		0.244259		0.246985		0.240987		0.24445		0.233594		0.251351		0.232611		0.245427		0.246825		0.256346		0.227903		0.23883		0.231996		0.236745		0.239324		0.241779		0.237107		0.234212		0.228403		0.247841		0.232222		0.231241		0.250736		0.241154
2018-06-21T05:00:00	0.237227		0.244259		0.246985		0.240987		0.24445		0.233594		0.251351		0.232611		0.245427		0.246825		0.256346		0.227903		0.23883		0.231996		0.236745		0.239324		0.241779		0.237107		0.234212		0.228403		0.247841		0.232222		0.231241		0.250736		0.241154
2018-06-21T05:03:00	0.237227		0.244259		0.246985		0.240987		0.24445		0.233594		0.251351		0.232611		0.245427		0.246825		0.256346		0.227903		0.23883		0.231996		0.236745		0.239324		0.241779		0.237107		0.234212		0.228403		0.247841		0.232222		0.231241		0.250736		0.241154
2018-06-21T05:06:00	0.237227		0.244259		0.246985		0.240987		0.24445		0.233594		0.251351		0.232611		0.245427		0.246825		0.256346		0.227903		0.23883		0.231996		0.236745		0.239324		0.241779		0.237107		0.234212		0.228403		0.247841		0.232222		0.231241		0.250736		0.241154
2018-06-21T05:09:00	0.237227		0.244259		0.246985		0.240987		0.24445		0.233594		0.251351		0.232611		0.245427		0.246825		0.256346		0.227903		0.23883		0.231996		0.236745		0.239324		0.241779		0.237107		0.234212		0.228403		0.247841		0.232222		0.231241		0.250736		0.241154
2018-06-21T05:12:00	0.237227		0.244259		0.246985		0.240987		0.24445		0.233594		0.251351		0.232611		0.245427		0.246825		0.256346		0.227903		0.23883		0.231996		0.236745		0.239324		0.241779		0.237107		0.234212		0.228403		0.247841		0.232222		0.231241		0.250736		0.241154
2018-06-21T05:15:00	0.237227		0.244259		0.246985		0.240987		0.24445		0.233594		0.251351		0.232611		0.245427		0.246825		0.256346		0.227903		0.23883		0.231996		0.236745		0.239324		0.241779		0.237107		0.234212		0.228403		0.247841		0.232222		0.231241		0.250736		0.241154
2018-06-21T05:18:00	0.237227		0.244259		0.246985		0.240987		0.24445		0.233594		0.251351		0.232611		0.245427		0.246825		0.256346		0.227903		0.23883		0.231996		0.236745		0.239324		0.241779		0.237107		0.234212		0.228403		0.247841		0.232222		0.231241		0.250736		0.241154
2018-06-21T05:21:00	0.237227		0.244259		0.246985		0.240987		0.24445		0.233594		0.251351		0.232611		0.245427		0.246825		0.256346		0.227903		0.23883		0.231996		0.236745		0.239324		0.241779		0.237107		0.234212		0.228403		0.247841		0.232222		0.231241		0.250736		0.241154
2018-06-21T05:24:00	0.237227		0.244259		0.246985		0.240987		0.24445		0.233594		0.251351		0.232611		0.245427		0.246825		0.256346		0.227903		0.23883		0.231996		0.236745		0.239324		0.241779		0.237107		0.234212		0.228403		0.247841		0.232222		0.231241		0.250736		0.241154
2018-06-21T05:27:00	0.237227		0.244259		0.246985		0.240987		0.24445		0.233594		0.251351		0.232611		0.245427		0.246825		0.256346		0.227903		0.23883		0.231996		0.236745		0.239324		0.241779		0.237107		0.234212		0.228403		0.247841		0.232222		0.231241		0.250736		0.241154
2018-06-21T05:30:00	0.237227		0.244259		0.246985		0.240987		0.24445		0.233594		0.251351		0.232611		0.245427		0.246825		0.256346		0.227903		0.23883		0.231996		0.236745		0.239324		0.241779		0.237107		0.234212		0.228403		0.247841		0.232222		0.231241		0.250736		0.241154
2018-06-21T05:33:00	0.237227		0.244259		0.246985		0.240987		0.24445		0.233594		0.251351		0.232611		0.245427		0.246825		0.256346		0.227903		0.23883		0.231996		0.236745		0.239324		0.241779		0.237107		0.234212		0.228403		0.247841		0.232222		0.231241		0.250736		0.241154
2018-06-21T05:36:00	0.237227		0.244259		0.246985		0.240987		0.24445		0.233594		0.251351		0.232611		0.245427		0.246825		0.256346		0.227903		0.23883		0.231996		0.236745		0.239324		0.241779		0.237107		0.234212		0.228403		0.247841		0.232222		0.231241		0.250736		0.241154
2018-06-21T05:39:00	0.237227		0.244259		0.246985		0.240987		0.24445		0.233594		0.251351		0.232611		0.245427		0.246825		0.256346		0.227903		0.23883		0.231996		0.236745		0.239324		0.241779		0.237107		0.234212		0.228403		0.247841		0.232222		0.231241		0.250736		0.241154
2018-06-21T05:42:00	0.237227		0.244259		0.246985		0.240987		0.24445		0.233594		0.251351		0.232611		0.245427		0.246825		0.256346		0.227903		0.23883		0.231996		0.236745		0.239324		0.241779		0.237107		0.234212		0.228403		0.247841		0.232222		0.231241		0.250736		0.241154
2018-06-21T05:45:00	0.237227		0.244259		0.246985		0.240987		0.24445		0.233594		0.251351		0.232611		0.245427		0.246825		0.256346		0.227903		0.23883		0.231996		0.236745		0.239324		0.241779		0.237107		0.234212		0.228403		0.247841		0.232222		0.231241		0.250736		0.241154
2018-06-21T05:48:00	0.237227		0.244259		0.246985		0.240987		0.24445		0.233594		0.251351		0.232611		0.245427		0.246825		0.256346		0.227903		0.23883		0.231996		0.236745		0.239324		0.241779		0.237107		0.234212		0.228403		0.247841		0.232222		0.231241		0.250736		0.241154
2018-06-21T05:51:00	0.237227		0.244259		0.246985		0.240987		0.24445		0.233594		0.251351		0.232611		0.245427		0.246825		0.256346		0.227903		0.23883		0.231996		0.236745		0.239324		0.241779		0.237107		0.234212		0.228403		0.247841		0.232222		0.231241		0.250736		0.241154
2018-06-21T05:54:00	0.237227		0.244259		0.246985		0.240987		0.24445		0.233594		0.251351		0.232611		0.245427		0.246825		0.256346		0.227903		0.23883		0.231996		0.236745		0.239324		0.241779		0.237107		0.234212		0.228403		0.247841		0.232222		0.231241		0.250736		0.241154
2018-06-21T05:57:00	0.237227		0.244259		0.246985		0.240987		0.24445		0.233594		0.251351		0.232611		0.245427		0.246825		0.256346		0.227903		0.23883		0.231996		0.236745		0.239324		0.241779		0.237107		0.234212		0.228403		0.247841		0.232222		0.231241		0.250736		0.241154
2018-06-21T06:00:00	0.237227		0.244259		0.246985		0.240987		0.24445		0.233594		0.251351		0.232611		0.245427		0.246825		0.256346		0.227903		0.23883		0.231996		0.236745		0.239324		0.241779		0.237107		0.234212		0.228403		0.247841		0.232222		0.231241		0.250736		0.241154
2018-06-21T06:03:00	0.237227		0.244259		0.246985		0.240987		0.24445		0.233594		0.251351		0.232611		0.245427		0.246825		0.256346		0.227903		0.23883		0.231996		0.236745		0.239324		0.241779		0.237107		0.234212		0.228403		0.247841		0.232222		0.231241		0.250736		0.241154
2018-06-21T06:06:00	0.237227		0.244259		0.246985		0.240987		0.24445		0.233594		0.251351		0.232611		0.245427		0.246825		0.256346		0.227903		0.23883		0.231996		0.236745		0.239324		0.241779		0.237107		0.234212		0.228403		0.247841		0.232222		0.231241		0.250736		0.241154
2018-06-21T06:09:00	0.237227		0.244259		0.246985		0.240987		0.24445		0.233594		0.251351		0.232611		0.245427		0.246825		0.256346		0.227903		0.23883		0.231996		0.236745		0.239324		0.241779		0.237107		0.234212		0.228403		0.247841		0.232222		0.231241		0.250736		0.241154
2018-06-21T06:12:00	0.237227		0.244259		0.246985		0.240987		0.24445		0.233594		0.251351		0.232611		0.245427		0.246825		0.256346		0.227903		0.23883		0.231996		0.236745		0.239324		0.241779		0.237107		0.234212		0.228403		0.247841		0.232222		0.231241		0.250736		0.241154
2018-06-21T06:15:00	0.237227		0.244259		0.246985		0.240987		0.24445		0.233594		0.251351		0.232611		0.245427		0.246825		0.256346		0.227903		0.23883		0.231996		0.236745		0.239324		0.241779		0.237107		0.234212		0.228403		0.247841		0.232222		0.231241		0.250736		0.241154
2018-06-21T06:18:00	0.237227		0.244259		0.246985		0.240987		0.24445		0.233594		0.251351		0.232611		0.245427		0.246825		0.256346		0.227903		0.23883		0.231996		0.236745		0.239324		0.241779		0.237107		0.234212		0.228403		0.247841		0.232222		0.231241		0.250736		0.241154
2018-06-21T06:21:00	0.237227		0.244259		0.246985		0.240987		0.24445		0.233594		0.251351		0.232611		0.245427		0.246825		0.256346		0.227903		0.23883		0.231996		0.236745		0.239324		0.241779		0.237107		0.234212		0.228403		0.247841		0.232222		0.231241		0.250736		0.241154
2018-06-21T06:24:00	0.237227		0.244259		0.246985		0.240987		0.24445		0.233594		0.251351		0.232611		0.245427		0.246825		0.256346		0.227903		0.23883		0.231996		0.236745		0.239324		0.241779		0.237107		0.234212		0.228403		0.247841		0.232222		0.231241		0.250736		0.241154
2018-06-21T06:27:00	0.237227		0.244259		0.246985		0.240987		0.24445		0.233594		0.251351		0.232611		0.245427		0.246825		0.256346		0.227903		0.23883		0.231996		0.236745		0.239324		0.241779		0.237107		0.234212		0.228403		0.247841		0.232222		0.231241		0.250736		0.241154
2018-06-21T06:30:00	0.237227		0.244259		0.246985		0.240987		0.24445		0.233594		0.251351		0.232611		0.245427		0.246825		0.256346		0.227903		0.23883		0.231996		0.236745		0.239324		0.241779		0.237107		0.234212		0.228403		0.247841		0.232222		0.231241		0.250736		0.241154
2018-06-21T06:33:00	0.237227		0.244259		0.246985		0.240987		0.24445		0.233594		0.251351		0.232611		0.245427		0.246825		0.256346		0.227903		0.23883		0.231996		0.236745		0.239324		0.241779		0.237107		0.234212		0.228403		0.247841		0.232222		0.231241		0.250736		0.241154
2018-06-21T06:36:00	0.237227		0.244259		0.246985		0.240987		0.24445		0.233594		0.251351		0.232611		0.245427		0.246825		0.256346		0.227903		0.23883		0.231996		0.236745		0.239324		0.241779		0.237107		0.234212		0.228403		0.247841		0.232222		0.231241		0.250736		0.241154
2018-06-21T06:39:00	0.237227		0.244259		0.246985		0.240987		0.24445		0.233594		0.251351		0.232611		0.245427		0.246825		0.256346		0.227903		0.23883		0.231996		0.236745		0.239324		0.241779		0.237107		0.234212		0.228403		0.247841		0.232222		0.231241		0.250736		0.241154
2018-06-21T06:42:00	0.237227		0.244259		0.246985		0.240987		0.24445		0.233594		0.251351		0.232611		0.245427		0.246825		0.256346		0.227903		0.23883		0.231996		0.236745		0.239324		0.241779		0.237107		0.234212		0.228403		0.247841		0.232222		0.231241		0.250736		0.241154
2018-06-21T06:45:00	0.237227		0.244259		0.246985		0.240987		0.24445		0.233594		0.251351		0.232611		0.245427		0.246825		0.256346		0.227903		0.23883		0.231996		0.236745		0.239324		0.241779		0.237107		0.234212		0.228403		0.247841		0.232222		0.231241		0.250736		0.241154
2018-06-21T06:48:00	0.237227		0.244259		0.246985		0.240987		0.24445		0.233594		0.251351		0.232611		0.245427		0.246825		0.256346		0.227903		0.23883		0.231996		0.236745		0.239324		0.241779		0.237107		0.234212		0.228403		0.247841		0.232222		0.231241		0.250736		0.241154
2018-06-21T06:51:00	0.237227		0.244259		0.246985		0.240987		0.24445		0.233594		0.251351		0.232611		0.245427		0.246825		0.256346		0.227903		0.23883		0.231996		0.236745		0.239324		0.241779		0.237107		0.234212		0.228403		0.247841		0.232222		0.231241		0.250736		0.241154
2018-06-21T06:54:00	0.237227		0.244259		0.246985		0.240987		0.24445		0.233594		0.251351		0.232611		0.245427		0.246825		0.256346		0.227903		0.23883		0.231996		0.236745		0.239324		0.241779		0.237107		0.234212		0.228403		0.247841		0.232222		0.231241		0.250736		0.241154
2018-06-21T06:57:00	0.237227		0.244259		0.246985		0.240987		0.24445		0.233594		0.251351		0.232611		0.245427		0.246825		0.256346		0.227903		0.23883		0.231996		0.236745		0.239324		0.241779		0.237107		0.234212		0.228403		0.247841		0.232222		0.231241		0.250736		0.241154
2018-06-21T07:00:00	0.237227		0.244259		0.246985		0.240987		0.24445		0.233594		0.251351		0.232611		0.245427		0.246825		0.256346		0.227903		0.23883		0.231996		0.236745		0.239324		0.241779		0.237107		0.234212		0.228403		0.247841		0.232222		0.231241		0.250736		0.241154
2018-06-21T07:03:00	0.237227		0.244259		0.246985		0.240987		0.24445		0.233594		0.251351		0.232611		0.245427		0.246825		0.256346		0.227903		0.23883		0.231996		0.236745		0.239324		0.241779		0.237107		0.234212		0.228403		0.247841		0.232222		0.231241		0.250736		0.241154
2018-06-21T07:06:00	0.237227		0.244259		0.246985		0.240987		0.24445		0.233594		0.251351		0.232611		0.245427		0.246825		0.256346		0.227903		0.23883		0.231996		0.236745		0.239324		0.241779		0.237107		0.234212		0.228403		0.247841		0.232222		0.231241		0.250736		0.241154
2018-06-21T07:09:00	0.237227		0.244259		0.246985		0.240987		0.24445		0.233594		0.251351		0.232611		0.245427		0.246825		0.256346		0.227903		0.23883		0.231996		0.236745		0.239324		0.241779		0.237107		0.234212		0.228403		0.247841		0.232222		0.231241		0.250736		0.241154
2018-06-21T07:12:00	0.237227		0.244259		0.246985		0.240987		0.24445		0.233594		0.251351		0.232611		0.245427		0.246825		0.256346		0.227903		0.23883		0.231996		0.236745		0.239324		0.241779		0.237107		0.234212		0.228403		0.247841		0.232222		0.231241		0.250736		0.241154
2018-06-21T07:15:00	0.237227		0.244259		0.246985		0.240987		0.24445		0.233594		0.251351		0.232611		0.245427		0.246825		0.256346		0.227903		0.23883		0.231996		0.236745		0.239324		0.241779		0.237107		0.234212		0.228403		0.247841		0.232222		0.231241		0.250736		0.241154
2018-06-21T07:18:00	0.237227		0.244259		0.246985		0.240987		0.24445		0.233594		0.251351		0.232611		0.245427		0.246825		0.256346		0.227903		0.23883		0.231996		0.236745		0.239324		0.241779		0.237107		0.234212		0.228403		0.247841		0.232222		0.231241		0.250736		0.241154
2018-06-21T07:21:00	0.237227		0.244259		0.246985		0.240987		0.24445		0.233594		0.251351		0.232611		0.245427		0.246825		0.256346		0.227903		0.23883		0.231996		0.236745		0.239324		0.241779		0.237107		0.234212		0.228403		0.247841		0.232222		0.231241		0.250736		0.241154
2018-06-21T07:24:00	0.237227		0.244259		0.246985		0.240987		0.24445		0.233594		0.251351		0.232611		0.245427		0.246825		0.256346		0.227903		0.23883		0.231996		0.236745		0.239324		0.241779		0.237107		0.234212		0.228403		0.247841		0.232222		0.231241		0.250736		0.241154
2018-06-21T07:27:00	0.237227		0.244259		0.246985		0.240987		0.24445		0.233594		0.251351		0.232611		0.245427		0.246825		0.256346		0.227903		0.23883		0.231996		0.236745		0.239324		0.241779		0.237107		0.234212		0.228403		0.247841		0.232222		0.231241		0.250736		0.241154
2018-06-21T07:30:00	0.237227		0.244259		0.246985		0.240987		0.24445		0.233594		0.251351		0.232611		0.245427		0.246825		0.256346		0.227903		0.23883		0.231996		0.236745		0.239324		0.241779		0.237107		0.234212		0.228403		0.247841		0.232222		0.231241		0.250736		0.241154
2018-06-21T07:33:00	0.237227		0.244259		0.246985		0.240987		0.24445		0.233594		0.251351		0.232611		0.245427		0.246825		0.256346		0.227903		0.23883		0.231996		0.236745		0.239324		0.241779		0.237107		0.234212		0.228403		0.247841		0.232222		0.231241		0.250736		0.241154
2018-06-21T07:36:00	0.237227		0.244259		0.246985		0.240987		0.24445		0.233594		0.251351		0.232611		0.245427		0.246825		0.256346		0.227903		0.23883		0.231996		0.236745		0.239324		0.241779		0.237107		0.234212		0.228403		0.247841		0.232222		0.231241		0.250736		0.241154
2018-06-21T07:39:00	0.237227		0.244259		0.246985		0.240987		0.24445		0.233594		0.251351		0.232611		0.245427		0.246825		0.256346		0.227903		0.23883		0.231996		0.236745		0.239324		0.241779		0.237107		0.234212		0.228403		0.247841		0.232222		0.231241		0.250736		0.241154
2018-06-21T07:42:00	0.237227		0.244259		0.246985		0.240987		0.24445		0.233594		0.251351		0.232611		0.245427		0.246825		0.256346		0.227903		0.23883		0.231996		0.236745		0.239324		0.241779		0.237107		0.234212		0.228403		0.247841		0.232222		0.231241		0.250736		0.241154
2018-06-21T07:45:00	0.237227		0.244259		0.246985		0.240987		0.24445		0.233594		0.251351		0.232611		0.245427		0.246825		0.256346		0.227903		0.23883		0.231996		0.236745		0.239324		0.241779		0.237107		0.234212		0.228403		0.247841		0.232222		0.231241		0.250736		0.241154
2018-06-21T07:48:00	0.237227		0.244259		0.246985		0.240987		0.24445		0.233594		0.251351		0.232611		0.245427		0.246825		0.256346		0.227903		0.23883		0.231996		0.236745		0.239324		0.241779		0.237107		0.234212		0.228403		0.247841		0.232222		0.231241		0.250736		0.241154
2018-06-21T07:51:00	0.237227		0.244259		0.246985		0.240987		0.24445		0.233594		0.251351		0.232611		0.245427		0.246825		0.256346		0.227903		0.23883		0.231996		0.236745		0.239324		0.241779		0.237107		0.234212		0.228403		0.247841		0.232222		0.231241		0.250736		0.241154
2018-06-21T07:54:00	0.237227		0.244259		0.246985		0.240987		0.24445		0.233594		0.251351		0.232611		0.245427		0.246825		0.256346		0.227903		0.23883		0.231996		0.236745		0.239324		0.241779		0.237107		0.234212		0.228403		0.247841		0.232222		0.231241		0.250736		0.241154
2018-06-21T07:57:00	0.237227		0.244259		0.246985		0.240987		0.24445		0.233594		0.251351		0.232611		0.245427		0.246825		0.256346		0.227903		0.23883		0.231996		0.236745		0.239324		0.241779		0.237107		0.234212		0.228403		0.247841		0.232222		0.231241		0.250736		0.241154
2018-06-21T08:00:00	0.237227		0.244259		0.246985		0.240987		0.24445		0.233594		0.251351		0.232611		0.245427		0.246825		0.256346		0.227903		0.23883		0.231996		0.236745		0.239324		0.241779		0.237107		0.234212		0.228403		0.247841		0.232222		0.231241		0.250736		0.241154
2018-06-21T08:03:00	0.237227		0.244259		0.246985		0.240987		0.24445		0.233594		0.251351		0.232611		0.245427		0.246825		0.256346		0.227903		0.23883		0.231996		0.236745		0.239324		0.241779		0.237107		0.234212		0.228403		0.247841		0.232222		0.231241		0.250736		0.241154
2018-06-21T08:06:00	0.237227		0.244259		0.246985		0.240987		0.24445		0.233594		0.251351		0.232611		0.245427		0.246825		0.256346		0.227903		0.23883		0.231996		0.236745		0.239324		0.241779		0.237107		0.234212		0.228403		0.247841		0.232222		0.231241		0.250736		0.241154
2018-06-21T08:09:00	0.237227		0.244259		0.246985		0.240987		0.24445		0.233594		0.251351		0.232611		0.245427		0.246825		0.256346		0.227903		0.23883		0.231996		0.236745		0.239324		0.241779		0.237107		0.234212		0.228403		0.247841		0.232222		0.231241		0.250736		0.241154
2018-06-21T08:12:00	0.237227		0.244259		0.246985		0.240987		0.24445		0.233594		0.251351		0.232611		0.245427		0.246825		0.256346		0.227903		0.23883		0.231996		0.236745		0.239324		0.241779		0.237107		0.234212		0.228403		0.247841		0.232222		0.231241		0.250736		0.241154
2018-06-21T08:15:00	0.237227		0.244259		0.246985		0.240987		0.24445		0.233594		0.251351		0.232611		0.245427		0.246825		0.256346		0.227903		0.23883		0.231996		0.236745		0.239324		0.241779		0.237107		0.234212		0.228403		0.247841		0.232222		0.231241		0.250736		0.241154
2018-06-21T08:18:00	0.237227		0.244259		0.246985		0.240987		0.24445		0.233594		0.251351		0.232611		0.245427		0.246825		0.256346		0.227903		0.23883		0.231996		0.236745		0.239324		0.241779		0.237107		0.234212		0.228403		0.247841		0.232222		0.231241		0.250736		0.241154
2018-06-21T08:21:00	0.237227		0.244259		0.246985		0.240987		0.24445		0.233594		0.251351		0.232611		0.245427		0.246825		0.256346		0.227903		0.23883		0.231996		0.236745		0.239324		0.241779		0.237107		0.234212		0.228403		0.247841		0.232222		0.231241		0.250736		0.241154
2018-06-21T08:24:00	0.237227		0.244259		0.246985		0.240987		0.24445		0.233594		0.251351		0.232611		0.245427		0.246825		0.256346		0.227903		0.23883		0.231996		0.236745		0.239324		0.241779		0.237107		0.234212		0.228403		0.247841		0.232222		0.231241		0.250736		0.241154
2018-06-21T08:27:00	0.237227		0.244259		0.246985		0.240987		0.24445		0.233594		0.251351		0.232611		0.245427		0.246825		0.256346		0.227903		0.23883		0.231996		0.236745		0.239324		0.241779		0.237107		0.234212		0.228403		0.247841		0.232222		0.231241		0.250736		0.241154
2018-06-21T08:30:00	0.237227		0.244259		0.246985		0.240987		0.24445		0.233594		0.251351		0.232611		0.245427		0.246825		0.256346		0.227903		0.23883		0.231996		0.236745		0.239324		0.241779		0.237107		0.234212		0.228403		0.247841		0.232222		0.231241		0.250736		0.241154
2018-06-21T08:33:00	0.237227		0.244259		0.246985		0.240987		0.24445		0.233594		0.251351		0.232611		0.245427		0.246825		0.256346		0.227903		0.23883		0.231996		0.236745		0.239324		0.241779		0.237107		0.234212		0.228403		0.247841		0.232222		0.231241		0.250736		0.241154
2018-06-21T08:36:00	0.237227		0.244259		0.246985		0.240987		0.24445		0.233594		0.251351		0.232611		0.245427		0.246825		0.256346		0.227903		0.23883		0.231996		0.236745		0.239324		0.241779		0.237107		0.234212		0.228403		0.247841		0.232222		0.231241		0.250736		0.241154
2018-06-21T08:39:00	0.237227		0.244259		0.246985		0.240987		0.24445		0.233594		0.251351		0.232611		0.245427		0.246825		0.256346		0.227903		0.23883		0.231996		0.236745		0.239324		0.241779		0.237107		0.234212		0.228403		0.247841		0.232222		0.231241		0.250736		0.241154
2018-06-21T08:42:00	0.237227		0.244259		0.246985		0.240987		0.24445		0.233594		0.251351		0.232611		0.245427		0.246825		0.256346		0.227903		0.23883		0.231996		0.236745		0.239324		0.241779		0.237107		0.234212		0.228403		0.247841		0.232222		0.231241		0.250736		0.241154
2018-06-21T08:45:00	0.237227		0.244259		0.246985		0.240987		0.24445		0.233594		0.251351		0.232611		0.245427		0.246825		0.256346		0.227903		0.23883		0.231996		0.236745		0.239324		0.241779		0.237107		0.234212		0.228403		0.247841		0.232222		0.231241		0.250736		0.241154
2018-06-21T08:48:00	0.237227		0.244259		0.246985		0.240987		0.24445		0.233594		0.251351		0.232611		0.245427		0.246825		0.256346		0.227903		0.23883		0.231996		0.236745		0.239324		0.241779		0.237107		0.234212		0.228403		0.247841		0.232222		0.231241		0.250736		0.241154
2018-06-21T08:51:00	0.237227		0.244259		0.246985		0.240987		0.24445		0.233594		0.251351		0.232611		0.245427		0.246825		0.256346		0.227903		0.23883		0.231996		0.236745		0.239324		0.241779		0.237107		0.234212		0.228403		0.247841		0.232222		0.231241		0.250736		0.241154
2018-06-21T08:54:00	0.237227		0.244259		0.246985		0.240987		0.24445		0.233594		0.251351		0.232611		0.245427		0.246825		0.256346		0.227903		0.23883		0.231996		0.236745		0.239324		0.241779		0.237107		0.234212		0.228403		0.247841		0.232222		0.231241		0.250736		0.241154
2018-06-21T08:57:00	0.237227		0.244259		0.246985		0.240987		0.24445		0.233594		0.251351		0.232611		0.245427		0.246825		0.256346		0.227903		0.23883		0.231996		0.236745		0.239324		0.241779		0.237107		0.234212		0.228403		0.247841		0.232222		0.231241		0.250736		0.241154
2018-06-21T09:00:00	0.237227		0.244259		0.246985		0.240987		0.24445		0.233594		0.251351		0.232611		0.245427		0.246825		0.256346		0.227903		0.23883		0.231996		0.236745		0.239324		0.241779		0.237107		0.234212		0.228403		0.247841		0.232222		0.231241		0.250736		0.241154
2018-06-21T09:03:00	0.237227		0.244259		0.246985		0.240987		0.24445		0.233594		0.251351		0.232611		0.245427		0.246825		0.256346		0.227903		0.23883		0.231996		0.236745		0.239324		0.241779		0.237107		0.234212		0.228403		0.247841		0.232222		0.231241		0.250736		0.241154
2018-06-21T09:06:00	0.237227		0.244259		0.246985		0.240987		0.24445		0.233594		0.251351		0.232611		0.245427		0.246825		0.256346		0.227903		0.23883		0.231996		0.236745		0.239324		0.241779		0.237107		0.234212		0.228403		0.247841		0.232222		0.231241		0.250736		0.241154
2018-06-21T09:09:00	0.237227		0.244259		0.246985		0.240987		0.24445		0.233594		0.251351		0.232611		0.245427		0.246825		0.256346		0.227903		0.23883		0.231996		0.236745		0.239324		0.241779		0.237107		0.234212		0.228403		0.247841		0.232222		0.231241		0.250736		0.241154
2018-06-21T09:12:00	0.237227		0.244259		0.246985		0.240987		0.24445		0.233594		0.251351		0.232611		0.245427		0.246825		0.256346		0.227903		0.23883		0.231996		0.236745		0.239324		0.241779		0.237107		0.234212		0.228403		0.247841		0.232222		0.231241		0.250736		0.241154
2018-06-21T09:15:00	0.237227		0.244259		0.246985		0.240987		0.24445		0.233594		0.251351		0.232611		0.245427		0.246825		0.256346		0.227903		0.23883		0.231996		0.236745		0.239324		0.241779		0.237107		0.234212		0.228403		0.247841		0.232222		0.231241		0.250736		0.241154
2018-06-21T09:18:00	0.237227		0.244259		0.246985		0.240987		0.24445		0.233594		0.251351		0.232611		0.245427		0.246825		0.256346		0.227903		0.23883		0.231996		0.236745		0.239324		0.241779		0.237107		0.234212		0.228403		0.247841		0.232222		0.231241		0.250736		0.241154
2018-06-21T09:21:00	0.237227		0.244259		0.246985		0.240987		0.24445		0.233594		0.251351		0.232611		0.245427		0.246825		0.256346		0.227903		0.23883		0.231996		0.236745		0.239324		0.241779		0.237107		0.234212		0.228403		0.247841		0.232222		0.231241		0.250736		0.241154
2018-06-21T09:24:00	0.237227		0.244259		0.246985		0.240987		0.24445		0.233594		0.251351		0.232611		0.245427		0.246825		0.256346		0.227903		0.23883		0.231996		0.236745		0.239324		0.241779		0.237107		0.234212		0.228403		0.247841		0.232222		0.231241		0.250736		0.241154
2018-06-21T09:27:00	0.237227		0.244259		0.246985		0.240987		0.24445		0.233594		0.251351		0.232611		0.245427		0.246825		0.256346		0.227903		0.23883		0.231996		0.236745		0.239324		0.241779		0.237107		0.234212		0.228403		0.247841		0.232222		0.231241		0.250736		0.241154
2018-06-21T09:30:00	0.237227		0.244259		0.246985		0.240987		0.24445		0.233594		0.251351		0.232611		0.245427		0.246825		0.256346		0.227903		0.23883		0.231996		0.236745		0.239324		0.241779		0.237107		0.234212		0.228403		0.247841		0.232222		0.231241		0.250736		0.241154
2018-06-21T09:33:00	0.237227		0.244259		0.246985		0.240987		0.24445		0.233594		0.251351		0.232611		0.245427		0.246825		0.256346		0.227903		0.23883		0.231996		0.236745		0.239324		0.241779		0.237107		0.234212		0.228403		0.247841		0.232222		0.231241		0.250736		0.241154
2018-06-21T09:36:00	0.237227		0.244259		0.246985		0.240987		0.24445		0.233594		0.251351		0.232611		0.245427		0.246825		0.256346		0.227903		0.23883		0.231996		0.236745		0.239324		0.241779		0.237107		0.234212		0.228403		0.247841		0.232222		0.231241		0.250736		0.241154
2018-06-21T09:39:00	0.237227		0.244259		0.246985		0.240987		0.24445		0.233594		0.251351		0.232611		0.245427		0.246825		0.256346		0.227903		0.23883		0.231996		0.236745		0.239324		0.241779		0.237107		0.234212		0.228403		0.247841		0.232222		0.231241		0.250736		0.241154
2018-06-21T09:42:00	0.237227		0.244259		0.246985		0.240987		0.24445		0.233594		0.251351		0.232611		0.245427		0.246825		0.256346		0.227903		0.23883		0.231996		0.236745		0.239324		0.241779		0.237107		0.234212		0.228403		0.247841		0.232222		0.231241		0.250736		0.241154
2018-06-21T09:45:00	0.237227		0.244259		0.246985		0.240987		0.24445		0.233594		0.251351		0.232611		0.245427		0.246825		0.256346		0.227903		0.23883		0.231996		0.236745		0.239324		0.241779		0.237107		0.234212		0.228403		0.247841		0.232222		0.231241		0.250736		0.241154
2018-06-21T09:48:00	0.237227		0.244259		0.246985		0.240987		0.24445		0.233594		0.251351		0.232611		0.245427		0.246825		0.256346		0.227903		0.23883		0.231996		0.236745		0.239324		0.241779		0.237107		0.234212		0.228403		0.247841		0.232222		0.231241		0.250736		0.241154
2018-06-21T09:51:00	0.237227		0.244259		0.246985		0.240987		0.24445		0.233594		0.251351		0.232611		0.245427		0.246825		0.256346		0.227903		0.23883		0.231996		0.236745		0.239324		0.241779		0.237107		0.234212		0.228403		0.247841		0.232222		0.231241		0.250736		0.241154
2018-06-21T09:54:00	0.237227		0.244259		0.246985		0.240987		0.24445		0.233594		0.251351		0.232611		0.245427		0.246825		0.256346		0.227903		0.23883		0.231996		0.236745		0.239324		0.241779		0.237107		0.234212		0.228403		0.247841		0.232222		0.231241		0.250736		0.241154
2018-06-21T09:57:00	0.237227		0.244259		0.246985		0.240987		0.24445		0.233594		0.251351		0.232611		0.245427		0.246825		0.256346		0.227903		0.23883		0.231996		0.236745		0.239324		0.241779		0.237107		0.234212		0.228403		0.247841		0.232222		0.231241		0.250736		0.241154
2018-06-21T10:00:00	0.237227		0.244259		0.246985		0.240987		0.24445		0.233594		0.251351		0.232611		0.245427		0.246825		0.256346		0.227903		0.23883		0.231996		0.236745		0.239324		0.241779		0.237107		0.234212		0.228403		0.247841		0.232222		0.231241		0.250736		0.241154
2018-06-21T10:03:00	0.237227		0.244259		0.246985		0.240987		0.24445		0.233594		0.251351		0.232611		0.245427		0.246825		0.256346		0.227903		0.23883		0.231996		0.236745		0.239324		0.241779		0.237107		0.234212		0.228403		0.247841		0.232222		0.231241		0.250736		0.241154
2018-06-21T10:06:00	0.237227		0.244259		0.246985		0.240987		0.24445		0.233594		0.251351		0.232611		0.245427		0.246825		0.256346		0.227903		0.23883		0.231996		0.236745		0.239324		0.241779		0.237107		0.234212		0.228403		0.247841		0.232222		0.231241		0.250736		0.241154
2018-06-21T10:09:00	0.237227		0.244259		0.246985		0.240987		0.24445		0.233594		0.251351		0.232611		0.245427		0.246825		0.256346		0.227903		0.23883		0.231996		0.236745		0.239324		0.241779		0.237107		0.234212		0.228403		0.247841		0.232222		0.231241		0.250736		0.241154
2018-06-21T10:12:00	0.237227		0.244259		0.246985		0.240987		0.24445		0.233594		0.251351		0.232611		0.245427		0.246825		0.256346		0.227903		0.23883		0.231996		0.236745		0.239324		0.241779		0.237107		0.234212		0.228403		0.247841		0.232222		0.231241		0.250736		0.241154
2018-06-21T10:15:00	0.237227		0.244259		0.246985		0.240987		0.24445		0.233594		0.251351		0.232611		0.245427		0.246825		0.256346		0.227903		0.23883		0.231996		0.236745		0.239324		0.241779		0.237107		0.234212		0.228403		0.247841		0.232222		0.231241		0.250736		0.241154
2018-06-21T10:18:00	0.237227		0.244259		0.246985		0.240987		0.24445		0.233594		0.251351		0.232611		0.245427		0.246825		0.256346		0.227903		0.23883		0.231996		0.236745		0.239324		0.241779		0.237107		0.234212		0.228403		0.247841		0.232222		0.231241		0.250736		0.241154
2018-06-21T10:21:00	0.237227		0.244259		0.246985		0.240987		0.24445		0.233594		0.251351		0.232611		0.245427		0.246825		0.256346		0.227903		0.23883		0.231996		0.236745		0.239324		0.241779		0.237107		0.234212		0.228403		0.247841		0.232222		0.231241		0.250736		0.241154
2018-06-21T10:24:00	0.237227		0.244259		0.246985		0.240987		0.24445		0.233594		0.251351		0.232611		0.245427		0.246825		0.256346		0.227903		0.23883		0.231996		0.236745		0.239324		0.241779		0.237107		0.234212		0.228403		0.247841		0.232222		0.231241		0.250736		0.241154
2018-06-21T10:27:00	0.237227		0.244259		0.246985		0.240987		0.24445		0.233594		0.251351		0.232611		0.245427		0.246825		0.256346		0.227903		0.23883		0.231996		0.236745		0.239324		0.241779		0.237107		0.234212		0.228403		0.247841		0.232222		0.231241		0.250736		0.241154
2018-06-21T10:30:00	0.237227		0.244259		0.246985		0.240987		0.24445		0.233594		0.251351		0.232611		0.245427		0.246825		0.256346		0.227903		0.23883		0.231996		0.236745		0.239324		0.241779		0.237107		0.234212		0.228403		0.247841		0.232222		0.231241		0.250736		0.241154
2018-06-21T10:33:00	0.237227		0.244259		0.246985		0.240987		0.24445		0.233594		0.251351		0.232611		0.245427		0.246825		0.256346		0.227903		0.23883		0.231996		0.236745		0.239324		0.241779		0.237107		0.234212		0.228403		0.247841		0.232222		0.231241		0.250736		0.241154
2018-06-21T10:36:00	0.237227		0.244259		0.246985		0.240987		0.24445		0.233594		0.251351		0.232611		0.245427		0.246825		0.256346		0.227903		0.23883		0.231996		0.236745		0.239324		0.241779		0.237107		0.234212		0.228403		0.247841		0.232222		0.231241		0.250736		0.241154
2018-06-21T10:39:00	0.237227		0.244259		0.246985		0.240987		0.24445		0.233594		0.251351		0.232611		0.245427		0.246825		0.256346		0.227903		0.23883		0.231996		0.236745		0.239324		0.241779		0.237107		0.234212		0.228403		0.247841		0.232222		0.231241		0.250736		0.241154
2018-06-21T10:42:00	0.237227		0.244259		0.246985		0.240987		0.24445		0.233594		0.251351		0.232611		0.245427		0.246825		0.256346		0.227903		0.23883		0.231996		0.236745		0.239324		0.241779		0.237107		0.234212		0.228403		0.247841		0.232222		0.231241		0.250736		0.241154
2018-06-21T10:45:00	0.237227		0.244259		0.246985		0.240987		0.24445		0.233594		0.251351		0.232611		0.245427		0.246825		0.256346		0.227903		0.23883		0.231996		0.236745		0.239324		0.241779		0.237107		0.234212		0.228403		0.247841		0.232222		0.231241		0.250736		0.241154
2018-06-21T10:48:00	0.237227		0.244259		0.246985		0.240987		0.24445		0.233594		0.251351		0.232611		0.245427		0.246825		0.256346		0.227903		0.23883		0.231996		0.236745		0.239324		0.241779		0.237107		0.234212		0.228403		0.247841		0.232222		0.231241		0.250736		0.241154
2018-06-21T10:51:00	0.237227		0.244259		0.246985		0.240987		0.24445		0.233594		0.251351		0.232611		0.245427		0.246825		0.256346		0.227903		0.23883		0.231996		0.236745		0.239324		0.241779		0.237107		0.234212		0.228403		0.247841		0.232222		0.231241		0.250736		0.241154
2018-06-21T10:54:00	0.237227		0.244259		0.246985		0.240987		0.24445		0.233594		0.251351		0.232611		0.245427		0.246825		0.256346		0.227903		0.23883		0.231996		0.236745		0.239324		0.241779		0.237107		0.234212		0.228403		0.247841		0.232222		0.231241		0.250736		0.241154
2018-06-21T10:57:00	0.237227		0.244259		0.246985		0.240987		0.24445		0.233594		0.251351		0.232611		0.245427		0.246825		0.256346		0.227903		0.23883		0.231996		0.236745		0.239324		0.241779		0.237107		0.234212		0.228403		0.247841		0.232222		0.231241		0.250736		0.241154
2018-06-21T11:00:00	0.237227		0.244259		0.246985		0.240987		0.24445		0.233594		0.251351		0.232611		0.245427		0.246825		0.256346		0.227903		0.23883		0.231996		0.236745		0.239324		0.241779		0.237107		0.234212		0.228403		0.247841		0.232222		0.231241		0.250736		0.241154
2018-06-21T11:03:00	0.237227		0.244259		0.246985		0.240987		0.24445		0.233594		0.251351		0.232611		0.245427		0.246825		0.256346		0.227903		0.23883		0.231996		0.236745		0.239324		0.241779		0.237107		0.234212		0.228403		0.247841		0.232222		0.231241		0.250736		0.241154
2018-06-21T11:06:00	0.237227		0.244259		0.246985		0.240987		0.24445		0.233594		0.251351		0.232611		0.245427		0.246825		0.256346		0.227903		0.23883		0.231996		0.236745		0.239324		0.241779		0.237107		0.234212		0.228403		0.247841		0.232222		0.231241		0.250736		0.241154
2018-06-21T11:09:00	0.237227		0.244259		0.246985		0.240987		0.24445		0.233594		0.251351		0.232611		0.245427		0.246825		0.256346		0.227903		0.23883		0.231996		0.236745		0.239324		0.241779		0.237107		0.234212		0.228403		0.247841		0.232222		0.231241		0.250736		0.241154
2018-06-21T11:12:00	0.237227		0.244259		0.246985		0.240987		0.24445		0.233594		0.251351		0.232611		0.245427		0.246825		0.256346		0.227903		0.23883		0.231996		0.236745		0.239324		0.241779		0.237107		0.234212		0.228403		0.247841		0.232222		0.231241		0.250736		0.241154
2018-06-21T11:15:00	0.237227		0.244259		0.246985		0.240987		0.24445		0.233594		0.251351		0.232611		0.245427		0.246825		0.256346		0.227903		0.23883		0.231996		0.236745		0.239324		0.241779		0.237107		0.234212		0.228403		0.247841		0.232222		0.231241		0.250736		0.241154
2018-06-21T11:18:00	0.237227		0.244259		0.246985		0.240987		0.24445		0.233594		0.251351		0.232611		0.245427		0.246825		0.256346		0.227903		0.23883		0.231996		0.236745		0.239324		0.241779		0.237107		0.234212		0.228403		0.247841		0.232222		0.231241		0.250736		0.241154
2018-06-21T11:21:00	0.237227		0.244259		0.246985		0.240987		0.24445		0.233594		0.251351		0.232611		0.245427		0.246825		0.256346		0.227903		0.23883		0.231996		0.236745		0.239324		0.241779		0.237107		0.234212		0.228403		0.247841		0.232222		0.231241		0.250736		0.241154
2018-06-21T11:24:00	0.237227		0.244259		0.246985		0.240987		0.24445		0.233594		0.251351		0.232611		0.245427		0.246825		0.256346		0.227903		0.23883		0.231996		0.236745		0.239324		0.241779		0.237107		0.234212		0.228403		0.247841		0.232222		0.231241		0.250736		0.241154
2018-06-21T11:27:00	0.237227		0.244259		0.246985		0.240987		0.24445		0.233594		0.251351		0.232611		0.245427		0.246825		0.256346		0.227903		0.23883		0.231996		0.236745		0.239324		0.241779		0.237107		0.234212		0.228403		0.247841		0.232222		0.231241		0.250736		0.241154
2018-06-21T11:30:00	0.237227		0.244259		0.246985		0.240987		0.24445		0.233594		0.251351		0.232611		0.245427		0.246825		0.256346		0.227903		0.23883		0.231996		0.236745		0.239324		0.241779		0.237107		0.234212		0.228403		0.247841		0.232222		0.231241		0.250736		0.241154
2018-06-21T11:33:00	0.237227		0.244259		0.246985		0.240987		0.24445		0.233594		0.251351		0.232611		0.245427		0.246825		0.256346		0.227903		0.23883		0.231996		0.236745		0.239324		0.241779		0.237107		0.234212		0.228403		0.247841		0.232222		0.231241		0.250736		0.241154
2018-06-21T11:36:00	0.237227		0.244259		0.246985		0.240987		0.24445		0.233594		0.251351		0.232611		0.245427		0.246825		0.256346		0.227903		0.23883		0.231996		0.236745		0.239324		0.241779		0.237107		0.234212		0.228403		0.247841		0.232222		0.231241		0.250736		0.241154
2018-06-21T11:39:00	0.237227		0.244259		0.246985		0.240987		0.24445		0.233594		0.251351		0.232611		0.245427		0.246825		0.256346		0.227903		0.23883		0.231996		0.236745		0.239324		0.241779		0.237107		0.234212		0.228403		0.247841		0.232222		0.231241		0.250736		0.241154
2018-06-21T11:42:00	0.237227		0.244259		0.246985		0.240987		0.24445		0.233594		0.251351		0.232611		0.245427		0.246825		0.256346		0.227903		0.23883		0.231996		0.236745		0.239324		0.241779		0.237107		0.234212		0.228403		0.247841		0.232222		0.231241		0.250736		0.241154
2018-06-21T11:45:00	0.237227		0.244259		0.246985		0.240987		0.24445		0.233594		0.251351		0.232611		0.245427		0.246825		0.256346		0.227903		0.23883		0.231996		0.236745		0.239324		0.241779		0.237107		0.234212		0.228403		0.247841		0.232222		0.231241		0.250736		0.241154
2018-06-21T11:48:00	0.237227		0.244259		0.246985		0.240987		0.24445		0.233594		0.251351		0.232611		0.245427		0.246825		0.256346		0.227903		0.23883		0.231996		0.236745		0.239324		0.241779		0.237107		0.234212		0.228403		0.247841		0.232222		0.231241		0.250736		0.241154
2018-06-21T11:51:00	0.237227		0.244259		0.246985		0.240987		0.24445		0.233594		0.251351		0.232611		0.245427		0.246825		0.256346		0.227903		0.23883		0.231996		0.236745		0.239324		0.241779		0.237107		0.234212		0.228403		0.247841		0.232222		0.231241		0.250736		0.241154
2018-06-21T11:54:00	0.237227		0.244259		0.246985		0.240987		0.24445		0.233594		0.251351		0.232611		0.245427		0.246825		0.256346		0.227903		0.23883		0.231996		0.236745		0.239324		0.241779		0.237107		0.234212		0.228403		0.247841		0.232222		0.231241		0.250736		0.241154
2018-06-21T11:57:00	0.237227		0.244259		0.246985		0.240987		0.24445		0.233594		0.251351		0.232611		0.245427		0.246825		0.256346		0.227903		0.23883		0.231996		0.236745		0.239324		0.241779		0.237107		0.234212		0.228403		0.247841		0.232222		0.231241		0.250736		0.241154
2018-06-21T12:00:00	0.237227		0.244259		0.246985		0.240987		0.24445		0.233594		0.251351		0.232611		0.245427		0.246825		0.256346		0.227903		0.23883		0.231996		0.236745		0.239324		0.241779		0.237107		0.234212		0.228403		0.247841		0.232222		0.231241		0.250736		0.241154
2018-06-21T12:03:00	0.237227		0.244259		0.246985		0.240987		0.24445		0.233594		0.251351		0.232611		0.245427		0.246825		0.256346		0.227903		0.23883		0.231996		0.236745		0.239324		0.241779		0.237107		0.234212		0.228403		0.247841		0.232222		0.231241		0.250736		0.241154
2018-06-21T12:06:00	0.237227		0.244259		0.246985		0.240987		0.24445		0.233594		0.251351		0.232611		0.245427		0.246825		0.256346		0.227903		0.23883		0.231996		0.236745		0.239324		0.241779		0.237107		0.234212		0.228403		0.247841		0.232222		0.231241		0.250736		0.241154
2018-06-21T12:09:00	0.237227		0.244259		0.246985		0.240987		0.24445		0.233594		0.251351		0.232611		0.245427		0.246825		0.256346		0.227903		0.23883		0.231996		0.236745		0.239324		0.241779		0.237107		0.234212		0.228403		0.247841		0.232222		0.231241		0.250736		0.241154
2018-06-21T12:12:00	0.237227		0.244259		0.246985		0.240987		0.24445		0.233594		0.251351		0.232611		0.245427		0.246825		0.256346		0.227903		0.23883		0.231996		0.236745		0.239324		0.241779		0.237107		0.234212		0.228403		0.247841		0.232222		0.231241		0.250736		0.241154
2018-06-21T12:15:00	0.237227		0.244259		0.246985		0.240987		0.24445		0.233594		0.251351		0.232611		0.245427		0.246825		0.256346		0.227903		0.23883		0.231996		0.236745		0.239324		0.241779		0.237107		0.234212		0.228403		0.247841		0.232222		0.231241		0.250736		0.241154
2018-06-21T12:18:00	0.237227		0.244259		0.246985		0.240987		0.24445		0.233594		0.251351		0.232611		0.245427		0.246825		0.256346		0.227903		0.23883		0.231996		0.236745		0.239324		0.241779		0.237107		0.234212		0.228403		0.247841		0.232222		0.231241		0.250736		0.241154
2018-06-21T12:21:00	0.237227		0.244259		0.246985		0.240987		0.24445		0.233594		0.251351		0.232611		0.245427		0.246825		0.256346		0.227903		0.23883		0.231996		0.236745		0.239324		0.241779		0.237107		0.234212		0.228403		0.247841		0.232222		0.231241		0.250736		0.241154
2018-06-21T12:24:00	0.237227		0.244259		0.246985		0.240987		0.24445		0.233594		0.251351		0.232611		0.245427		0.246825		0.256346		0.227903		0.23883		0.231996		0.236745		0.239324		0.241779		0.237107		0.234212		0.228403		0.247841		0.232222		0.231241		0.250736		0.241154
2018-06-21T12:27:00	0.237227		0.244259		0.246985		0.240987		0.24445		0.233594		0.251351		0.232611		0.245427		0.246825		0.256346		0.227903		0.23883		0.231996		0.236745		0.239324		0.241779		0.237107		0.234212		0.228403		0.247841		0.232222		0.231241		0.250736		0.241154
2018-06-21T12:30:00	0.237227		0.244259		0.246985		0.240987		0.24445		0.233594		0.251351		0.232611		0.245427		0.246825		0.256346		0.227903		0.23883		0.231996		0.236745		0.239324		0.241779		0.237107		0.234212		0.228403		0.247841		0.232222		0.231241		0.250736		0.241154
2018-06-21T12:33:00	0.237227		0.244259		0.246985		0.240987		0.24445		0.233594		0.251351		0.232611		0.245427		0.246825		0.256346		0.227903		0.23883		0.231996		0.236745		0.239324		0.241779		0.237107		0.234212		0.228403		0.247841		0.232222		0.231241		0.250736		0.241154
2018-06-21T12:36:00	0.237227		0.244259		0.246985		0.240987		0.24445		0.233594		0.251351		0.232611		0.245427		0.246825		0.256346		0.227903		0.23883		0.231996		0.236745		0.239324		0.241779		0.237107		0.234212		0.228403		0.247841		0.232222		0.231241		0.250736		0.241154
2018-06-21T12:39:00	0.237227		0.244259		0.246985		0.240987		0.24445		0.233594		0.251351		0.232611		0.245427		0.246825		0.256346		0.227903		0.23883		0.231996		0.236745		0.239324		0.241779		0.237107		0.234212		0.228403		0.247841		0.232222		0.231241		0.250736		0.241154
2018-06-21T12:42:00	0.237227		0.244259		0.246985		0.240987		0.24445		0.233594		0.251351		0.232611		0.245427		0.246825		0.256346		0.227903		0.23883		0.231996		0.236745		0.239324		0.241779		0.237107		0.234212		0.228403		0.247841		0.232222		0.231241		0.250736		0.241154
2018-06-21T12:45:00	0.237227		0.244259		0.246985		0.240987		0.24445		0.233594		0.251351		0.232611		0.245427		0.246825		0.256346		0.227903		0.23883		0.231996		0.236745		0.239324		0.241779		0.237107		0.234212		0.228403		0.247841		0.232222		0.231241		0.250736		0.241154
2018-06-21T12:48:00	0.237227		0.244259		0.246985		0.240987		0.24445		0.233594		0.251351		0.232611		0.245427		0.246825		0.256346		0.227903		0.23883		0.231996		0.236745		0.239324		0.241779		0.237107		0.234212		0.228403		0.247841		0.232222		0.231241		0.250736		0.241154
2018-06-21T12:51:00	0.237227		0.244259		0.246985		0.240987		0.24445		0.233594		0.251351		0.232611		0.245427		0.246825		0.256346		0.227903		0.23883		0.231996		0.236745		0.239324		0.241779		0.237107		0.234212		0.228403		0.247841		0.232222		0.231241		0.250736		0.241154
2018-06-21T12:54:00	0.237227		0.244259		0.246985		0.240987		0.24445		0.233594		0.251351		0.232611		0.245427		0.246825		0.256346		0.227903		0.23883		0.231996		0.236745		0.239324		0.241779		0.237107		0.234212		0.228403		0.247841		0.232222		0.231241		0.250736		0.241154
2018-06-21T12:57:00	0.237227		0.244259		0.246985		0.240987		0.24445		0.233594		0.251351		0.232611		0.245427		0.246825		0.256346		0.227903		0.23883		0.231996		0.236745		0.239324		0.241779		0.237107		0.234212		0.228403		0.247841		0.232222		0.231241		0.250736		0.241154
2018-06-21T13:00:00	0.237227		0.244259		0.246985		0.240987		0.24445		0.233594		0.251351		0.232611		0.245427		0.246825		0.256346		0.227903		0.23883		0.231996		0.236745		0.239324		0.241779		0.237107		0.234212		0.228403		0.247841		0.232222		0.231241		0.250736		0.241154
2018-06-21T13:03:00	0.237227		0.244259		0.246985		0.240987		0.24445		0.233594		0.251351		0.232611		0.245427		0.246825		0.256346		0.227903		0.23883		0.231996		0.236745		0.239324		0.241779		0.237107		0.234212		0.228403		0.247841		0.232222		0.231241		0.250736		0.241154
2018-06-21T13:06:00	0.237227		0.244259		0.246985		0.240987		0.24445		0.233594		0.251351		0.232611		0.245427		0.246825		0.256346		0.227903		0.23883		0.231996		0.236745		0.239324		0.241779		0.237107		0.234212		0.228403		0.247841		0.232222		0.231241		0.250736		0.241154
2018-06-21T13:09:00	0.237227		0.244259		0.246985		0.240987		0.24445		0.233594		0.251351		0.232611		0.245427		0.246825		0.256346		0.227903		0.23883		0.231996		0.236745		0.239324		0.241779		0.237107		0.234212		0.228403		0.247841		0.232222		0.231241		0.250736		0.241154
2018-06-21T13:12:00	0.237227		0.244259		0.246985		0.240987		0.24445		0.233594		0.251351		0.232611		0.245427		0.246825		0.256346		0.227903		0.23883		0.231996		0.236745		0.239324		0.241779		0.237107		0.234212		0.228403		0.247841		0.232222		0.231241		0.250736		0.241154
2018-06-21T13:15:00	0.237227		0.244259		0.246985		0.240987		0.24445		0.233594		0.251351		0.232611		0.245427		0.246825		0.256346		0.227903		0.23883		0.231996		0.236745		0.239324		0.241779		0.237107		0.234212		0.228403		0.247841		0.232222		0.231241		0.250736		0.241154
2018-06-21T13:18:00	0.237227		0.244259		0.246985		0.240987		0.24445		0.233594		0.251351		0.232611		0.245427		0.246825		0.256346		0.227903		0.23883		0.231996		0.236745		0.239324		0.241779		0.237107		0.234212		0.228403		0.247841		0.232222		0.231241		0.250736		0.241154
2018-06-21T13:21:00	0.237227		0.244259		0.246985		0.240987		0.24445		0.233594		0.251351		0.232611		0.245427		0.246825		0.256346		0.227903		0.23883		0.231996		0.236745		0.239324		0.241779		0.237107		0.234212		0.228403		0.247841		0.232222		0.231241		0.250736		0.241154
2018-06-21T13:24:00	0.237227		0.244259		0.246985		0.240987		0.24445		0.233594		0.251351		0.232611		0.245427		0.246825		0.256346		0.227903		0.23883		0.231996		0.236745		0.239324		0.241779		0.237107		0.234212		0.228403		0.247841		0.232222		0.231241		0.250736		0.241154
2018-06-21T13:27:00	0.237227		0.244259		0.246985		0.240987		0.24445		0.233594		0.251351		0.232611		0.245427		0.246825		0.256346		0.227903		0.23883		0.231996		0.236745		0.239324		0.241779		0.237107		0.234212		0.228403		0.247841		0.232222		0.231241		0.250736		0.241154
2018-06-21T13:30:00	0.237227		0.244259		0.246985		0.240987		0.24445		0.233594		0.251351		0.232611		0.245427		0.246825		0.256346		0.227903		0.23883		0.231996		0.236745		0.239324		0.241779		0.237107		0.234212		0.228403		0.247841		0.232222		0.231241		0.250736		0.241154
2018-06-21T13:33:00	0.237227		0.244259		0.246985		0.240987		0.24445		0.233594		0.251351		0.232611		0.245427		0.246825		0.256346		0.227903		0.23883		0.231996		0.236745		0.239324		0.241779		0.237107		0.234212		0.228403		0.247841		0.232222		0.231241		0.250736		0.241154
2018-06-21T13:36:00	0.237227		0.244259		0.246985		0.240987		0.24445		0.233594		0.251351		0.232611		0.245427		0.246825		0.256346		0.227903		0.23883		0.231996		0.236745		0.239324		0.241779		0.237107		0.234212		0.228403		0.247841		0.232222		0.231241		0.250736		0.241154
2018-06-21T13:39:00	0.237227		0.244259		0.246985		0.240987		0.24445		0.233594		0.251351		0.232611		0.245427		0.246825		0.256346		0.227903		0.23883		0.231996		0.236745		0.239324		0.241779		0.237107		0.234212		0.228403		0.247841		0.232222		0.231241		0.250736		0.241154
2018-06-21T13:42:00	0.237227		0.244259		0.246985		0.240987		0.24445		0.233594		0.251351		0.232611		0.245427		0.246825		0.256346		0.227903		0.23883		0.231996		0.236745		0.239324		0.241779		0.237107		0.234212		0.228403		0.247841		0.232222		0.231241		0.250736		0.241154
2018-06-21T13:45:00	0.237227		0.244259		0.246985		0.240987		0.24445		0.233594		0.251351		0.232611		0.245427		0.246825		0.256346		0.227903		0.23883		0.231996		0.236745		0.239324		0.241779		0.237107		0.234212		0.228403		0.247841		0.232222		0.231241		0.250736		0.241154
2018-06-21T13:48:00	0.237227		0.244259		0.246985		0.240987		0.24445		0.233594		0.251351		0.232611		0.245427		0.246825		0.256346		0.227903		0.23883		0.231996		0.236745		0.239324		0.241779		0.237107		0.234212		0.228403		0.247841		0.232222		0.231241		0.250736		0.241154
2018-06-21T13:51:00	0.237227		0.244259		0.246985		0.240987		0.24445		0.233594		0.251351		0.232611		0.245427		0.246825		0.256346		0.227903		0.23883		0.231996		0.236745		0.239324		0.241779		0.237107		0.234212		0.228403		0.247841		0.232222		0.231241		0.250736		0.241154
2018-06-21T13:54:00	0.237227		0.244259		0.246985		0.240987		0.24445		0.233594		0.251351		0.232611		0.245427		0.246825		0.256346		0.227903		0.23883		0.231996		0.236745		0.239324		0.241779		0.237107		0.234212		0.228403		0.247841		0.232222		0.231241		0.250736		0.241154
2018-06-21T13:57:00	0.237227		0.244259		0.246985		0.240987		0.24445		0.233594		0.251351		0.232611		0.245427		0.246825		0.256346		0.227903		0.23883		0.231996		0.236745		0.239324		0.241779		0.237107		0.234212		0.228403		0.247841		0.232222		0.231241		0.250736		0.241154
2018-06-21T14:00:00	0.237227		0.244259		0.246985		0.240987		0.24445		0.233594		0.251351		0.232611		0.245427		0.246825		0.256346		0.227903		0.23883		0.231996		0.236745		0.239324		0.241779		0.237107		0.234212		0.228403		0.247841		0.232222		0.231241		0.250736		0.241154
2018-06-21T14:03:00	0.237227		0.244259		0.246985		0.240987		0.24445		0.233594		0.251351		0.232611		0.245427		0.246825		0.256346		0.227903		0.23883		0.231996		0.236745		0.239324		0.241779		0.237107		0.234212		0.228403		0.247841		0.232222		0.231241		0.250736		0.241154
2018-06-21T14:06:00	0.237227		0.244259		0.246985		0.240987		0.24445		0.233594		0.251351		0.232611		0.245427		0.246825		0.256346		0.227903		0.23883		0.231996		0.236745		0.239324		0.241779		0.237107		0.234212		0.228403		0.247841		0.232222		0.231241		0.250736		0.241154
2018-06-21T14:09:00	0.237227		0.244259		0.246985		0.240987		0.24445		0.233594		0.251351		0.232611		0.245427		0.246825		0.256346		0.227903		0.23883		0.231996		0.236745		0.239324		0.241779		0.237107		0.234212		0.228403		0.247841		0.232222		0.231241		0.250736		0.241154
2018-06-21T14:12:00	0.237227		0.244259		0.246985		0.240987		0.24445		0.233594		0.251351		0.232611		0.245427		0.246825		0.256346		0.227903		0.23883		0.231996		0.236745		0.239324		0.241779		0.237107		0.234212		0.228403		0.247841		0.232222		0.231241		0.250736		0.241154
2018-06-21T14:15:00	0.237227		0.244259		0.246985		0.240987		0.24445		0.233594		0.251351		0.232611		0.245427		0.246825		0.256346		0.227903		0.23883		0.231996		0.236745		0.239324		0.241779		0.237107		0.234212		0.228403		0.247841		0.232222		0.231241		0.250736		0.241154
2018-06-21T14:18:00	0.237227		0.244259		0.246985		0.240987		0.24445		0.233594		0.251351		0.232611		0.245427		0.246825		0.256346		0.227903		0.23883		0.231996		0.236745		0.239324		0.241779		0.237107		0.234212		0.228403		0.247841		0.232222		0.231241		0.250736		0.241154
2018-06-21T14:21:00	0.237227		0.244259		0.246985		0.240987		0.24445		0.233594		0.251351		0.232611		0.245427		0.246825		0.256346		0.227903		0.23883		0.231996		0.236745		0.239324		0.241779		0.237107		0.234212		0.228403		0.247841		0.232222		0.231241		0.250736		0.241154
2018-06-21T14:24:00	0.237227		0.244259		0.246985		0.240987		0.24445		0.233594		0.251351		0.232611		0.245427		0.246825		0.256346		0.227903		0.23883		0.231996		0.236745		0.239324		0.241779		0.237107		0.234212		0.228403		0.247841		0.232222		0.231241		0.250736		0.241154
2018-06-21T14:27:00	0.237227		0.244259		0.246985		0.240987		0.24445		0.233594		0.251351		0.232611		0.245427		0.246825		0.256346		0.227903		0.23883		0.231996		0.236745		0.239324		0.241779		0.237107		0.234212		0.228403		0.247841		0.232222		0.231241		0.250736		0.241154
2018-06-21T14:30:00	0.237227		0.244259		0.246985		0.240987		0.24445		0.233594		0.251351		0.232611		0.245427		0.246825		0.256346		0.227903		0.23883		0.231996		0.236745		0.239324		0.241779		0.237107		0.234212		0.228403		0.247841		0.232222		0.231241		0.250736		0.241154
2018-06-21T14:33:00	0.237227		0.244259		0.246985		0.240987		0.24445		0.233594		0.251351		0.232611		0.245427		0.246825		0.256346		0.227903		0.23883		0.231996		0.236745		0.239324		0.241779		0.237107		0.234212		0.228403		0.247841		0.232222		0.231241		0.250736		0.241154
2018-06-21T14:36:00	0.237227		0.244259		0.246985		0.240987		0.24445		0.233594		0.251351		0.232611		0.245427		0.246825		0.256346		0.227903		0.23883		0.231996		0.236745		0.239324		0.241779		0.237107		0.234212		0.228403		0.247841		0.232222		0.231241		0.250736		0.241154
2018-06-21T14:39:00	0.237227		0.244259		0.246985		0.240987		0.24445		0.233594		0.251351		0.232611		0.245427		0.246825		0.256346		0.227903		0.23883		0.231996		0.236745		0.239324		0.241779		0.237107		0.234212		0.228403		0.247841		0.232222		0.231241		0.250736		0.241154
2018-06-21T14:42:00	0.237227		0.244259		0.246985		0.240987		0.24445		0.233594		0.251351		0.232611		0.245427		0.246825		0.256346		0.227903		0.23883		0.231996		0.236745		0.239324		0.241779		0.237107		0.234212		0.228403		0.247841		0.232222		0.231241		0.250736		0.241154
2018-06-21T14:45:00	0.237227		0.244259		0.246985		0.240987		0.24445		0.233594		0.251351		0.232611		0.245427		0.246825		0.256346		0.227903		0.23883		0.231996		0.236745		0.239324		0.241779		0.237107		0.234212		0.228403		0.247841		0.232222		0.231241		0.250736		0.241154
2018-06-21T14:48:00	0.237227		0.244259		0.246985		0.240987		0.24445		0.233594		0.251351		0.232611		0.245427		0.246825		0.256346		0.227903		0.23883		0.231996		0.236745		0.239324		0.241779		0.237107		0.234212		0.228403		0.247841		0.232222		0.231241		0.250736		0.241154
2018-06-21T14:51:00	0.237227		0.244259		0.246985		0.240987		0.24445		0.233594		0.251351		0.232611		0.245427		0.246825		0.256346		0.227903		0.23883		0.231996		0.236745		0.239324		0.241779		0.237107		0.234212		0.228403		0.247841		0.232222		0.231241		0.250736		0.241154
2018-06-21T14:54:00	0.237227		0.244259		0.246985		0.240987		0.24445		0.233594		0.251351		0.232611		0.245427		0.246825		0.256346		0.227903		0.23883		0.231996		0.236745		0.239324		0.241779		0.237107		0.234212		0.228403		0.247841		0.232222		0.231241		0.250736		0.241154
2018-06-21T14:57:00	0.237227		0.244259		0.246985		0.240987		0.24445		0.233594		0.251351		0.232611		0.245427		0.246825		0.256346		0.227903		0.23883		0.231996		0.236745		0.239324		0.241779		0.237107		0.234212		0.228403		0.247841		0.232222		0.231241		0.250736		0.241154
2018-06-21T15:00:00	0.237227		0.244259		0.246985		0.240987		0.24445		0.233594		0.251351		0.232611		0.245427		0.246825		0.256346		0.227903		0.23883		0.231996		0.236745		0.239324		0.241779		0.237107		0.234212		0.228403		0.247841		0.232222		0.231241		0.250736		0.241154
2018-06-21T15:03:00	0.237227		0.244259		0.246985		0.240987		0.24445		0.233594		0.251351		0.232611		0.245427		0.246825		0.256346		0.227903		0.23883		0.231996		0.236745		0.239324		0.241779		0.237107		0.234212		0.228403		0.247841		0.232222		0.231241		0.250736		0.241154
2018-06-21T15:06:00	0.237227		0.244259		0.246985		0.240987		0.24445		0.233594		0.251351		0.232611		0.245427		0.246825		0.256346		0.227903		0.23883		0.231996		0.236745		0.239324		0.241779		0.237107		0.234212		0.228403		0.247841		0.232222		0.231241		0.250736		0.241154
2018-06-21T15:09:00	0.237227		0.244259		0.246985		0.240987		0.24445		0.233594		0.251351		0.232611		0.245427		0.246825		0.256346		0.227903		0.23883		0.231996		0.236745		0.239324		0.241779		0.237107		0.234212		0.228403		0.247841		0.232222		0.231241		0.250736		0.241154
2018-06-21T15:12:00	0.237227		0.244259		0.246985		0.240987		0.24445		0.233594		0.251351		0.232611		0.245427		0.246825		0.256346		0.227903		0.23883		0.231996		0.236745		0.239324		0.241779		0.237107		0.234212		0.228403		0.247841		0.232222		0.231241		0.250736		0.241154
2018-06-21T15:15:00	0.237227		0.244259		0.246985		0.240987		0.24445		0.233594		0.251351		0.232611		0.245427		0.246825		0.256346		0.227903		0.23883		0.231996		0.236745		0.239324		0.241779		0.237107		0.234212		0.228403		0.247841		0.232222		0.231241		0.250736		0.241154
2018-06-21T15:18:00	0.237227		0.244259		0.246985		0.240987		0.24445		0.233594		0.251351		0.232611		0.245427		0.246825		0.256346		0.227903		0.23883		0.231996		0.236745		0.239324		0.241779		0.237107		0.234212		0.228403		0.247841		0.232222		0.231241		0.250736		0.241154
2018-06-21T15:21:00	0.237227		0.244259		0.246985		0.240987		0.24445		0.233594		0.251351		0.232611		0.245427		0.246825		0.256346		0.227903		0.23883		0.231996		0.236745		0.239324		0.241779		0.237107		0.234212		0.228403		0.247841		0.232222		0.231241		0.250736		0.241154
2018-06-21T15:24:00	0.237227		0.244259		0.246985		0.240987		0.24445		0.233594		0.251351		0.232611		0.245427		0.246825		0.256346		0.227903		0.23883		0.231996		0.236745		0.239324		0.241779		0.237107		0.234212		0.228403		0.247841		0.232222		0.231241		0.250736		0.241154
2018-06-21T15:27:00	0.237227		0.244259		0.246985		0.240987		0.24445		0.233594		0.251351		0.232611		0.245427		0.246825		0.256346		0.227903		0.23883		0.231996		0.236745		0.239324		0.241779		0.237107		0.234212		0.228403		0.247841		0.232222		0.231241		0.250736		0.241154
2018-06-21T15:30:00	0.237227		0.244259		0.246985		0.240987		0.24445		0.233594		0.251351		0.232611		0.245427		0.246825		0.256346		0.227903		0.23883		0.231996		0.236745		0.239324		0.241779		0.237107		0.234212		0.228403		0.247841		0.232222		0.231241		0.250736		0.241154
2018-06-21T15:33:00	0.237227		0.244259		0.246985		0.240987		0.24445		0.233594		0.251351		0.232611		0.245427		0.246825		0.256346		0.227903		0.23883		0.231996		0.236745		0.239324		0.241779		0.237107		0.234212		0.228403		0.247841		0.232222		0.231241		0.250736		0.241154
2018-06-21T15:36:00	0.237227		0.244259		0.246985		0.240987		0.24445		0.233594		0.251351		0.232611		0.245427		0.246825		0.256346		0.227903		0.23883		0.231996		0.236745		0.239324		0.241779		0.237107		0.234212		0.228403		0.247841		0.232222		0.231241		0.250736		0.241154
2018-06-21T15:39:00	0.237227		0.244259		0.246985		0.240987		0.24445		0.233594		0.251351		0.232611		0.245427		0.246825		0.256346		0.227903		0.23883		0.231996		0.236745		0.239324		0.241779		0.237107		0.234212		0.228403		0.247841		0.232222		0.231241		0.250736		0.241154
2018-06-21T15:42:00	0.237227		0.244259		0.246985		0.240987		0.24445		0.233594		0.251351		0.232611		0.245427		0.246825		0.256346		0.227903		0.23883		0.231996		0.236745		0.239324		0.241779		0.237107		0.234212		0.228403		0.247841		0.232222		0.231241		0.250736		0.241154
2018-06-21T15:45:00	0.237227		0.244259		0.246985		0.240987		0.24445		0.233594		0.251351		0.232611		0.245427		0.246825		0.256346		0.227903		0.23883		0.231996		0.236745		0.239324		0.241779		0.237107		0.234212		0.228403		0.247841		0.232222		0.231241		0.250736		0.241154
2018-06-21T15:48:00	0.237227		0.244259		0.246985		0.240987		0.24445		0.233594		0.251351		0.232611		0.245427		0.246825		0.256346		0.227903		0.23883		0.231996		0.236745		0.239324		0.241779		0.237107		0.234212		0.228403		0.247841		0.232222		0.231241		0.250736		0.241154
2018-06-21T15:51:00	0.237227		0.244259		0.246985		0.240987		0.24445		0.233594		0.251351		0.232611		0.245427		0.246825		0.256346		0.227903		0.23883		0.231996		0.236745		0.239324		0.241779		0.237107		0.234212		0.228403		0.247841		0.232222		0.231241		0.250736		0.241154
2018-06-21T15:54:00	0.237227		0.244259		0.246985		0.240987		0.24445		0.233594		0.251351		0.232611		0.245427		0.246825		0.256346		0.227903		0.23883		0.231996		0.236745		0.239324		0.241779		0.237107		0.234212		0.228403		0.247841		0.232222		0.231241		0.250736		0.241154
2018-06-21T15:57:00	0.237227		0.244259		0.246985		0.240987		0.24445		0.233594		0.251351		0.232611		0.245427		0.246825		0.256346		0.227903		0.23883		0.231996		0.236745		0.239324		0.241779		0.237107		0.234212		0.228403		0.247841		0.232222		0.231241		0.250736		0.241154
2018-06-21T16:00:00	0.237227		0.244259		0.246985		0.240987		0.24445		0.233594		0.251351		0.232611		0.245427		0.246825		0.256346		0.227903		0.23883		0.231996		0.236745		0.239324		0.241779		0.237107		0.234212		0.228403		0.247841		0.232222		0.231241		0.250736		0.241154
2018-06-21T16:03:00	0.237227		0.244259		0.246985		0.240987		0.24445		0.233594		0.251351		0.232611		0.245427		0.246825		0.256346		0.227903		0.23883		0.231996		0.236745		0.239324		0.241779		0.237107		0.234212		0.228403		0.247841		0.232222		0.231241		0.250736		0.241154
2018-06-21T16:06:00	0.237227		0.244259		0.246985		0.240987		0.24445		0.233594		0.251351		0.232611		0.245427		0.246825		0.256346		0.227903		0.23883		0.231996		0.236745		0.239324		0.241779		0.237107		0.234212		0.228403		0.247841		0.232222		0.231241		0.250736		0.241154
2018-06-21T16:09:00	0.237227		0.244259		0.246985		0.240987		0.24445		0.233594		0.251351		0.232611		0.245427		0.246825		0.256346		0.227903		0.23883		0.231996		0.236745		0.239324		0.241779		0.237107		0.234212		0.228403		0.247841		0.232222		0.231241		0.250736		0.241154
2018-06-21T16:12:00	0.237227		0.244259		0.246985		0.240987		0.24445		0.233594		0.251351		0.232611		0.245427		0.246825		0.256346		0.227903		0.23883		0.231996		0.236745		0.239324		0.241779		0.237107		0.234212		0.228403		0.247841		0.232222		0.231241		0.250736		0.241154
2018-06-21T16:15:00	0.237227		0.244259		0.246985		0.240987		0.24445		0.233594		0.251351		0.232611		0.245427		0.246825		0.256346		0.227903		0.23883		0.231996		0.236745		0.239324		0.241779		0.237107		0.234212		0.228403		0.247841		0.232222		0.231241		0.250736		0.241154
2018-06-21T16:18:00	0.237227		0.244259		0.246985		0.240987		0.24445		0.233594		0.251351		0.232611		0.245427		0.246825		0.256346		0.227903		0.23883		0.231996		0.236745		0.239324		0.241779		0.237107		0.234212		0.228403		0.247841		0.232222		0.231241		0.250736		0.241154
2018-06-21T16:21:00	0.237227		0.244259		0.246985		0.240987		0.24445		0.233594		0.251351		0.232611		0.245427		0.246825		0.256346		0.227903		0.23883		0.231996		0.236745		0.239324		0.241779		0.237107		0.234212		0.228403		0.247841		0.232222		0.231241		0.250736		0.241154
2018-06-21T16:24:00	0.237227		0.244259		0.246985		0.240987		0.24445		0.233594		0.251351		0.232611		0.245427		0.246825		0.256346		0.227903		0.23883		0.231996		0.236745		0.239324		0.241779		0.237107		0.234212		0.228403		0.247841		0.232222		0.231241		0.250736		0.241154
2018-06-21T16:27:00	0.237227		0.244259		0.246985		0.240987		0.24445		0.233594		0.251351		0.232611		0.245427		0.246825		0.256346		0.227903		0.23883		0.231996		0.236745		0.239324		0.241779		0.237107		0.234212		0.228403		0.247841		0.232222		0.231241		0.250736		0.241154
2018-06-21T16:30:00	0.237227		0.244259		0.246985		0.240987		0.24445		0.233594		0.251351		0.232611		0.245427		0.246825		0.256346		0.227903		0.23883		0.231996		0.236745		0.239324		0.241779		0.237107		0.234212		0.228403		0.247841		0.232222		0.231241		0.250736		0.241154
2018-06-21T16:33:00	0.237227		0.244259		0.246985		0.240987		0.24445		0.233594		0.251351		0.232611		0.245427		0.246825		0.256346		0.227903		0.23883		0.231996		0.236745		0.239324		0.241779		0.237107		0.234212		0.228403		0.247841		0.232222		0.231241		0.250736		0.241154
2018-06-21T16:36:00	0.237227		0.244259		0.246985		0.240987		0.24445		0.233594		0.251351		0.232611		0.245427		0.246825		0.256346		0.227903		0.23883		0.231996		0.236745		0.239324		0.241779		0.237107		0.234212		0.228403		0.247841		0.232222		0.231241		0.250736		0.241154
2018-06-21T16:39:00	0.237227		0.244259		0.246985		0.240987		0.24445		0.233594		0.251351		0.232611		0.245427		0.246825		0.256346		0.227903		0.23883		0.231996		0.236745		0.239324		0.241779		0.237107		0.234212		0.228403		0.247841		0.232222		0.231241		0.250736		0.241154
2018-06-21T16:42:00	0.237227		0.244259		0.246985		0.240987		0.24445		0.233594		0.251351		0.232611		0.245427		0.246825		0.256346		0.227903		0.23883		0.231996		0.236745		0.239324		0.241779		0.237107		0.234212		0.228403		0.247841		0.232222		0.231241		0.250736		0.241154
2018-06-21T16:45:00	0.237227		0.244259		0.246985		0.240987		0.24445		0.233594		0.251351		0.232611		0.245427		0.246825		0.256346		0.227903		0.23883		0.231996		0.236745		0.239324		0.241779		0.237107		0.234212		0.228403		0.247841		0.232222		0.231241		0.250736		0.241154
2018-06-21T16:48:00	0.237227		0.244259		0.246985		0.240987		0.24445		0.233594		0.251351		0.232611		0.245427		0.246825		0.256346		0.227903		0.23883		0.231996		0.236745		0.239324		0.241779		0.237107		0.234212		0.228403		0.247841		0.232222		0.231241		0.250736		0.241154
2018-06-21T16:51:00	0.237227		0.244259		0.246985		0.240987		0.24445		0.233594		0.251351		0.232611		0.245427		0.246825		0.256346		0.227903		0.23883		0.231996		0.236745		0.239324		0.241779		0.237107		0.234212		0.228403		0.247841		0.232222		0.231241		0.250736		0.241154
2018-06-21T16:54:00	0.237227		0.244259		0.246985		0.240987		0.24445		0.233594		0.251351		0.232611		0.245427		0.246825		0.256346		0.227903		0.23883		0.231996		0.236745		0.239324		0.241779		0.237107		0.234212		0.228403		0.247841		0.232222		0.231241		0.250736		0.241154
2018-06-21T16:57:00	0.237227		0.244259		0.246985		0.240987		0.24445		0.233594		0.251351		0.232611		0.245427		0.246825		0.256346		0.227903		0.23883		0.231996		0.236745		0.239324		0.241779		0.237107		0.234212		0.228403		0.247841		0.232222		0.231241		0.250736		0.241154
2018-06-21T17:00:00	0.237227		0.244259		0.246985		0.240987		0.24445		0.233594		0.251351		0.232611		0.245427		0.246825		0.256346		0.227903		0.23883		0.231996		0.236745		0.239324		0.241779		0.237107		0.234212		0.228403		0.247841		0.232222		0.231241		0.250736		0.241154
2018-06-21T17:03:00	0.237227		0.244259		0.246985		0.240987		0.24445		0.233594		0.251351		0.232611		0.245427		0.246825		0.256346		0.227903		0.23883		0.231996		0.236745		0.239324		0.241779		0.237107		0.234212		0.228403		0.247841		0.232222		0.231241		0.250736		0.241154
2018-06-21T17:06:00	0.237227		0.244259		0.246985		0.240987		0.24445		0.233594		0.251351		0.232611		0.245427		0.246825		0.256346		0.227903		0.23883		0.231996		0.236745		0.239324		0.241779		0.237107		0.234212		0.228403		0.247841		0.232222		0.231241		0.250736		0.241154
2018-06-21T17:09:00	0.237227		0.244259		0.246985		0.240987		0.24445		0.233594		0.251351		0.232611		0.245427		0.246825		0.256346		0.227903		0.23883		0.231996		0.236745		0.239324		0.241779		0.237107		0.234212		0.228403		0.247841		0.232222		0.231241		0.250736		0.241154
2018-06-21T17:12:00	0.237227		0.244259		0.246985		0.240987		0.24445		0.233594		0.251351		0.232611		0.245427		0.246825		0.256346		0.227903		0.23883		0.231996		0.236745		0.239324		0.241779		0.237107		0.234212		0.228403		0.247841		0.232222		0.231241		0.250736		0.241154
2018-06-21T17:15:00	0.237227		0.244259		0.246985		0.240987		0.24445		0.233594		0.251351		0.232611		0.245427		0.246825		0.256346		0.227903		0.23883		0.231996		0.236745		0.239324		0.241779		0.237107		0.234212		0.228403		0.247841		0.232222		0.231241		0.250736		0.241154
2018-06-21T17:18:00	0.237227		0.244259		0.246985		0.240987		0.24445		0.233594		0.251351		0.232611		0.245427		0.246825		0.256346		0.227903		0.23883		0.231996		0.236745		0.239324		0.241779		0.237107		0.234212		0.228403		0.247841		0.232222		0.231241		0.250736		0.241154
2018-06-21T17:21:00	0.237227		0.244259		0.246985		0.240987		0.24445		0.233594		0.251351		0.232611		0.245427		0.246825		0.256346		0.227903		0.23883		0.231996		0.236745		0.239324		0.241779		0.237107		0.234212		0.228403		0.247841		0.232222		0.231241		0.250736		0.241154
2018-06-21T17:24:00	0.237227		0.244259		0.246985		0.240987		0.24445		0.233594		0.251351		0.232611		0.245427		0.246825		0.256346		0.227903		0.23883		0.231996		0.236745		0.239324		0.241779		0.237107		0.234212		0.228403		0.247841		0.232222		0.231241		0.250736		0.241154
2018-06-21T17:27:00	0.237227		0.244259		0.246985		0.240987		0.24445		0.233594		0.251351		0.232611		0.245427		0.246825		0.256346		0.227903		0.23883		0.231996		0.236745		0.239324		0.241779		0.237107		0.234212		0.228403		0.247841		0.232222		0.231241		0.250736		0.241154
2018-06-21T17:30:00	0.237227		0.244259		0.246985		0.240987		0.24445		0.233594		0.251351		0.232611		0.245427		0.246825		0.256346		0.227903		0.23883		0.231996		0.236745		0.239324		0.241779		0.237107		0.234212		0.228403		0.247841		0.232222		0.231241		0.250736		0.241154
2018-06-21T17:33:00	0.237227		0.244259		0.246985		0.240987		0.24445		0.233594		0.251351		0.232611		0.245427		0.246825		0.256346		0.227903		0.23883		0.231996		0.236745		0.239324		0.241779		0.237107		0.234212		0.228403		0.247841		0.232222		0.231241		0.250736		0.241154
2018-06-21T17:36:00	0.237227		0.244259		0.246985		0.240987		0.24445		0.233594		0.251351		0.232611		0.245427		0.246825		0.256346		0.227903		0.23883		0.231996		0.236745		0.239324		0.241779		0.237107		0.234212		0.228403		0.247841		0.232222		0.231241		0.250736		0.241154
2018-06-21T17:39:00	0.237227		0.244259		0.246985		0.240987		0.24445		0.233594		0.251351		0.232611		0.245427		0.246825		0.256346		0.227903		0.23883		0.231996		0.236745		0.239324		0.241779		0.237107		0.234212		0.228403		0.247841		0.232222		0.231241		0.250736		0.241154
2018-06-21T17:42:00	0.237227		0.244259		0.246985		0.240987		0.24445		0.233594		0.251351		0.232611		0.245427		0.246825		0.256346		0.227903		0.23883		0.231996		0.236745		0.239324		0.241779		0.237107		0.234212		0.228403		0.247841		0.232222		0.231241		0.250736		0.241154
2018-06-21T17:45:00	0.237227		0.244259		0.246985		0.240987		0.24445		0.233594		0.251351		0.232611		0.245427		0.246825		0.256346		0.227903		0.23883		0.231996		0.236745		0.239324		0.241779		0.237107		0.234212		0.228403		0.247841		0.232222		0.231241		0.250736		0.241154
2018-06-21T17:48:00	0.237227		0.244259		0.246985		0.240987		0.24445		0.233594		0.251351		0.232611		0.245427		0.246825		0.256346		0.227903		0.23883		0.231996		0.236745		0.239324		0.241779		0.237107		0.234212		0.228403		0.247841		0.232222		0.231241		0.250736		0.241154
2018-06-21T17:51:00	0.237227		0.244259		0.246985		0.240987		0.24445		0.233594		0.251351		0.232611		0.245427		0.246825		0.256346		0.227903		0.23883		0.231996		0.236745		0.239324		0.241779		0.237107		0.234212		0.228403		0.247841		0.232222		0.231241		0.250736		0.241154
2018-06-21T17:54:00	0.237227		0.244259		0.246985		0.240987		0.24445		0.233594		0.251351		0.232611		0.245427		0.246825		0.256346		0.227903		0.23883		0.231996		0.236745		0.239324		0.241779		0.237107		0.234212		0.228403		0.247841		0.232222		0.231241		0.250736		0.241154
2018-06-21T17:57:00	0.237227		0.244259		0.246985		0.240987		0.24445		0.233594		0.251351		0.232611		0.245427		0.246825		0.256346		0.227903		0.23883		0.231996		0.236745		0.239324		0.241779		0.237107		0.234212		0.228403		0.247841		0.232222		0.231241		0.250736		0.241154
2018-06-21T18:00:00	0.237227		0.244259		0.246985		0.240987		0.24445		0.233594		0.251351		0.232611		0.245427		0.246825		0.256346		0.227903		0.23883		0.231996		0.236745		0.239324		0.241779		0.237107		0.234212		0.228403		0.247841		0.232222		0.231241		0.250736		0.241154
2018-06-21T18:03:00	0.237227		0.244259		0.246985		0.240987		0.24445		0.233594		0.251351		0.232611		0.245427		0.246825		0.256346		0.227903		0.23883		0.231996		0.236745		0.239324		0.241779		0.237107		0.234212		0.228403		0.247841		0.232222		0.231241		0.250736		0.241154
2018-06-21T18:06:00	0.237227		0.244259		0.246985		0.240987		0.24445		0.233594		0.251351		0.232611		0.245427		0.246825		0.256346		0.227903		0.23883		0.231996		0.236745		0.239324		0.241779		0.237107		0.234212		0.228403		0.247841		0.232222		0.231241		0.250736		0.241154
2018-06-21T18:09:00	0.237227		0.244259		0.246985		0.240987		0.24445		0.233594		0.251351		0.232611		0.245427		0.246825		0.256346		0.227903		0.23883		0.231996		0.236745		0.239324		0.241779		0.237107		0.234212		0.228403		0.247841		0.232222		0.231241		0.250736		0.241154
2018-06-21T18:12:00	0.237227		0.244259		0.246985		0.240987		0.24445		0.233594		0.251351		0.232611		0.245427		0.246825		0.256346		0.227903		0.23883		0.231996		0.236745		0.239324		0.241779		0.237107		0.234212		0.228403		0.247841		0.232222		0.231241		0.250736		0.241154
2018-06-21T18:15:00	0.237227		0.244259		0.246985		0.240987		0.24445		0.233594		0.251351		0.232611		0.245427		0.246825		0.256346		0.227903		0.23883		0.231996		0.236745		0.239324		0.241779		0.237107		0.234212		0.228403		0.247841		0.232222		0.231241		0.250736		0.241154
2018-06-21T18:18:00	0.237227		0.244259		0.246985		0.240987		0.24445		0.233594		0.251351		0.232611		0.245427		0.246825		0.256346		0.227903		0.23883		0.231996		0.236745		0.239324		0.241779		0.237107		0.234212		0.228403		0.247841		0.232222		0.231241		0.250736		0.241154
2018-06-21T18:21:00	0.237227		0.244259		0.246985		0.240987		0.24445		0.233594		0.251351		0.232611		0.245427		0.246825		0.256346		0.227903		0.23883		0.231996		0.236745		0.239324		0.241779		0.237107		0.234212		0.228403		0.247841		0.232222		0.231241		0.250736		0.241154
2018-06-21T18:24:00	0.237227		0.244259		0.246985		0.240987		0.24445		0.233594		0.251351		0.232611		0.245427		0.246825		0.256346		0.227903		0.23883		0.231996		0.236745		0.239324		0.241779		0.237107		0.234212		0.228403		0.247841		0.232222		0.231241		0.250736		0.241154
2018-06-21T18:27:00	0.237227		0.244259		0.246985		0.240987		0.24445		0.233594		0.251351		0.232611		0.245427		0.246825		0.256346		0.227903		0.23883		0.231996		0.236745		0.239324		0.241779		0.237107		0.234212		0.228403		0.247841		0.232222		0.231241		0.250736		0.241154
2018-06-21T18:30:00	0.237227		0.244259		0.246985		0.240987		0.24445		0.233594		0.251351		0.232611		0.245427		0.246825		0.256346		0.227903		0.23883		0.231996		0.236745		0.239324		0.241779		0.237107		0.234212		0.228403		0.247841		0.232222		0.231241		0.250736		0.241154
2018-06-21T18:33:00	0.237227		0.244259		0.246985		0.240987		0.24445		0.233594		0.251351		0.232611		0.245427		0.246825		0.256346		0.227903		0.23883		0.231996		0.236745		0.239324		0.241779		0.237107		0.234212		0.228403		0.247841		0.232222		0.231241		0.250736		0.241154
2018-06-21T18:36:00	0.237227		0.244259		0.246985		0.240987		0.24445		0.233594		0.251351		0.232611		0.245427		0.246825		0.256346		0.227903		0.23883		0.231996		0.236745		0.239324		0.241779		0.237107		0.234212		0.228403		0.247841		0.232222		0.231241		0.250736		0.241154
2018-06-21T18:39:00	0.237227		0.244259		0.246985		0.240987		0.24445		0.233594		0.251351		0.232611		0.245427		0.246825		0.256346		0.227903		0.23883		0.231996		0.236745		0.239324		0.241779		0.237107		0.234212		0.228403		0.247841		0.232222		0.231241		0.250736		0.241154
2018-06-21T18:42:00	0.237227		0.244259		0.246985		0.240987		0.24445		0.233594		0.251351		0.232611		0.245427		0.246825		0.256346		0.227903		0.23883		0.231996		0.236745		0.239324		0.241779		0.237107		0.234212		0.228403		0.247841		0.232222		0.231241		0.250736		0.241154
2018-06-21T18:45:00	0.237227		0.244259		0.246985		0.240987		0.24445		0.233594		0.251351		0.232611		0.245427		0.246825		0.256346		0.227903		0.23883		0.231996		0.236745		0.239324		0.241779		0.237107		0.234212		0.228403		0.247841		0.232222		0.231241		0.250736		0.241154
2018-06-21T18:48:00	0.237227		0.244259		0.246985		0.240987		0.24445		0.233594		0.251351		0.232611		0.245427		0.246825		0.256346		0.227903		0.23883		0.231996		0.236745		0.239324		0.241779		0.237107		0.234212		0.228403		0.247841		0.232222		0.231241		0.250736		0.241154
2018-06-21T18:51:00	0.237227		0.244259		0.246985		0.240987		0.24445		0.233594		0.251351		0.232611		0.245427		0.246825		0.256346		0.227903		0.23883		0.231996		0.236745		0.239324		0.241779		0.237107		0.234212		0.228403		0.247841		0.232222		0.231241		0.250736		0.241154
2018-06-21T18:54:00	0.237227		0.244259		0.246985		0.240987		0.24445		0.233594		0.251351		0.232611		0.245427		0.246825		0.256346		0.227903		0.23883		0.231996		0.236745		0.239324		0.241779		0.237107		0.234212		0.228403		0.247841		0.232222		0.231241		0.250736		0.241154
2018-06-21T18:57:00	0.237227		0.244259		0.246985		0.240987		0.24445		0.233594		0.251351		0.232611		0.245427		0.246825		0.256346		0.227903		0.23883		0.231996		0.236745		0.239324		0.241779		0.237107		0.234212		0.228403		0.247841		0.232222		0.231241		0.250736		0.241154
2018-06-21T19:00:00	0.237227		0.244259		0.246985		0.240987		0.24445		0.233594		0.251351		0.232611		0.245427		0.246825		0.256346		0.227903		0.23883		0.231996		0.236745		0.239324		0.241779		0.237107		0.234212		0.228403		0.247841		0.232222		0.231241		0.250736		0.241154
2018-06-21T19:03:00	0.237227		0.244259		0.246985		0.240987		0.24445		0.233594		0.251351		0.232611		0.245427		0.246825		0.256346		0.227903		0.23883		0.231996		0.236745		0.239324		0.241779		0.237107		0.234212		0.228403		0.247841		0.232222		0.231241		0.250736		0.241154
2018-06-21T19:06:00	0.237227		0.244259		0.246985		0.240987		0.24445		0.233594		0.251351		0.232611		0.245427		0.246825		0.256346		0.227903		0.23883		0.231996		0.236745		0.239324		0.241779		0.237107		0.234212		0.228403		0.247841		0.232222		0.231241		0.250736		0.241154
2018-06-21T19:09:00	0.237227		0.244259		0.246985		0.240987		0.24445		0.233594		0.251351		0.232611		0.245427		0.246825		0.256346		0.227903		0.23883		0.231996		0.236745		0.239324		0.241779		0.237107		0.234212		0.228403		0.247841		0.232222		0.231241		0.250736		0.241154
2018-06-21T19:12:00	0.237227		0.244259		0.246985		0.240987		0.24445		0.233594		0.251351		0.232611		0.245427		0.246825		0.256346		0.227903		0.23883		0.231996		0.236745		0.239324		0.241779		0.237107		0.234212		0.228403		0.247841		0.232222		0.231241		0.250736		0.241154
2018-06-21T19:15:00	0.237227		0.244259		0.246985		0.240987		0.24445		0.233594		0.251351		0.232611		0.245427		0.246825		0.256346		0.227903		0.23883		0.231996		0.236745		0.239324		0.241779		0.237107		0.234212		0.228403		0.247841		0.232222		0.231241		0.250736		0.241154
2018-06-21T19:18:00	0.237227		0.244259		0.246985		0.240987		0.24445		0.233594		0.251351		0.232611		0.245427		0.246825		0.256346		0.227903		0.23883		0.231996		0.236745		0.239324		0.241779		0.237107		0.234212		0.228403		0.247841		0.232222		0.231241		0.250736		0.241154
2018-06-21T19:21:00	0.237227		0.244259		0.246985		0.240987		0.24445		0.233594		0.251351		0.232611		0.245427		0.246825		0.256346		0.227903		0.23883		0.231996		0.236745		0.239324		0.241779		0.237107		0.234212		0.228403		0.247841		0.232222		0.231241		0.250736		0.241154
2018-06-21T19:24:00	0.237227		0.244259		0.246985		0.240987		0.24445		0.233594		0.251351		0.232611		0.245427		0.246825		0.256346		0.227903		0.23883		0.231996		0.236745		0.239324		0.241779		0.237107		0.234212		0.228403		0.247841		0.232222		0.231241		0.250736		0.241154
2018-06-21T19:27:00	0.237227		0.244259		0.246985		0.240987		0.24445		0.233594		0.251351		0.232611		0.245427		0.246825		0.256346		0.227903		0.23883		0.231996		0.236745		0.239324		0.241779		0.237107		0.234212		0.228403		0.247841		0.232222		0.231241		0.250736		0.241154
2018-06-21T19:30:00	0.237227		0.244259		0.246985		0.240987		0.24445		0.233594		0.251351		0.232611		0.245427		0.246825		0.256346		0.227903		0.23883		0.231996		0.236745		0.239324		0.241779		0.237107		0.234212		0.228403		0.247841		0.232222		0.231241		0.250736		0.241154
2018-06-21T19:33:00	0.237227		0.244259		0.246985		0.240987		0.24445		0.233594		0.251351		0.232611		0.245427		0.246825		0.256346		0.227903		0.23883		0.231996		0.236745		0.239324		0.241779		0.237107		0.234212		0.228403		0.247841		0.232222		0.231241		0.250736		0.241154
2018-06-21T19:36:00	0.237227		0.244259		0.246985		0.240987		0.24445		0.233594		0.251351		0.232611		0.245427		0.246825		0.256346		0.227903		0.23883		0.231996		0.236745		0.239324		0.241779		0.237107		0.234212		0.228403		0.247841		0.232222		0.231241		0.250736		0.241154
2018-06-21T19:39:00	0.237227		0.244259		0.246985		0.240987		0.24445		0.233594		0.251351		0.232611		0.245427		0.246825		0.256346		0.227903		0.23883		0.231996		0.236745		0.239324		0.241779		0.237107		0.234212		0.228403		0.247841		0.232222		0.231241		0.250736		0.241154
2018-06-21T19:42:00	0.237227		0.244259		0.246985		0.240987		0.24445		0.233594		0.251351		0.232611		0.245427		0.246825		0.256346		0.227903		0.23883		0.231996		0.236745		0.239324		0.241779		0.237107		0.234212		0.228403		0.247841		0.232222		0.231241		0.250736		0.241154
2018-06-21T19:45:00	0.237227		0.244259		0.246985		0.240987		0.24445		0.233594		0.251351		0.232611		0.245427		0.246825		0.256346		0.227903		0.23883		0.231996		0.236745		0.239324		0.241779		0.237107		0.234212		0.228403		0.247841		0.232222		0.231241		0.250736		0.241154
2018-06-21T19:48:00	0.237227		0.244259		0.246985		0.240987		0.24445		0.233594		0.251351		0.232611		0.245427		0.246825		0.256346		0.227903		0.23883		0.231996		0.236745		0.239324		0.241779		0.237107		0.234212		0.228403		0.247841		0.232222		0.231241		0.250736		0.241154
2018-06-21T19:51:00	0.237227		0.244259		0.246985		0.240987		0.24445		0.233594		0.251351		0.232611		0.245427		0.246825		0.256346		0.227903		0.23883		0.231996		0.236745		0.239324		0.241779		0.237107		0.234212		0.228403		0.247841		0.232222		0.231241		0.250736		0.241154
2018-06-21T19:54:00	0.237227		0.244259		0.246985		0.240987		0.24445		0.233594		0.251351		0.232611		0.245427		0.246825		0.256346		0.227903		0.23883		0.231996		0.236745		0.239324		0.241779		0.237107		0.234212		0.228403		0.247841		0.232222		0.231241		0.250736		0.241154
2018-06-21T19:57:00	0.237227		0.244259		0.246985		0.240987		0.24445		0.233594		0.251351		0.232611		0.245427		0.246825		0.256346		0.227903		0.23883		0.231996		0.236745		0.239324		0.241779		0.237107		0.234212		0.228403		0.247841		0.232222		0.231241		0.250736		0.241154
2018-06-21T20:00:00	0.237227		0.244259		0.246985		0.240987		0.24445		0.233594		0.251351		0.232611		0.245427		0.246825		0.256346		0.227903		0.23883		0.231996		0.236745		0.239324		0.241779		0.237107		0.234212		0.228403		0.247841		0.232222		0.231241		0.250736		0.241154
2018-06-21T20:03:00	0.237227		0.244259		0.246985		0.240987		0.24445		0.233594		0.251351		0.232611		0.245427		0.246825		0.256346		0.227903		0.23883		0.231996		0.236745		0.239324		0.241779		0.237107		0.234212		0.228403		0.247841		0.232222		0.231241		0.250736		0.241154
2018-06-21T20:06:00	0.237227		0.244259		0.246985		0.240987		0.24445		0.233594		0.251351		0.232611		0.245427		0.246825		0.256346		0.227903		0.23883		0.231996		0.236745		0.239324		0.241779		0.237107		0.234212		0.228403		0.247841		0.232222		0.231241		0.250736		0.241154
2018-06-21T20:09:00	0.237227		0.244259		0.246985		0.240987		0.24445		0.233594		0.251351		0.232611		0.245427		0.246825		0.256346		0.227903		0.23883		0.231996		0.236745		0.239324		0.241779		0.237107		0.234212		0.228403		0.247841		0.232222		0.231241		0.250736		0.241154
2018-06-21T20:12:00	0.237227		0.244259		0.246985		0.240987		0.24445		0.233594		0.251351		0.232611		0.245427		0.246825		0.256346		0.227903		0.23883		0.231996		0.236745		0.239324		0.241779		0.237107		0.234212		0.228403		0.247841		0.232222		0.231241		0.250736		0.241154
2018-06-21T20:15:00	0.237227		0.244259		0.246985		0.240987		0.24445		0.233594		0.251351		0.232611		0.245427		0.246825		0.256346		0.227903		0.23883		0.231996		0.236745		0.239324		0.241779		0.237107		0.234212		0.228403		0.247841		0.232222		0.231241		0.250736		0.241154
2018-06-21T20:18:00	0.237227		0.244259		0.246985		0.240987		0.24445		0.233594		0.251351		0.232611		0.245427		0.246825		0.256346		0.227903		0.23883		0.231996		0.236745		0.239324		0.241779		0.237107		0.234212		0.228403		0.247841		0.232222		0.231241		0.250736		0.241154
2018-06-21T20:21:00	0.237227		0.244259		0.246985		0.240987		0.24445		0.233594		0.251351		0.232611		0.245427		0.246825		0.256346		0.227903		0.23883		0.231996		0.236745		0.239324		0.241779		0.237107		0.234212		0.228403		0.247841		0.232222		0.231241		0.250736		0.241154
2018-06-21T20:24:00	0.237227		0.244259		0.246985		0.240987		0.24445		0.233594		0.251351		0.232611		0.245427		0.246825		0.256346		0.227903		0.23883		0.231996		0.236745		0.239324		0.241779		0.237107		0.234212		0.228403		0.247841		0.232222		0.231241		0.250736		0.241154
2018-06-21T20:27:00	0.237227		0.244259		0.246985		0.240987		0.24445		0.233594		0.251351		0.232611		0.245427		0.246825		0.256346		0.227903		0.23883		0.231996		0.236745		0.239324		0.241779		0.237107		0.234212		0.228403		0.247841		0.232222		0.231241		0.250736		0.241154
2018-06-21T20:30:00	0.237227		0.244259		0.246985		0.240987		0.24445		0.233594		0.251351		0.232611		0.245427		0.246825		0.256346		0.227903		0.23883		0.231996		0.236745		0.239324		0.241779		0.237107		0.234212		0.228403		0.247841		0.232222		0.231241		0.250736		0.241154
2018-06-21T20:33:00	0.237227		0.244259		0.246985		0.240987		0.24445		0.233594		0.251351		0.232611		0.245427		0.246825		0.256346		0.227903		0.23883		0.231996		0.236745		0.239324		0.241779		0.237107		0.234212		0.228403		0.247841		0.232222		0.231241		0.250736		0.241154
2018-06-21T20:36:00	0.237227		0.244259		0.246985		0.240987		0.24445		0.233594		0.251351		0.232611		0.245427		0.246825		0.256346		0.227903		0.23883		0.231996		0.236745		0.239324		0.241779		0.237107		0.234212		0.228403		0.247841		0.232222		0.231241		0.250736		0.241154
2018-06-21T20:39:00	0.237227		0.244259		0.246985		0.240987		0.24445		0.233594		0.251351		0.232611		0.245427		0.246825		0.256346		0.227903		0.23883		0.231996		0.236745		0.239324		0.241779		0.237107		0.234212		0.228403		0.247841		0.232222		0.231241		0.250736		0.241154
2018-06-21T20:42:00	0.237227		0.244259		0.246985		0.240987		0.24445		0.233594		0.251351		0.232611		0.245427		0.246825		0.256346		0.227903		0.23883		0.231996		0.236745		0.239324		0.241779		0.237107		0.234212		0.228403		0.247841		0.232222		0.231241		0.250736		0.241154
2018-06-21T20:45:00	0.237227		0.244259		0.246985		0.240987		0.24445		0.233594		0.251351		0.232611		0.245427		0.246825		0.256346		0.227903		0.23883		0.231996		0.236745		0.239324		0.241779		0.237107		0.234212		0.228403		0.247841		0.232222		0.231241		0.250736		0.241154
2018-06-21T20:48:00	0.237227		0.244259		0.246985		0.240987		0.24445		0.233594		0.251351		0.232611		0.245427		0.246825		0.256346		0.227903		0.23883		0.231996		0.236745		0.239324		0.241779		0.237107		0.234212		0.228403		0.247841		0.232222		0.231241		0.250736		0.241154
2018-06-21T20:51:00	0.237227		0.244259		0.246985		0.240987		0.24445		0.233594		0.251351		0.232611		0.245427		0.246825		0.256346		0.227903		0.23883		0.231996		0.236745		0.239324		0.241779		0.237107		0.234212		0.228403		0.247841		0.232222		0.231241		0.250736		0.241154
2018-06-21T20:54:00	0.237227		0.244259		0.246985		0.240987		0.24445		0.233594		0.251351		0.232611		0.245427		0.246825		0.256346		0.227903		0.23883		0.231996		0.236745		0.239324		0.241779		0.237107		0.234212		0.228403		0.247841		0.232222		0.231241		0.250736		0.241154
2018-06-21T20:57:00	0.237227		0.244259		0.246985		0.240987		0.24445		0.233594		0.251351		0.232611		0.245427		0.246825		0.256346		0.227903		0.23883		0.231996		0.236745		0.239324		0.241779		0.237107		0.234212		0.228403		0.247841		0.232222		0.231241		0.250736		0.241154
2018-06-21T21:00:00	0.237227		0.244259		0.246985		0.240987		0.24445		0.233594		0.251351		0.232611		0.245427		0.246825		0.256346		0.227903		0.23883		0.231996		0.236745		0.239324		0.241779		0.237107		0.234212		0.228403		0.247841		0.232222		0.231241		0.250736		0.241154
2018-06-21T21:03:00	0.237227		0.244259		0.246985		0.240987		0.24445		0.233594		0.251351		0.232611		0.245427		0.246825		0.256346		0.227903		0.23883		0.231996		0.236745		0.239324		0.241779		0.237107		0.234212		0.228403		0.247841		0.232222		0.231241		0.250736		0.241154
2018-06-21T21:06:00	0.237227		0.244259		0.246985		0.240987		0.24445		0.233594		0.251351		0.232611		0.245427		0.246825		0.256346		0.227903		0.23883		0.231996		0.236745		0.239324		0.241779		0.237107		0.234212		0.228403		0.247841		0.232222		0.231241		0.250736		0.241154
2018-06-21T21:09:00	0.237227		0.244259		0.246985		0.240987		0.24445		0.233594		0.251351		0.232611		0.245427		0.246825		0.256346		0.227903		0.23883		0.231996		0.236745		0.239324		0.241779		0.237107		0.234212		0.228403		0.247841		0.232222		0.231241		0.250736		0.241154
2018-06-21T21:12:00	0.237227		0.244259		0.246985		0.240987		0.24445		0.233594		0.251351		0.232611		0.245427		0.246825		0.256346		0.227903		0.23883		0.231996		0.236745		0.239324		0.241779		0.237107		0.234212		0.228403		0.247841		0.232222		0.231241		0.250736		0.241154
2018-06-21T21:15:00	0.237227		0.244259		0.246985		0.240987		0.24445		0.233594		0.251351		0.232611		0.245427		0.246825		0.256346		0.227903		0.23883		0.231996		0.236745		0.239324		0.241779		0.237107		0.234212		0.228403		0.247841		0.232222		0.231241		0.250736		0.241154
2018-06-21T21:18:00	0.237227		0.244259		0.246985		0.240987		0.24445		0.233594		0.251351		0.232611		0.245427		0.246825		0.256346		0.227903		0.23883		0.231996		0.236745		0.239324		0.241779		0.237107		0.234212		0.228403		0.247841		0.232222		0.231241		0.250736		0.241154
2018-06-21T21:21:00	0.237227		0.244259		0.246985		0.240987		0.24445		0.233594		0.251351		0.232611		0.245427		0.246825		0.256346		0.227903		0.23883		0.231996		0.236745		0.239324		0.241779		0.237107		0.234212		0.228403		0.247841		0.232222		0.231241		0.250736		0.241154
2018-06-21T21:24:00	0.237227		0.244259		0.246985		0.240987		0.24445		0.233594		0.251351		0.232611		0.245427		0.246825		0.256346		0.227903		0.23883		0.231996		0.236745		0.239324		0.241779		0.237107		0.234212		0.228403		0.247841		0.232222		0.231241		0.250736		0.241154
2018-06-21T21:27:00	0.237227		0.244259		0.246985		0.240987		0.24445		0.233594		0.251351		0.232611		0.245427		0.246825		0.256346		0.227903		0.23883		0.231996		0.236745		0.239324		0.241779		0.237107		0.234212		0.228403		0.247841		0.232222		0.231241		0.250736		0.241154
2018-06-21T21:30:00	0.237227		0.244259		0.246985		0.240987		0.24445		0.233594		0.251351		0.232611		0.245427		0.246825		0.256346		0.227903		0.23883		0.231996		0.236745		0.239324		0.241779		0.237107		0.234212		0.228403		0.247841		0.232222		0.231241		0.250736		0.241154
2018-06-21T21:33:00	0.237227		0.244259		0.246985		0.240987		0.24445		0.233594		0.251351		0.232611		0.245427		0.246825		0.256346		0.227903		0.23883		0.231996		0.236745		0.239324		0.241779		0.237107		0.234212		0.228403		0.247841		0.232222		0.231241		0.250736		0.241154
2018-06-21T21:36:00	0.237227		0.244259		0.246985		0.240987		0.24445		0.233594		0.251351		0.232611		0.245427		0.246825		0.256346		0.227903		0.23883		0.231996		0.236745		0.239324		0.241779		0.237107		0.234212		0.228403		0.247841		0.232222		0.231241		0.250736		0.241154
2018-06-21T21:39:00	0.237227		0.244259		0.246985		0.240987		0.24445		0.233594		0.251351		0.232611		0.245427		0.246825		0.256346		0.227903		0.23883		0.231996		0.236745		0.239324		0.241779		0.237107		0.234212		0.228403		0.247841		0.232222		0.231241		0.250736		0.241154
2018-06-21T21:42:00	0.237227		0.244259		0.246985		0.240987		0.24445		0.233594		0.251351		0.232611		0.245427		0.246825		0.256346		0.227903		0.23883		0.231996		0.236745		0.239324		0.241779		0.237107		0.234212		0.228403		0.247841		0.232222		0.231241		0.250736		0.241154
2018-06-21T21:45:00	0.237227		0.244259		0.246985		0.240987		0.24445		0.233594		0.251351		0.232611		0.245427		0.246825		0.256346		0.227903		0.23883		0.231996		0.236745		0.239324		0.241779		0.237107		0.234212		0.228403		0.247841		0.232222		0.231241		0.250736		0.241154
2018-06-21T21:48:00	0.237227		0.244259		0.246985		0.240987		0.24445		0.233594		0.251351		0.232611		0.245427		0.246825		0.256346		0.227903		0.23883		0.231996		0.236745		0.239324		0.241779		0.237107		0.234212		0.228403		0.247841		0.232222		0.231241		0.250736		0.241154
2018-06-21T21:51:00	0.237227		0.244259		0.246985		0.240987		0.24445		0.233594		0.251351		0.232611		0.245427		0.246825		0.256346		0.227903		0.23883		0.231996		0.236745		0.239324		0.241779		0.237107		0.234212		0.228403		0.247841		0.232222		0.231241		0.250736		0.241154
2018-06-21T21:54:00	0.237227		0.244259		0.246985		0.240987		0.24445		0.233594		0.251351		0.232611		0.245427		0.246825		0.256346		0.227903		0.23883		0.231996		0.236745		0.239324		0.241779		0.237107		0.234212		0.228403		0.247841		0.232222		0.231241		0.250736		0.241154
2018-06-21T21:57:00	0.237227		0.244259		0.246985		0.240987		0.24445		0.233594		0.251351		0.232611		0.245427		0.246825		0.256346		0.227903		0.23883		0.231996		0.236745		0.239324		0.241779		0.237107		0.234212		0.228403		0.247841		0.232222		0.231241		0.250736		0.241154
2018-06-21T22:00:00	0.237227		0.244259		0.246985		0.240987		0.24445		0.233594		0.251351		0.232611		0.245427		0.246825		0.256346		0.227903		0.23883		0.231996		0.236745		0.239324		0.241779		0.237107		0.234212		0.228403		0.247841		0.232222		0.231241		0.250736		0.241154
2018-06-21T22:03:00	0.237227		0.244259		0.246985		0.240987		0.24445		0.233594		0.251351		0.232611		0.245427		0.246825		0.256346		0.227903		0.23883		0.231996		0.236745		0.239324		0.241779		0.237107		0.234212		0.228403		0.247841		0.232222		0.231241		0.250736		0.241154
2018-06-21T22:06:00	0.237227		0.244259		0.246985		0.240987		0.24445		0.233594		0.251351		0.232611		0.245427		0.246825		0.256346		0.227903		0.23883		0.231996		0.236745		0.239324		0.241779		0.237107		0.234212		0.228403		0.247841		0.232222		0.231241		0.250736		0.241154
2018-06-21T22:09:00	0.237227		0.244259		0.246985		0.240987		0.24445		0.233594		0.251351		0.232611		0.245427		0.246825		0.256346		0.227903		0.23883		0.231996		0.236745		0.239324		0.241779		0.237107		0.234212		0.228403		0.247841		0.232222		0.231241		0.250736		0.241154
2018-06-21T22:12:00	0.237227		0.244259		0.246985		0.240987		0.24445		0.233594		0.251351		0.232611		0.245427		0.246825		0.256346		0.227903		0.23883		0.231996		0.236745		0.239324		0.241779		0.237107		0.234212		0.228403		0.247841		0.232222		0.231241		0.250736		0.241154
2018-06-21T22:15:00	0.237227		0.244259		0.246985		0.240987		0.24445		0.233594		0.251351		0.232611		0.245427		0.246825		0.256346		0.227903		0.23883		0.231996		0.236745		0.239324		0.241779		0.237107		0.234212		0.228403		0.247841		0.232222		0.231241		0.250736		0.241154
2018-06-21T22:18:00	0.237227		0.244259		0.246985		0.240987		0.24445		0.233594		0.251351		0.232611		0.245427		0.246825		0.256346		0.227903		0.23883		0.231996		0.236745		0.239324		0.241779		0.237107		0.234212		0.228403		0.247841		0.232222		0.231241		0.250736		0.241154
2018-06-21T22:21:00	0.237227		0.244259		0.246985		0.240987		0.24445		0.233594		0.251351		0.232611		0.245427		0.246825		0.256346		0.227903		0.23883		0.231996		0.236745		0.239324		0.241779		0.237107		0.234212		0.228403		0.247841		0.232222		0.231241		0.250736		0.241154
2018-06-21T22:24:00	0.237227		0.244259		0.246985		0.240987		0.24445		0.233594		0.251351		0.232611		0.245427		0.246825		0.256346		0.227903		0.23883		0.231996		0.236745		0.239324		0.241779		0.237107		0.234212		0.228403		0.247841		0.232222		0.231241		0.250736		0.241154
2018-06-21T22:27:00	0.237227		0.244259		0.246985		0.240987		0.24445		0.233594		0.251351		0.232611		0.245427		0.246825		0.256346		0.227903		0.23883		0.231996		0.236745		0.239324		0.241779		0.237107		0.234212		0.228403		0.247841		0.232222		0.231241		0.250736		0.241154
2018-06-21T22:30:00	0.237227		0.244259		0.246985		0.240987		0.24445		0.233594		0.251351		0.232611		0.245427		0.246825		0.256346		0.227903		0.23883		0.231996		0.236745		0.239324		0.241779		0.237107		0.234212		0.228403		0.247841		0.232222		0.231241		0.250736		0.241154
2018-06-21T22:33:00	0.237227		0.244259		0.246985		0.240987		0.24445		0.233594		0.251351		0.232611		0.245427		0.246825		0.256346		0.227903		0.23883		0.231996		0.236745		0.239324		0.241779		0.237107		0.234212		0.228403		0.247841		0.232222		0.231241		0.250736		0.241154
2018-06-21T22:36:00	0.237227		0.244259		0.246985		0.240987		0.24445		0.233594		0.251351		0.232611		0.245427		0.246825		0.256346		0.227903		0.23883		0.231996		0.236745		0.239324		0.241779		0.237107		0.234212		0.228403		0.247841		0.232222		0.231241		0.250736		0.241154
2018-06-21T22:39:00	0.237227		0.244259		0.246985		0.240987		0.24445		0.233594		0.251351		0.232611		0.245427		0.246825		0.256346		0.227903		0.23883		0.231996		0.236745		0.239324		0.241779		0.237107		0.234212		0.228403		0.247841		0.232222		0.231241		0.250736		0.241154
2018-06-21T22:42:00	0.237227		0.244259		0.246985		0.240987		0.24445		0.233594		0.251351		0.232611		0.245427		0.246825		0.256346		0.227903		0.23883		0.231996		0.236745		0.239324		0.241779		0.237107		0.234212		0.228403		0.247841		0.232222		0.231241		0.250736		0.241154
2018-06-21T22:45:00	0.237227		0.244259		0.246985		0.240987		0.24445		0.233594		0.251351		0.232611		0.245427		0.246825		0.256346		0.227903		0.23883		0.231996		0.236745		0.239324		0.241779		0.237107		0.234212		0.228403		0.247841		0.232222		0.231241		0.250736		0.241154
2018-06-21T22:48:00	0.237227		0.244259		0.246985		0.240987		0.24445		0.233594		0.251351		0.232611		0.245427		0.246825		0.256346		0.227903		0.23883		0.231996		0.236745		0.239324		0.241779		0.237107		0.234212		0.228403		0.247841		0.232222		0.231241		0.250736		0.241154
2018-06-21T22:51:00	0.237227		0.244259		0.246985		0.240987		0.24445		0.233594		0.251351		0.232611		0.245427		0.246825		0.256346		0.227903		0.23883		0.231996		0.236745		0.239324		0.241779		0.237107		0.234212		0.228403		0.247841		0.232222		0.231241		0.250736		0.241154
2018-06-21T22:54:00	0.237227		0.244259		0.246985		0.240987		0.24445		0.233594		0.251351		0.232611		0.245427		0.246825		0.256346		0.227903		0.23883		0.231996		0.236745		0.239324		0.241779		0.237107		0.234212		0.228403		0.247841		0.232222		0.231241		0.250736		0.241154
2018-06-21T22:57:00	0.237227		0.244259		0.246985		0.240987		0.24445		0.233594		0.251351		0.232611		0.245427		0.246825		0.256346		0.227903		0.23883		0.231996		0.236745		0.239324		0.241779		0.237107		0.234212		0.228403		0.247841		0.232222		0.231241		0.250736		0.241154
2018-06-21T23:00:00	0.237227		0.244259		0.246985		0.240987		0.24445		0.233594		0.251351		0.232611		0.245427		0.246825		0.256346		0.227903		0.23883		0.231996		0.236745		0.239324		0.241779		0.237107		0.234212		0.228403		0.247841		0.232222		0.231241		0.250736		0.241154
2018-06-21T23:03:00	0.237227		0.244259		0.246985		0.240987		0.24445		0.233594		0.251351		0.232611		0.245427		0.246825		0.256346		0.227903		0.23883		0.231996		0.236745		0.239324		0.241779		0.237107		0.234212		0.228403		0.247841		0.232222		0.231241		0.250736		0.241154
2018-06-21T23:06:00	0.237227		0.244259		0.246985		0.240987		0.24445		0.233594		0.251351		0.232611		0.245427		0.246825		0.256346		0.227903		0.23883		0.231996		0.236745		0.239324		0.241779		0.237107		0.234212		0.228403		0.247841		0.232222		0.231241		0.250736		0.241154
2018-06-21T23:09:00	0.237227		0.244259		0.246985		0.240987		0.24445		0.233594		0.251351		0.232611		0.245427		0.246825		0.256346		0.227903		0.23883		0.231996		0.236745		0.239324		0.241779		0.237107		0.234212		0.228403		0.247841		0.232222		0.231241		0.250736		0.241154
2018-06-21T23:12:00	0.237227		0.244259		0.246985		0.240987		0.24445		0.233594		0.251351		0.232611		0.245427		0.246825		0.256346		0.227903		0.23883		0.231996		0.236745		0.239324		0.241779		0.237107		0.234212		0.228403		0.247841		0.232222		0.231241		0.250736		0.241154
2018-06-21T23:15:00	0.237227		0.244259		0.246985		0.240987		0.24445		0.233594		0.251351		0.232611		0.245427		0.246825		0.256346		0.227903		0.23883		0.231996		0.236745		0.239324		0.241779		0.237107		0.234212		0.228403		0.247841		0.232222		0.231241		0.250736		0.241154
2018-06-21T23:18:00	0.237227		0.244259		0.246985		0.240987		0.24445		0.233594		0.251351		0.232611		0.245427		0.246825		0.256346		0.227903		0.23883		0.231996		0.236745		0.239324		0.241779		0.237107		0.234212		0.228403		0.247841		0.232222		0.231241		0.250736		0.241154
2018-06-21T23:21:00	0.237227		0.244259		0.246985		0.240987		0.24445		0.233594		0.251351		0.232611		0.245427		0.246825		0.256346		0.227903		0.23883		0.231996		0.236745		0.239324		0.241779		0.237107		0.234212		0.228403		0.247841		0.232222		0.231241		0.250736		0.241154
2018-06-21T23:24:00	0.237227		0.244259		0.246985		0.240987		0.24445		0.233594		0.251351		0.232611		0.245427		0.246825		0.256346		0.227903		0.23883		0.231996		0.236745		0.239324		0.241779		0.237107		0.234212		0.228403		0.247841		0.232222		0.231241		0.250736		0.241154
2018-06-21T23:27:00	0.237227		0.244259		0.246985		0.240987		0.24445		0.233594		0.251351		0.232611		0.245427		0.246825		0.256346		0.227903		0.23883		0.231996		0.236745		0.239324		0.241779		0.237107		0.234212		0.228403		0.247841		0.232222		0.231241		0.250736		0.241154
2018-06-21T23:30:00	0.237227		0.244259		0.246985		0.240987		0.24445		0.233594		0.251351		0.232611		0.245427		0.246825		0.256346		0.227903		0.23883		0.231996		0.236745		0.239324		0.241779		0.237107		0.234212		0.228403		0.247841		0.232222		0.231241		0.250736		0.241154
2018-06-21T23:33:00	0.237227		0.244259		0.246985		0.240987		0.24445		0.233594		0.251351		0.232611		0.245427		0.246825		0.256346		0.227903		0.23883		0.231996		0.236745		0.239324		0.241779		0.237107		0.234212		0.228403		0.247841		0.232222		0.231241		0.250736		0.241154
2018-06-21T23:36:00	0.237227		0.244259		0.246985		0.240987		0.24445		0.233594		0.251351		0.232611		0.245427		0.246825		0.256346		0.227903		0.23883		0.231996		0.236745		0.239324		0.241779		0.237107		0.234212		0.228403		0.247841		0.232222		0.231241		0.250736		0.241154
2018-06-21T23:39:00	0.237227		0.244259		0.246985		0.240987		0.24445		0.233594		0.251351		0.232611		0.245427		0.246825		0.256346		0.227903		0.23883		0.231996		0.236745		0.239324		0.241779		0.237107		0.234212		0.228403		0.247841		0.232222		0.231241		0.250736		0.241154
2018-06-21T23:42:00	0.237227		0.244259		0.246985		0.240987		0.24445		0.233594		0.251351		0.232611		0.245427		0.246825		0.256346		0.227903		0.23883		0.231996		0.236745		0.239324		0.241779		0.237107		0.234212		0.228403		0.247841		0.232222		0.231241		0.250736		0.241154
2018-06-21T23:45:00	0.237227		0.244259		0.246985		0.240987		0.24445		0.233594		0.251351		0.232611		0.245427		0.246825		0.256346		0.227903		0.23883		0.231996		0.236745		0.239324		0.241779		0.237107		0.234212		0.228403		0.247841		0.232222		0.231241		0.250736		0.241154
2018-06-21T23:48:00	0.237227		0.244259		0.246985		0.240987		0.24445		0.233594		0.251351		0.232611		0.245427		0.246825		0.256346		0.227903		0.23883		0.231996		0.236745		0.239324		0.241779		0.237107		0.234212		0.228403		0.247841		0.232222		0.231241		0.250736		0.241154
2018-06-21T23:51:00	0.237227		0.244259		0.246985		0.240987		0.24445		0.233594		0.251351		0.232611		0.245427		0.246825		0.256346		0.227903		0.23883		0.231996		0.236745		0.239324		0.241779		0.237107		0.234212		0.228403		0.247841		0.232222		0.231241		0.250736		0.241154
2018-06-21T23:54:00	0.237227		0.244259		0.246985		0.240987		0.24445		0.233594		0.251351		0.232611		0.245427		0.246825		0.256346		0.227903		0.23883		0.231996		0.236745		0.239324		0.241779		0.237107		0.234212		0.228403		0.247841		0.232222		0.231241		0.250736		0.241154
2018-06-21T23:57:00	0.237227		0.244259		0.246985		0.240987		0.24445		0.233594		0.251351		0.232611		0.245427		0.246825		0.256346		0.227903		0.23883		0.231996		0.236745		0.239324		0.241779		0.237107		0.234212		0.228403		0.247841		0.232222		0.231241		0.250736		0.241154
2018-06-22T00:00:00	0.237227	103.16	0.244259	123.81	0.246985	81.78	0.240987	126.31	0.24445	67.5	0.233594	123.52	0.251351	105.79	0.232611	118.8	0.245427	96.42	0.246825	74.89	0.256346	94.41	0.227903	87.44	0.23883	94.47	0.231996	100.57	0.236745	83.46	0.239324	69.26	0.241779	88.46	0.237107	95.83	0.234212	66.36	0.228403	75.49	0.247841	87.48	0.232222	92.4	0.231241	79.99	0.250736	96.7	0.241154
2018-06-22T00:03:00	0.237227		0.244259		0.246985		0.240987		0.24445		0.233594		0.251351		0.232611		0.245427		0.246825		0.256346		0.227903		0.23883		0.231996		0.236745		0.239324		0.241779		0.237107		0.234212		0.228403		0.247841		0.232222		0.231241		0.250736		0.241154
2018-06-22T00:06:00	0.237227		0.244259		0.246985		0.240987		0.24445		0.233594		0.251351		0.232611		0.245427		0.246825		0.256346		0.227903		0.23883		0.231996		0.236745		0.239324		0.241779		0.237107		0.234212		0.228403		0.247841		0.232222		0.231241		0.250736		0.241154
2018-06-22T00:09:00	0.237227		0.244259		0.246985		0.240987		0.24445		0.233594		0.251351		0.232611		0.245427		0.246825		0.256346		0.227903		0.23883		0.231996		0.236745		0.239324		0.241779		0.237107		0.234212		0.228403		0.247841		0.232222		0.231241		0.250736		0.241154
2018-06-22T00:12:00	0.237227		0.244259		0.246985		0.240987		0.24445		0.233594		0.251351		0.232611		0.245427		0.246825		0.256346		0.227903		0.23883		0.231996		0.236745		0.239324		0.241779		0.237107		0.234212		0.228403		0.247841		0.232222		0.231241		0.250736		0.241154
2018-06-22T00:15:00	0.237227		0.244259		0.246985		0.240987		0.24445		0.233594		0.251351		0.232611		0.245427		0.246825		0.256346		0.227903		0.23883		0.231996		0.236745		0.239324		0.241779		0.237107		0.234212		0.228403		0.247841		0.232222		0.231241		0.250736		0.241154
2018-06-22T00:18:00	0.237227		0.244259		0.246985		0.240987		0.24445		0.233594		0.251351		0.232611		0.245427		0.246825		0.256346		0.227903		0.23883		0.231996		0.236745		0.239324		0.241779		0.237107		0.234212		0.228403		0.247841		0.232222		0.231241		0.250736		0.241154
2018-06-22T00:21:00	0.237227		0.244259		0.246985		0.240987		0.24445		0.233594		0.251351		0.232611		0.245427		0.246825		0.256346		0.227903		0.23883		0.231996		0.236745		0.239324		0.241779		0.237107		0.234212		0.228403		0.247841		0.232222		0.231241		0.250736		0.241154
2018-06-22T00:24:00	0.237227		0.244259		0.246985		0.240987		0.24445		0.233594		0.251351		0.232611		0.245427		0.246825		0.256346		0.227903		0.23883		0.231996		0.236745		0.239324		0.241779		0.237107		0.234212		0.228403		0.247841		0.232222		0.231241		0.250736		0.241154
2018-06-22T00:27:00	0.237227		0.244259		0.246985		0.240987		0.24445		0.233594		0.251351		0.232611		0.245427		0.246825		0.256346		0.227903		0.23883		0.231996		0.236745		0.239324		0.241779		0.237107		0.234212		0.228403		0.247841		0.232222		0.231241		0.250736		0.241154
2018-06-22T00:30:00	0.237227		0.244259		0.246985		0.240987		0.24445		0.233594		0.251351		0.232611		0.245427		0.246825		0.256346		0.227903		0.23883		0.231996		0.236745		0.239324		0.241779		0.237107		0.234212		0.228403		0.247841		0.232222		0.231241		0.250736		0.241154
2018-06-22T00:33:00	0.237227		0.244259		0.246985		0.240987		0.24445		0.233594		0.251351		0.232611		0.245427		0.246825		0.256346		0.227903		0.23883		0.231996		0.236745		0.239324		0.241779		0.237107		0.234212		0.228403		0.247841		0.232222		0.231241		0.250736		0.241154
2018-06-22T00:36:00	0.237227		0.244259		0.246985		0.240987		0.24445		0.233594		0.251351		0.232611		0.245427		0.246825		0.256346		0.227903		0.23883		0.231996		0.236745		0.239324		0.241779		0.237107		0.234212		0.228403		0.247841		0.232222		0.231241		0.250736		0.241154
2018-06-22T00:39:00	0.237227		0.244259		0.246985		0.240987		0.24445		0.233594		0.251351		0.232611		0.245427		0.246825		0.256346		0.227903		0.23883		0.231996		0.236745		0.239324		0.241779		0.237107		0.234212		0.228403		0.247841		0.232222		0.231241		0.250736		0.241154
2018-06-22T00:42:00	0.237227		0.244259		0.246985		0.240987		0.24445		0.233594		0.251351		0.232611		0.245427		0.246825		0.256346		0.227903		0.23883		0.231996		0.236745		0.239324		0.241779		0.237107		0.234212		0.228403		0.247841		0.232222		0.231241		0.250736		0.241154
2018-06-22T00:45:00	0.237227		0.244259		0.246985		0.240987		0.24445		0.233594		0.251351		0.232611		0.245427		0.246825		0.256346		0.227903		0.23883		0.231996		0.236745		0.239324		0.241779		0.237107		0.234212		0.228403		0.247841		0.232222		0.231241		0.250736		0.241154
2018-06-22T00:48:00	0.237227		0.244259		0.246985		0.240987		0.24445		0.233594		0.251351		0.232611		0.245427		0.246825		0.256346		0.227903		0.23883		0.231996		0.236745		0.239324		0.241779		0.237107		0.234212		0.228403		0.247841		0.232222		0.231241		0.250736		0.241154
2018-06-22T00:51:00	0.237227		0.244259		0.246985		0.240987		0.24445		0.233594		0.251351		0.232611		0.245427		0.246825		0.256346		0.227903		0.23883		0.231996		0.236745		0.239324		0.241779		0.237107		0.234212		0.228403		0.247841		0.232222		0.231241		0.250736		0.241154
2018-06-22T00:54:00	0.237227		0.244259		0.246985		0.240987		0.24445		0.233594		0.251351		0.232611		0.245427		0.246825		0.256346		0.227903		0.23883		0.231996		0.236745		0.239324		0.241779		0.237107		0.234212		0.228403		0.247841		0.232222		0.231241		0.250736		0.241154
2018-06-22T00:57:00	0.237227		0.244259		0.246985		0.240987		0.24445		0.233594		0.251351		0.232611		0.245427		0.246825		0.256346		0.227903		0.23883		0.231996		0.236745		0.239324		0.241779		0.237107		0.234212		0.228403		0.247841		0.232222		0.231241		0.250736		0.241154
2018-06-22T01:00:00	0.237227		0.244259		0.246985		0.240987		0.24445		0.233594		0.251351		0.232611		0.245427		0.246825		0.256346		0.227903		0.23883		0.231996		0.236745		0.239324		0.241779		0.237107		0.234212		0.228403		0.247841		0.232222		0.231241		0.250736		0.241154
2018-06-22T01:03:00	0.237227		0.244259		0.246985		0.240987		0.24445		0.233594		0.251351		0.232611		0.245427		0.246825		0.256346		0.227903		0.23883		0.231996		0.236745		0.239324		0.241779		0.237107		0.234212		0.228403		0.247841		0.232222		0.231241		0.250736		0.241154
2018-06-22T01:06:00	0.237227		0.244259		0.246985		0.240987		0.24445		0.233594		0.251351		0.232611		0.245427		0.246825		0.256346		0.227903		0.23883		0.231996		0.236745		0.239324		0.241779		0.237107		0.234212		0.228403		0.247841		0.232222		0.231241		0.250736		0.241154
2018-06-22T01:09:00	0.237227		0.244259		0.246985		0.240987		0.24445		0.233594		0.251351		0.232611		0.245427		0.246825		0.256346		0.227903		0.23883		0.231996		0.236745		0.239324		0.241779		0.237107		0.234212		0.228403		0.247841		0.232222		0.231241		0.250736		0.241154
2018-06-22T01:12:00	0.237227		0.244259		0.246985		0.240987		0.24445		0.233594		0.251351		0.232611		0.245427		0.246825		0.256346		0.227903		0.23883		0.231996		0.236745		0.239324		0.241779		0.237107		0.234212		0.228403		0.247841		0.232222		0.231241		0.250736		0.241154
2018-06-22T01:15:00	0.237227		0.244259		0.246985		0.240987		0.24445		0.233594		0.251351		0.232611		0.245427		0.246825		0.256346		0.227903		0.23883		0.231996		0.236745		0.239324		0.241779		0.237107		0.234212		0.228403		0.247841		0.232222		0.231241		0.250736		0.241154
2018-06-22T01:18:00	0.237227		0.244259		0.246985		0.240987		0.24445		0.233594		0.251351		0.232611		0.245427		0.246825		0.256346		0.227903		0.23883		0.231996		0.236745		0.239324		0.241779		0.237107		0.234212		0.228403		0.247841		0.232222		0.231241		0.250736		0.241154
2018-06-22T01:21:00	0.237227		0.244259		0.246985		0.240987		0.24445		0.233594		0.251351		0.232611		0.245427		0.246825		0.256346		0.227903		0.23883		0.231996		0.236745		0.239324		0.241779		0.237107		0.234212		0.228403		0.247841		0.232222		0.231241		0.250736		0.241154
2018-06-22T01:24:00	0.237227		0.244259		0.246985		0.240987		0.24445		0.233594		0.251351		0.232611		0.245427		0.246825		0.256346		0.227903		0.23883		0.231996		0.236745		0.239324		0.241779		0.237107		0.234212		0.228403		0.247841		0.232222		0.231241		0.250736		0.241154
2018-06-22T01:27:00	0.237227		0.244259		0.246985		0.240987		0.24445		0.233594		0.251351		0.232611		0.245427		0.246825		0.256346		0.227903		0.23883		0.231996		0.236745		0.239324		0.241779		0.237107		0.234212		0.228403		0.247841		0.232222		0.231241		0.250736		0.241154
2018-06-22T01:30:00	0.237227		0.244259		0.246985		0.240987		0.24445		0.233594		0.251351		0.232611		0.245427		0.246825		0.256346		0.227903		0.23883		0.231996		0.236745		0.239324		0.241779		0.237107		0.234212		0.228403		0.247841		0.232222		0.231241		0.250736		0.241154
2018-06-22T01:33:00	0.237227		0.244259		0.246985		0.240987		0.24445		0.233594		0.251351		0.232611		0.245427		0.246825		0.256346		0.227903		0.23883		0.231996		0.236745		0.239324		0.241779		0.237107		0.234212		0.228403		0.247841		0.232222		0.231241		0.250736		0.241154
2018-06-22T01:36:00	0.237227		0.244259		0.246985		0.240987		0.24445		0.233594		0.251351		0.232611		0.245427		0.246825		0.256346		0.227903		0.23883		0.231996		0.236745		0.239324		0.241779		0.237107		0.234212		0.228403		0.247841		0.232222		0.231241		0.250736		0.241154
2018-06-22T01:39:00	0.237227		0.244259		0.246985		0.240987		0.24445		0.233594		0.251351		0.232611		0.245427		0.246825		0.256346		0.227903		0.23883		0.231996		0.236745		0.239324		0.241779		0.237107		0.234212		0.228403		0.247841		0.232222		0.231241		0.250736		0.241154
2018-06-22T01:42:00	0.237227		0.244259		0.246985		0.240987		0.24445		0.233594		0.251351		0.232611		0.245427		0.246825		0.256346		0.227903		0.23883		0.231996		0.236745		0.239324		0.241779		0.237107		0.234212		0.228403		0.247841		0.232222		0.231241		0.250736		0.241154
2018-06-22T01:45:00	0.237227		0.244259		0.246985		0.240987		0.24445		0.233594		0.251351		0.232611		0.245427		0.246825		0.256346		0.227903		0.23883		0.231996		0.236745		0.239324		0.241779		0.237107		0.234212		0.228403		0.247841		0.232222		0.231241		0.250736		0.241154
2018-06-22T01:48:00	0.237227		0.244259		0.246985		0.240987		0.24445		0.233594		0.251351		0.232611		0.245427		0.246825		0.256346		0.227903		0.23883		0.231996		0.236745		0.239324		0.241779		0.237107		0.234212		0.228403		0.247841		0.232222		0.231241		0.250736		0.241154
2018-06-22T01:51:00	0.237227		0.244259		0.246985		0.240987		0.24445		0.233594		0.251351		0.232611		0.245427		0.246825		0.256346		0.227903		0.23883		0.231996		0.236745		0.239324		0.241779		0.237107		0.234212		0.228403		0.247841		0.232222		0.231241		0.250736		0.241154
2018-06-22T01:54:00	0.237227		0.244259		0.246985		0.240987		0.24445		0.233594		0.251351		0.232611		0.245427		0.246825		0.256346		0.227903		0.23883		0.231996		0.236745		0.239324		0.241779		0.237107		0.234212		0.228403		0.247841		0.232222		0.231241		0.250736		0.241154
[truncated: 15,768 more rows]
[truncated: 73 more columns]
