# Supplementary material for: Dynamic Physiological Phenotyping of Drought-Stressed Pepper Plants Treated With “Productivity-Enhancing” and “Survivability-Enhancing” Biostimulants
Source: Front Plant Sci. 2019 Jul 17;10:905. doi: 10.3389/fpls.2019.00905 (PMC6654182; doi:10.3389/fpls.2019.00905)
Supplement: Supplementary file 6 [file Table_5.xlsx]

## Sheet: plants
Treatment	Plants	Plant Name	Big Fruit - Quantity	Medium Fruit - Quantity	Small Fruit - Quantity	Total fruit - Quantity	Fresh shoot weight (morn-morn)	Shoot - Dry Weight (gr)	Roots - Dry Weight (gr)
Drought	control-10	C13c	0	5	2	7	174.55	23.1	10.6
Drought	control-12	C16c	2	1	0	3	207.09	20.8	10.3
Drought	control-13	C09a	1	0	5	6	100.79	12.5	8.4
Drought	control-16	C15d	1	5	1	7	182.893	22	10
Drought	control-17	C02d	2	3	2	7	171.548	20.8	10.3
Drought	control-18	C10d	2	3	4	9	156.007	19.7	9.3
Drought	control-19	C14b	1	3	5	9	183.61	18.5	8.9
Drought	control-21	C02b	0	2	4	6	78.4467	16.7	8.8
Drought	control-22	C17a	1	2	1	4	121.415	15.1	9.4
Drought	control-3	C05c	0	3	5	8	164.717	24	10.2
Drought	control-4	C08a	2	0	0	2	54.8717	9	5.7
None	control-1	C01a	1	0	0	1	151.197	23.1	8.8
None	control-11	C07b	1	0	2	3	231.002	27.8	11.6
None	control-14	C14c	4	2	2	8	555.748	47.5	14.5
None	control-15	C07a	0	1	1	2	141.247	26	11.6
None	control-2	C06c	2	2	2	6	385.652	45	14.3
None	control-20	C17c	3	3	0	6	475.915	52.2	15.2
None	control-23	C03a	3	2	2	7	359.472	34.6	13.9
None	control-24	C16b	3	1	0	4	402.94	44	14
None	control-5	C01d	0	0	7	7	175.967	36.6	10.8
None	control-6	C18a	0	4	2	6	226.763	41.4	13.1
None	control-7	C09b	1	1	2	4	274.583	37.2	14.4
None	control-9	C09d	3	5	2	10	401.83	36.5	12.4
Drought	sea WEED-10	C12d	2	2	1	5	188.197	21.5	9.2
Drought	sea WEED-11	C08d	0	6	2	8	154.928	17.8	9
Drought	sea WEED-12	C18c	1	2	1	4	169.748	19.7	9.5
Drought	sea WEED-13	C14a	0	1	2	3	104.908	18.7	9.5
Drought	sea WEED-18	C07c	1	2	2	5	122.628	15.3	7.4
Drought	sea WEED-20	C11b	1	2	1	4	179.757	19.8	9.7
Drought	sea WEED-21	C12b	0	0	1	1	72.93	14.1	6.6
Drought	sea WEED-3	C18d	1	3	1	5	186.617	24.3	12.2
Drought	sea WEED-4	C03c	2	4	0	6	210.928	24	10
Drought	sea WEED-5	C10b	0	3	5	8	171.917	21.4	10.3
Drought	sea WEED-8	C12a	0	1	0	1	103.423	17.9	10.6
None	sea WEED-1	C15c	4	4	3	11	478.277	51.7	15
None	sea WEED-14	C07d	2	6	2	10	423.327	43	13.4
None	sea WEED-15	C02a	0	1	5	6	221.035	39.1	15.1
None	sea WEED-16	C15b	3	1	5	9	391.988	42	12.9
None	sea WEED-17	C04b	0	1	4	5	299.048	53.4	14.1
None	sea WEED-19	C08c	1	1	3	5	363.83	52.6	15.6
None	sea WEED-2	C11d	1	4	3	8	389.273	58.4	20.4
None	sea WEED-22	C17b	1	4	0	5	383.707	57.8	16.5
None	sea WEED-23	C05d	2	6	4	12	391.483	50.2	13.8
None	sea WEED-6	C04c	2	3	4	9	435.24	56.9	15.9
None	sea WEED-7	C11a	2	7	6	15	365.128	35.7	13.6
None	sea WEED-9	C06b	0	1	1	2	228.877	35.3	12.3
Drought	XFactor-1	C13a	0	1	3	4	102.722	15.1	7.2
Drought	XFactor-13	C06d	0	4	3	7	11.98	20.5	9.1
Drought	XFactor-14	C08b	1	1	1	3	118.598	12.7	6.9
Drought	XFactor-15	C04d	0	2	0	2	152.478	20.2	10.4
Drought	XFactor-16	C11c	0	4	0	4	141.02	18.2	8.8
Drought	XFactor-17	C18b	0	6	4	10	205.307	21.5	9.1
Drought	XFactor-21	C03b	3	0	0	3	136.618	19.5	10
Drought	XFactor-3	C04a	0	2	0	2	101.152	15	9.2
Drought	XFactor-4	C16d	1	2	9	12	184.823	26.8	12.1
Drought	XFactor-5	C01c	1	1	1	3	83.6567	16.1	8.8
Drought	XFactor-8	C14d	1	4	3	8	207.933	24.7	11.3
Drought	XFactor-9	C13b	0	3	2	5	164.897	22.6	10.2
None	XFactor-10	C13d	1	1	3	5	297.478	40.3	14.7
None	XFactor-11	C06a	0	2	1	3	200.03	30.4	11.8
None	XFactor-12	C15a	0	3	2	5	204.622	33.1	11.3
None	XFactor-18	C05b	1	2	0	3	268.242	30.6	10.4
None	XFactor-19	C12c	3	1	5	9	342.537	39.4	14.5
None	XFactor-20	C03d	0	4	4	8	355.513	54.6	16.5
None	XFactor-22	C10a	1	1	3	5	209.022	31.5	12
None	XFactor-23	C10c	1	1	5	7	380.177	57.9	17.3
None	XFactor-24	C05a	0	0	6	6	237.418	45.3	14.7
None	XFactor-6	C17d	1	4	7	12	482.328	66.1	17.6
None	XFactor-7	C02c	1	3	2	6	294.525	42.5	14.8

## Sheet: Tests for heteroscedasticity_H
174.55	-1.17376
207.09	-7.14188
100.79	-3.45905
182.893	-3.21427
171.548	-3.13539
156.007	-2.48344
183.61	-6.79506
78.4467	3.25963
121.415	-3.18404
164.717	0.834717
54.8717	-1.78284
151.197	1.45878
231.002	-2.83736
141.247	5.48041
385.652	-3.07051
475.915	-6.04558
359.472	-10.5193
402.94	-6.01936
175.967	12.1665
226.763	11.2404
274.583	1.64983
401.83	-13.3942
188.197	-4.3121
154.928	-4.26188
169.748	-4.03249
104.908	2.2767
122.628	-3.12081
179.757	-5.06069
72.93	1.2815
186.617	-1.33399
210.928	-4.37456
171.917	-2.57691
103.423	1.6441
478.277	-6.8118
423.327	-9.31748
221.035	9.58615
391.988	-6.78482
299.048	15.092
363.83	6.98937
389.273	9.92123
383.707	9.94874
391.483	1.47211
435.24	3.23957
365.128	-10.057
228.877	4.90219
102.722	-1.0768
118.598	-5.26653
152.478	-1.5857
141.02	-2.29404
205.307	-6.24085
136.618	-0.497857
101.152	-0.999824
184.823	1.36816
83.6567	2.07233
207.933	-3.33695
164.897	-0.585574
297.478	2.16896
200.03	3.25397
204.622	5.43637
268.242	-4.23529
342.537	-3.81031
355.513	9.92688
209.022	3.34037
380.177	10.4467
237.418	13.9393
482.328	7.13147
294.525	4.70188
