# Supplementary material for: Dynamic Physiological Phenotyping of Drought-Stressed Pepper Plants Treated With “Productivity-Enhancing” and “Survivability-Enhancing” Biostimulants
Source: Front Plant Sci. 2019 Jul 17;10:905. doi: 10.3389/fpls.2019.00905 (PMC6654182; doi:10.3389/fpls.2019.00905)
Supplement: Supplementary file 7 [file Table_6.xlsx]

## Sheet: Transpiration Rate__fitted_line
Group	Calculated VWC (X axis)	Transpiration Rate (Y axis)		Group	Calculated VWC (X axis)	Transpiration Rate (Y axis)		Group	Calculated VWC (X axis)	Transpiration Rate (Y axis)
group1	0.0361372	0.128276		group2	0.0117106	0.00435519		group3	0.0333646	0.19033
group1	0.0372666	0.132234		group2	0.0128964	0.00900898		group3	0.0345125	0.193547
group1	0.0383961	0.136192		group2	0.0140822	0.0136628		group3	0.0356603	0.196765
group1	0.0395256	0.140151		group2	0.015268	0.0183166		group3	0.0368081	0.199982
group1	0.040655	0.144109		group2	0.0164539	0.0229703		group3	0.037956	0.203199
group1	0.0417845	0.148068		group2	0.0176397	0.0276241		group3	0.0391038	0.206417
group1	0.042914	0.152026		group2	0.0188255	0.0322779		group3	0.0402517	0.209634
group1	0.0440434	0.155984		group2	0.0200113	0.0369317		group3	0.0413995	0.212851
group1	0.0451729	0.159943		group2	0.0211971	0.0415855		group3	0.0425473	0.216069
group1	0.0463024	0.163901		group2	0.0223829	0.0462393		group3	0.0436952	0.219286
group1	0.0474318	0.16786		group2	0.0235687	0.0508931		group3	0.044843	0.222503
group1	0.0485613	0.171818		group2	0.0247545	0.0555469		group3	0.0459909	0.225721
group1	0.0496908	0.175776		group2	0.0259403	0.0602006		group3	0.0471387	0.228938
group1	0.0508202	0.179735		group2	0.0271262	0.0648544		group3	0.0482866	0.232155
group1	0.0519497	0.183693		group2	0.028312	0.0695082		group3	0.0494344	0.235373
group1	0.0530792	0.187651		group2	0.0294978	0.074162		group3	0.0505822	0.23859
group1	0.0542087	0.19161		group2	0.0306836	0.0788158		group3	0.0517301	0.241807
group1	0.0553381	0.195568		group2	0.0318694	0.0834696		group3	0.0528779	0.245024
group1	0.0564676	0.199527		group2	0.0330552	0.0881234		group3	0.0540258	0.248242
group1	0.0575971	0.203485		group2	0.034241	0.0927772		group3	0.0551736	0.251459
group1	0.0587265	0.207443		group2	0.0354268	0.0974309		group3	0.0563214	0.254676
group1	0.059856	0.211402		group2	0.0366126	0.102085		group3	0.0574693	0.257894
group1	0.0609855	0.21536		group2	0.0377984	0.106739		group3	0.0586171	0.261111
group1	0.0621149	0.219319		group2	0.0389843	0.111392		group3	0.059765	0.264328
group1	0.0632444	0.223277		group2	0.0401701	0.116046		group3	0.0609128	0.267546
group1	0.0643739	0.227235		group2	0.0413559	0.1207		group3	0.0620606	0.270763
group1	0.0655033	0.231194		group2	0.0425417	0.125354		group3	0.0632085	0.27398
group1	0.0666328	0.235152		group2	0.0437275	0.130007		group3	0.0643563	0.277198
group1	0.0677623	0.23911		group2	0.0449133	0.134661		group3	0.0655042	0.280415
group1	0.0688917	0.243069		group2	0.0460991	0.139315		group3	0.066652	0.283632
group1	0.0700212	0.247027		group2	0.0472849	0.143969		group3	0.0677999	0.28685
group1	0.0711507	0.250986		group2	0.0484707	0.148623		group3	0.0689477	0.290067
group1	0.0722801	0.254944		group2	0.0496565	0.153276		group3	0.0700955	0.293284
group1	0.0734096	0.258902		group2	0.0508424	0.15793		group3	0.0712434	0.296502
group1	0.0745391	0.262861		group2	0.0520282	0.162584		group3	0.0723912	0.299719
group1	0.0756685	0.266819		group2	0.053214	0.167238		group3	0.0735391	0.302936
group1	0.076798	0.270778		group2	0.0543998	0.171892		group3	0.0746869	0.306154
group1	0.0779275	0.274736		group2	0.0555856	0.176545		group3	0.0758347	0.309371
group1	0.0790569	0.278694		group2	0.0567714	0.181199		group3	0.0769826	0.312588
group1	0.0801864	0.282653		group2	0.0579572	0.185853		group3	0.0781304	0.315806
group1	0.0813159	0.286611		group2	0.059143	0.190507		group3	0.0792783	0.319023
group1	0.0824453	0.29057		group2	0.0603288	0.19516		group3	0.0804261	0.32224
group1	0.0835748	0.294528		group2	0.0615147	0.199814		group3	0.0815739	0.325457
group1	0.0847043	0.298486		group2	0.0627005	0.204468		group3	0.0827218	0.328675
group1	0.0858337	0.302445		group2	0.0638863	0.209122		group3	0.0838696	0.331892
group1	0.0869632	0.306403		group2	0.0650721	0.213776		group3	0.0850175	0.335109
group1	0.0880927	0.310361		group2	0.0662579	0.218429		group3	0.0861653	0.338327
group1	0.0892221	0.31432		group2	0.0674437	0.223083		group3	0.0873131	0.341544
group1	0.0903516	0.318278		group2	0.0686295	0.227737		group3	0.088461	0.344761
group1	0.0914811	0.322237		group2	0.0698153	0.232391		group3	0.0896088	0.347979
group1	0.0926105	0.326195		group2	0.0710011	0.237045		group3	0.0907567	0.351196
group1	0.09374	0.330153		group2	0.0721869	0.241698		group3	0.0919045	0.354413
group1	0.0948695	0.334112		group2	0.0733728	0.246352		group3	0.0930524	0.357631
group1	0.0959989	0.33807		group2	0.0745586	0.251006		group3	0.0942002	0.360848
group1	0.0971284	0.342029		group2	0.0757444	0.25566		group3	0.095348	0.364065
group1	0.0982579	0.345987		group2	0.0769302	0.260314		group3	0.0964959	0.367283
group1	0.0993873	0.349945		group2	0.078116	0.264967		group3	0.0976437	0.3705
group1	0.100517	0.353904		group2	0.0793018	0.269621		group3	0.0987916	0.373717
group1	0.101646	0.357862		group2	0.0804876	0.274275		group3	0.0999394	0.376935
group1	0.102776	0.36182		group2	0.0816734	0.278929		group3	0.101087	0.380152
group1	0.103905	0.365779		group2	0.0828592	0.283582		group3	0.102235	0.383369
group1	0.105035	0.369737		group2	0.0840451	0.288236		group3	0.103383	0.386587
group1	0.106164	0.373696		group2	0.0852309	0.29289		group3	0.104531	0.389804
group1	0.107294	0.377654		group2	0.0864167	0.297544		group3	0.105679	0.393021
group1	0.108423	0.381612		group2	0.0876025	0.302198		group3	0.106826	0.396239
group1	0.109553	0.385571		group2	0.0887883	0.306851		group3	0.107974	0.399456
group1	0.110682	0.389529		group2	0.0899741	0.311505		group3	0.109122	0.402673
group1	0.111811	0.393488		group2	0.0911599	0.316159		group3	0.11027	0.405891
group1	0.112941	0.397446		group2	0.0923457	0.320813		group3	0.111418	0.409108
group1	0.11407	0.401404		group2	0.0935315	0.325467		group3	0.112566	0.412325
group1	0.1152	0.405363		group2	0.0947173	0.33012		group3	0.113713	0.415542
group1	0.116329	0.409321		group2	0.0959032	0.334774		group3	0.114861	0.41876
group1	0.117459	0.413279		group2	0.097089	0.339428		group3	0.116009	0.421977
group1	0.118588	0.417238		group2	0.0982748	0.344082		group3	0.117157	0.425194
group1	0.119718	0.421196		group2	0.0994606	0.348735		group3	0.118305	0.428412
group1	0.120847	0.425155		group2	0.100646	0.353389		group3	0.119453	0.431629
group1	0.121977	0.429113		group2	0.101832	0.358043		group3	0.120601	0.434846
group1	0.123106	0.433071		group2	0.103018	0.362697		group3	0.121748	0.438064
group1	0.124236	0.43703		group2	0.104204	0.367351		group3	0.122896	0.441281
group1	0.125365	0.440988		group2	0.10539	0.372004		group3	0.124044	0.444498
group1	0.126495	0.444947		group2	0.106575	0.376658		group3	0.125192	0.447716
group1	0.127624	0.448905		group2	0.107761	0.381312		group3	0.12634	0.450933
group1	0.128753	0.452863		group2	0.108947	0.385966		group3	0.127488	0.45415
group1	0.129883	0.456822		group2	0.110133	0.39062		group3	0.128635	0.457368
group1	0.131012	0.46078		group2	0.111319	0.395273		group3	0.129783	0.460585
group1	0.132142	0.464739		group2	0.112504	0.399927		group3	0.130931	0.463802
group1	0.133271	0.468697		group2	0.11369	0.404581		group3	0.132079	0.46702
group1	0.134401	0.472655		group2	0.114876	0.409235		group3	0.133227	0.470237
group1	0.13553	0.476614		group2	0.116062	0.413889		group3	0.134375	0.473454
group1	0.13666	0.480572		group2	0.117248	0.418542		group3	0.135522	0.476672
group1	0.137789	0.48453		group2	0.118434	0.423196		group3	0.13667	0.479889
group1	0.138919	0.488489		group2	0.119619	0.42785		group3	0.137818	0.483106
group1	0.140048	0.492447		group2	0.120805	0.432504		group3	0.138966	0.486324
group1	0.141178	0.496406		group2	0.121991	0.437157		group3	0.140114	0.489541
group1	0.142307	0.500364		group2	0.123177	0.441811		group3	0.141262	0.492758
group1	0.143437	0.504322		group2	0.124363	0.446465		group3	0.14241	0.495975
group1	0.144566	0.508281		group2	0.125548	0.451119		group3	0.143557	0.499193
group1	0.145695	0.512239		group2	0.126734	0.455773		group3	0.144705	0.50241
group1	0.146825	0.516198		group2	0.12792	0.460426		group3	0.145853	0.505627
group1	0.147954	0.517258		group2	0.129106	0.46508		group3	0.147001	0.508845
group1	0.149084	0.517258		group2	0.130292	0.469734		group3	0.148149	0.511068
group1	0.150213	0.517258		group2	0.131477	0.474388		group3	0.149297	0.511068
group1	0.151343	0.517258		group2	0.132663	0.479042		group3	0.150444	0.511068
group1	0.152472	0.517258		group2	0.133849	0.483695		group3	0.151592	0.511068
group1	0.153602	0.517258		group2	0.135035	0.488349		group3	0.15274	0.511068
group1	0.154731	0.517258		group2	0.136221	0.493003		group3	0.153888	0.511068
group1	0.155861	0.517258		group2	0.137407	0.497657		group3	0.155036	0.511068
group1	0.15699	0.517258		group2	0.138592	0.50231		group3	0.156184	0.511068
group1	0.15812	0.517258		group2	0.139778	0.506964		group3	0.157331	0.511068
group1	0.159249	0.517258		group2	0.140964	0.511618		group3	0.158479	0.511068
group1	0.160379	0.517258		group2	0.14215	0.516272		group3	0.159627	0.511068
group1	0.161508	0.517258		group2	0.143336	0.520926		group3	0.160775	0.511068
group1	0.162637	0.517258		group2	0.144521	0.525579		group3	0.161923	0.511068
group1	0.163767	0.517258		group2	0.145707	0.530233		group3	0.163071	0.511068
group1	0.164896	0.517258		group2	0.146893	0.534887		group3	0.164218	0.511068
group1	0.166026	0.517258		group2	0.148079	0.537709		group3	0.165366	0.511068
group1	0.167155	0.517258		group2	0.149265	0.537709		group3	0.166514	0.511068
group1	0.168285	0.517258		group2	0.15045	0.537709		group3	0.167662	0.511068
group1	0.169414	0.517258		group2	0.151636	0.537709		group3	0.16881	0.511068
group1	0.170544	0.517258		group2	0.152822	0.537709		group3	0.169958	0.511068
group1	0.171673	0.517258		group2	0.154008	0.537709		group3	0.171106	0.511068
group1	0.172803	0.517258		group2	0.155194	0.537709		group3	0.172253	0.511068
group1	0.173932	0.517258		group2	0.156379	0.537709		group3	0.173401	0.511068
group1	0.175062	0.517258		group2	0.157565	0.537709		group3	0.174549	0.511068
group1	0.176191	0.517258		group2	0.158751	0.537709		group3	0.175697	0.511068
group1	0.177321	0.517258		group2	0.159937	0.537709		group3	0.176845	0.511068
group1	0.17845	0.517258		group2	0.161123	0.537709		group3	0.177993	0.511068
group1	0.179579	0.517258		group2	0.162309	0.537709		group3	0.17914	0.511068
group1	0.180709	0.517258		group2	0.163494	0.537709		group3	0.180288	0.511068
group1	0.181838	0.517258		group2	0.16468	0.537709		group3	0.181436	0.511068
group1	0.182968	0.517258		group2	0.165866	0.537709		group3	0.182584	0.511068
group1	0.184097	0.517258		group2	0.167052	0.537709		group3	0.183732	0.511068
group1	0.185227	0.517258		group2	0.168238	0.537709		group3	0.18488	0.511068
group1	0.186356	0.517258		group2	0.169423	0.537709		group3	0.186027	0.511068
group1	0.187486	0.517258		group2	0.170609	0.537709		group3	0.187175	0.511068
group1	0.188615	0.517258		group2	0.171795	0.537709		group3	0.188323	0.511068
group1	0.189745	0.517258		group2	0.172981	0.537709		group3	0.189471	0.511068
group1	0.190874	0.517258		group2	0.174167	0.537709		group3	0.190619	0.511068
group1	0.192004	0.517258		group2	0.175352	0.537709		group3	0.191767	0.511068
group1	0.193133	0.517258		group2	0.176538	0.537709		group3	0.192915	0.511068
group1	0.194263	0.517258		group2	0.177724	0.537709		group3	0.194062	0.511068
group1	0.195392	0.517258		group2	0.17891	0.537709		group3	0.19521	0.511068
group1	0.196522	0.517258		group2	0.180096	0.537709		group3	0.196358	0.511068
group1	0.197651	0.517258		group2	0.181282	0.537709		group3	0.197506	0.511068
group1	0.19878	0.517258		group2	0.182467	0.537709		group3	0.198654	0.511068
group1	0.19991	0.517258		group2	0.183653	0.537709		group3	0.199802	0.511068
group1	0.201039	0.517258		group2	0.184839	0.537709		group3	0.200949	0.511068
group1	0.202169	0.517258		group2	0.186025	0.537709		group3	0.202097	0.511068
group1	0.203298	0.517258		group2	0.187211	0.537709		group3	0.203245	0.511068
group1	0.204428	0.517258		group2	0.188396	0.537709		group3	0.204393	0.511068
group1	0.205557	0.517258		group2	0.189582	0.537709		group3	0.205541	0.511068
group1	0.206687	0.517258		group2	0.190768	0.537709		group3	0.206689	0.511068
group1	0.207816	0.517258		group2	0.191954	0.537709		group3	0.207836	0.511068
group1	0.208946	0.517258		group2	0.19314	0.537709		group3	0.208984	0.511068
group1	0.210075	0.517258		group2	0.194325	0.537709		group3	0.210132	0.511068
group1	0.211205	0.517258		group2	0.195511	0.537709		group3	0.21128	0.511068
group1	0.212334	0.517258		group2	0.196697	0.537709		group3	0.212428	0.511068
group1	0.213464	0.517258		group2	0.197883	0.537709		group3	0.213576	0.511068
group1	0.214593	0.517258		group2	0.199069	0.537709		group3	0.214723	0.511068
group1	0.215722	0.517258		group2	0.200254	0.537709		group3	0.215871	0.511068
group1	0.216852	0.517258		group2	0.20144	0.537709		group3	0.217019	0.511068
group1	0.217981	0.517258		group2	0.202626	0.537709		group3	0.218167	0.511068
group1	0.219111	0.517258		group2	0.203812	0.537709		group3	0.219315	0.511068
group1	0.22024	0.517258		group2	0.204998	0.537709		group3	0.220463	0.511068
group1	0.22137	0.517258		group2	0.206184	0.537709		group3	0.221611	0.511068
group1	0.222499	0.517258		group2	0.207369	0.537709		group3	0.222758	0.511068
group1	0.223629	0.517258		group2	0.208555	0.537709		group3	0.223906	0.511068
group1	0.224758	0.517258		group2	0.209741	0.537709		group3	0.225054	0.511068
group1	0.225888	0.517258		group2	0.210927	0.537709		group3	0.226202	0.511068
group1	0.227017	0.517258		group2	0.212113	0.537709		group3	0.22735	0.511068
group1	0.228147	0.517258		group2	0.213298	0.537709		group3	0.228498	0.511068
group1	0.229276	0.517258		group2	0.214484	0.537709		group3	0.229645	0.511068
group1	0.230406	0.517258		group2	0.21567	0.537709		group3	0.230793	0.511068
group1	0.231535	0.517258		group2	0.216856	0.537709		group3	0.231941	0.511068
group1	0.232664	0.517258		group2	0.218042	0.537709		group3	0.233089	0.511068
group1	0.233794	0.517258		group2	0.219227	0.537709		group3	0.234237	0.511068
group1	0.234923	0.517258		group2	0.220413	0.537709		group3	0.235385	0.511068
group1	0.236053	0.517258		group2	0.221599	0.537709		group3	0.236532	0.511068
group1	0.237182	0.517258		group2	0.222785	0.537709		group3	0.23768	0.511068
group1	0.238312	0.517258		group2	0.223971	0.537709		group3	0.238828	0.511068
group1	0.239441	0.517258		group2	0.225156	0.537709		group3	0.239976	0.511068
group1	0.240571	0.517258		group2	0.226342	0.537709		group3	0.241124	0.511068
group1	0.2417	0.517258		group2	0.227528	0.537709		group3	0.242272	0.511068
group1	0.24283	0.517258		group2	0.228714	0.537709		group3	0.24342	0.511068
group1	0.243959	0.517258		group2	0.2299	0.537709		group3	0.244567	0.511068
group1	0.245089	0.517258		group2	0.231086	0.537709		group3	0.245715	0.511068
group1	0.246218	0.517258		group2	0.232271	0.537709		group3	0.246863	0.511068
group1	0.247348	0.517258		group2	0.233457	0.537709		group3	0.248011	0.511068
group1	0.248477	0.517258		group2	0.234643	0.537709		group3	0.249159	0.511068
group1	0.249606	0.517258		group2	0.235829	0.537709		group3	0.250307	0.511068
group1	0.250736	0.517258		group2	0.237015	0.537709		group3	0.251454	0.511068
group1	0.251865	0.517258		group2	0.2382	0.537709		group3	0.252602	0.511068
group1	0.252995	0.517258		group2	0.239386	0.537709		group3	0.25375	0.511068
group1	0.254124	0.517258		group2	0.240572	0.537709		group3	0.254898	0.511068
group1	0.255254	0.517258		group2	0.241758	0.537709		group3	0.256046	0.511068
group1	0.256383	0.517258		group2	0.242944	0.537709		group3	0.257194	0.511068
group1	0.257513	0.517258		group2	0.244129	0.537709		group3	0.258341	0.511068
group1	0.258642	0.517258		group2	0.245315	0.537709		group3	0.259489	0.511068
group1	0.259772	0.517258		group2	0.246501	0.537709		group3	0.260637	0.511068
group1	0.260901	0.517258		group2	0.247687	0.537709		group3	0.261785	0.511068
