# Supplementary material for: Dynamic Physiological Phenotyping of Drought-Stressed Pepper Plants Treated With “Productivity-Enhancing” and “Survivability-Enhancing” Biostimulants
Source: Front Plant Sci. 2019 Jul 17;10:905. doi: 10.3389/fpls.2019.00905 (PMC6654182; doi:10.3389/fpls.2019.00905)
Supplement: Supplementary file 8 [file Table_7.xlsx]

## Sheet: Transpiration Rate__piecewise N
Timestamp	plant	group	Calculated VWC (X axis)	Transpiration Rate (Y axis)	R^2	Emax	b	Theta	upperConfidenceIntervalEmax	upperConfidenceIntervalB	upperConfidenceIntervalTheta	lowerConfidenceIntervalEmax	lowerConfidenceIntervalB	lowerConfidenceIntervalTheta
undefined 12:00 - 14:00	control-17	group1	0.248633	0.349252	0.29	0.52	3.5	0.15	0.54	4.85	0.17	0.49	2.16	0.13
undefined 12:00 - 14:00	control-19	group1	0.241685	0.415547	0.29	0.52	3.5	0.15	0.54	4.85	0.17	0.49	2.16	0.13
undefined 12:00 - 14:00	control-22	group1	0.229516	0.261031	0.29	0.52	3.5	0.15	0.54	4.85	0.17	0.49	2.16	0.13
undefined 12:00 - 14:00	control-4	group1	0.246347	0.184052	0.29	0.52	3.5	0.15	0.54	4.85	0.17	0.49	2.16	0.13
undefined 12:00 - 14:00	control-18	group1	0.228192	0.351644	0.29	0.52	3.5	0.15	0.54	4.85	0.17	0.49	2.16	0.13
undefined 12:00 - 14:00	control-21	group1	0.25555	0.26243	0.29	0.52	3.5	0.15	0.54	4.85	0.17	0.49	2.16	0.13
undefined 12:00 - 14:00	control-3	group1	0.242336	0.441861	0.29	0.52	3.5	0.15	0.54	4.85	0.17	0.49	2.16	0.13
undefined 12:00 - 14:00	control-12	group1	0.253424	0.476493	0.29	0.52	3.5	0.15	0.54	4.85	0.17	0.49	2.16	0.13
undefined 12:00 - 14:00	control-10	group1	0.240103	0.501257	0.29	0.52	3.5	0.15	0.54	4.85	0.17	0.49	2.16	0.13
undefined 12:00 - 14:00	control-16	group1	0.240772	0.478445	0.29	0.52	3.5	0.15	0.54	4.85	0.17	0.49	2.16	0.13
undefined 12:00 - 14:00	sea WEED-18	group2	0.239371	0.288139	0.56	0.54	3.92	0.15	0.56	4.79	0.16	0.51	3.06	0.13
undefined 12:00 - 14:00	sea WEED-20	group2	0.236686	0.380865	0.56	0.54	3.92	0.15	0.56	4.79	0.16	0.51	3.06	0.13
undefined 12:00 - 14:00	sea WEED-12	group2	0.236879	0.437778	0.56	0.54	3.92	0.15	0.56	4.79	0.16	0.51	3.06	0.13
undefined 12:00 - 14:00	sea WEED-21	group2	0.235785	0.429059	0.56	0.54	3.92	0.15	0.56	4.79	0.16	0.51	3.06	0.13
undefined 12:00 - 14:00	sea WEED-11	group2	0.241666	0.317316	0.56	0.54	3.92	0.15	0.56	4.79	0.16	0.51	3.06	0.13
undefined 12:00 - 14:00	sea WEED-4	group2	0.23812	0.43924	0.56	0.54	3.92	0.15	0.56	4.79	0.16	0.51	3.06	0.13
undefined 12:00 - 14:00	sea WEED-5	group2	0.241154	0.368009	0.56	0.54	3.92	0.15	0.56	4.79	0.16	0.51	3.06	0.13
undefined 12:00 - 14:00	sea WEED-13	group2	0.242068	0.354052	0.56	0.54	3.92	0.15	0.56	4.79	0.16	0.51	3.06	0.13
undefined 12:00 - 14:00	sea WEED-8	group2	0.232222	0.307803	0.56	0.54	3.92	0.15	0.56	4.79	0.16	0.51	3.06	0.13
undefined 12:00 - 14:00	XFactor-21	group3	0.256346	0.319385	0.27	0.51	2.8	0.15	0.54	3.99	0.17	0.49	1.61	0.12
undefined 12:00 - 14:00	XFactor-9	group3	0.237227	0.444459	0.27	0.51	2.8	0.15	0.54	3.99	0.17	0.49	1.61	0.12
undefined 12:00 - 14:00	XFactor-1	group3	0.228403	0.261956	0.27	0.51	2.8	0.15	0.54	3.99	0.17	0.49	1.61	0.12
undefined 12:00 - 14:00	XFactor-3	group3	0.251351	0.307854	0.27	0.51	2.8	0.15	0.54	3.99	0.17	0.49	1.61	0.12
undefined 12:00 - 14:00	XFactor-13	group3	0.241779	0.317194	0.27	0.51	2.8	0.15	0.54	3.99	0.17	0.49	1.61	0.12
undefined 12:00 - 14:00	XFactor-4	group3	0.233594	0.444531	0.27	0.51	2.8	0.15	0.54	3.99	0.17	0.49	1.61	0.12
undefined 12:00 - 14:00	XFactor-5	group3	0.24445	0.215179	0.27	0.51	2.8	0.15	0.54	3.99	0.17	0.49	1.61	0.12
undefined 12:00 - 14:00	XFactor-15	group3	0.236745	0.339251	0.27	0.51	2.8	0.15	0.54	3.99	0.17	0.49	1.61	0.12
undefined 12:00 - 14:00	XFactor-17	group3	0.231996	0.374615	0.27	0.51	2.8	0.15	0.54	3.99	0.17	0.49	1.61	0.12
undefined 12:00 - 14:00	XFactor-8	group3	0.244259	0.477407	0.27	0.51	2.8	0.15	0.54	3.99	0.17	0.49	1.61	0.12
