# Supplementary material for: Dynamic Physiological Phenotyping of Drought-Stressed Pepper Plants Treated With “Productivity-Enhancing” and “Survivability-Enhancing” Biostimulants
Source: Front Plant Sci. 2019 Jul 17;10:905. doi: 10.3389/fpls.2019.00905 (PMC6654182; doi:10.3389/fpls.2019.00905)
Supplement: Supplementary file 10 [file Table_9.xlsx]

## Sheet: Weather Station VPD smooth_Weat
Timestamp	control-10 - Weather Station VPD smooth (kPa)	control-10 - Weather station PARLight (µmol/m<sup>2</sup>/s)	control-12 - Weather Station VPD smooth (kPa)	control-12 - Weather station PARLight (µmol/m<sup>2</sup>/s)	control-14 - Weather Station VPD smooth (kPa)	control-14 - Weather station PARLight (µmol/m<sup>2</sup>/s)	control-16 - Weather Station VPD smooth (kPa)	control-16 - Weather station PARLight (µmol/m<sup>2</sup>/s)	control-17 - Weather Station VPD smooth (kPa)	control-17 - Weather station PARLight (µmol/m<sup>2</sup>/s)	control-18 - Weather Station VPD smooth (kPa)	control-18 - Weather station PARLight (µmol/m<sup>2</sup>/s)	control-19 - Weather Station VPD smooth (kPa)	control-19 - Weather station PARLight (µmol/m<sup>2</sup>/s)	control-2 - Weather Station VPD smooth (kPa)	control-2 - Weather station PARLight (µmol/m<sup>2</sup>/s)	control-20 - Weather Station VPD smooth (kPa)	control-20 - Weather station PARLight (µmol/m<sup>2</sup>/s)	control-21 - Weather Station VPD smooth (kPa)	control-21 - Weather station PARLight (µmol/m<sup>2</sup>/s)	control-22 - Weather Station VPD smooth (kPa)	control-22 - Weather station PARLight (µmol/m<sup>2</sup>/s)	control-23 - Weather Station VPD smooth (kPa)	control-23 - Weather station PARLight (µmol/m<sup>2</sup>/s)	control-24 - Weather Station VPD smooth (kPa)	control-24 - Weather station PARLight (µmol/m<sup>2</sup>/s)	control-3 - Weather Station VPD smooth (kPa)	control-3 - Weather station PARLight (µmol/m<sup>2</sup>/s)	control-4 - Weather Station VPD smooth (kPa)	control-4 - Weather station PARLight (µmol/m<sup>2</sup>/s)	control-5 - Weather Station VPD smooth (kPa)	control-5 - Weather station PARLight (µmol/m<sup>2</sup>/s)	control-6 - Weather Station VPD smooth (kPa)	control-6 - Weather station PARLight (µmol/m<sup>2</sup>/s)	control-7 - Weather Station VPD smooth (kPa)	control-7 - Weather station PARLight (µmol/m<sup>2</sup>/s)	control-9 - Weather Station VPD smooth (kPa)	control-9 - Weather station PARLight (µmol/m<sup>2</sup>/s)	sea WEED-1 - Weather Station VPD smooth (kPa)	sea WEED-1 - Weather station PARLight (µmol/m<sup>2</sup>/s)	sea WEED-11 - Weather Station VPD smooth (kPa)	sea WEED-11 - Weather station PARLight (µmol/m<sup>2</sup>/s)	sea WEED-12 - Weather Station VPD smooth (kPa)	sea WEED-12 - Weather station PARLight (µmol/m<sup>2</sup>/s)	sea WEED-13 - Weather Station VPD smooth (kPa)	sea WEED-13 - Weather station PARLight (µmol/m<sup>2</sup>/s)	sea WEED-14 - Weather Station VPD smooth (kPa)	sea WEED-14 - Weather station PARLight (µmol/m<sup>2</sup>/s)	sea WEED-15 - Weather Station VPD smooth (kPa)
2018-06-19T00:00:00	0.69	null
2018-06-19T00:03:00	0.68	null
2018-06-19T00:06:00	0.68	null
2018-06-19T00:09:00	0.67	null
2018-06-19T00:12:00	0.66	null
2018-06-19T00:15:00	0.66	null
2018-06-19T00:18:00	0.65	null
2018-06-19T00:21:00	0.65	null
2018-06-19T00:24:00	0.65	null
2018-06-19T00:27:00	0.64	null
2018-06-19T00:30:00	0.64	null
2018-06-19T00:33:00	0.64	null
2018-06-19T00:36:00	0.63	null
2018-06-19T00:39:00	0.63	null
2018-06-19T00:42:00	0.63	null
2018-06-19T00:45:00	0.63	null
2018-06-19T00:48:00	0.62	null
2018-06-19T00:51:00	0.62	null
2018-06-19T00:54:00	0.62	null
2018-06-19T00:57:00	0.61	null
2018-06-19T01:00:00	0.61	null
2018-06-19T01:03:00	0.6	null
2018-06-19T01:06:00	0.6	null
2018-06-19T01:09:00	0.59	null
2018-06-19T01:12:00	0.59	null
2018-06-19T01:15:00	0.58	null
2018-06-19T01:18:00	0.57	null
2018-06-19T01:21:00	0.56	null
2018-06-19T01:24:00	0.56	null
2018-06-19T01:27:00	0.55	null
2018-06-19T01:30:00	0.54	null
2018-06-19T01:33:00	0.53	null
2018-06-19T01:36:00	0.52	null
2018-06-19T01:39:00	0.51	null
2018-06-19T01:42:00	0.5	null
2018-06-19T01:45:00	0.49	null
2018-06-19T01:48:00	0.48	null
2018-06-19T01:51:00	0.47	null
2018-06-19T01:54:00	0.46	null
2018-06-19T01:57:00	0.45	null
2018-06-19T02:00:00	0.44	null
2018-06-19T02:03:00	0.44	null
2018-06-19T02:06:00	0.43	null
2018-06-19T02:09:00	0.43	null
2018-06-19T02:12:00	0.42	null
2018-06-19T02:15:00	0.42	null
2018-06-19T02:18:00	0.42	null
2018-06-19T02:21:00	0.42	null
2018-06-19T02:24:00	0.42	null
2018-06-19T02:27:00	0.43	null
2018-06-19T02:30:00	0.43	null
2018-06-19T02:33:00	0.43	null
2018-06-19T02:36:00	0.44	null
2018-06-19T02:39:00	0.44	null
2018-06-19T02:42:00	0.45	null
2018-06-19T02:45:00	0.45	null
2018-06-19T02:48:00	0.46	null
2018-06-19T02:51:00	0.46	null
2018-06-19T02:54:00	0.47	null
2018-06-19T02:57:00	0.48	null
2018-06-19T03:00:00	0.48	null
2018-06-19T03:03:00	0.49	null
2018-06-19T03:06:00	0.49	null
2018-06-19T03:09:00	0.49	null
2018-06-19T03:12:00	0.5	null
2018-06-19T03:15:00	0.5	null
2018-06-19T03:18:00	0.5	null
2018-06-19T03:21:00	0.5	null
2018-06-19T03:24:00	0.49	null
2018-06-19T03:27:00	0.49	null
2018-06-19T03:30:00	0.48	null
2018-06-19T03:33:00	0.48	null
2018-06-19T03:36:00	0.48	null
2018-06-19T03:39:00	0.47	null
2018-06-19T03:42:00	0.47	null
2018-06-19T03:45:00	0.47	null
2018-06-19T03:48:00	0.48	null
2018-06-19T03:51:00	0.48	null
2018-06-19T03:54:00	0.48	null
2018-06-19T03:57:00	0.49	null
2018-06-19T04:00:00	0.49	null
2018-06-19T04:03:00	0.49	null
2018-06-19T04:06:00	0.5	null
2018-06-19T04:09:00	0.5	null
2018-06-19T04:12:00	0.5	null
2018-06-19T04:15:00	0.51	null
2018-06-19T04:18:00	0.51	null
2018-06-19T04:21:00	0.51	null
2018-06-19T04:24:00	0.51	null
2018-06-19T04:27:00	0.52	null
2018-06-19T04:30:00	0.52	null
2018-06-19T04:33:00	0.52	null
2018-06-19T04:36:00	0.52	null
2018-06-19T04:39:00	0.52	null
2018-06-19T04:42:00	0.52	null
2018-06-19T04:45:00	0.52	null
2018-06-19T04:48:00	0.52	null
2018-06-19T04:51:00	0.52	null
2018-06-19T04:54:00	0.52	null
2018-06-19T04:57:00	0.52	null
2018-06-19T05:00:00	0.52	null
2018-06-19T05:03:00	0.52	null
2018-06-19T05:06:00	0.51	null
2018-06-19T05:09:00	0.51	null
2018-06-19T05:12:00	0.51	null
2018-06-19T05:15:00	0.5	null
2018-06-19T05:18:00	0.5	null
2018-06-19T05:21:00	0.49	null
2018-06-19T05:24:00	0.48	null
2018-06-19T05:27:00	0.47	null
2018-06-19T05:30:00	0.46	null
2018-06-19T05:33:00	0.45	null
2018-06-19T05:36:00	0.44	null
2018-06-19T05:39:00	0.43	null
2018-06-19T05:42:00	0.43	10
2018-06-19T05:45:00	0.42	13
2018-06-19T05:48:00	0.43	15
2018-06-19T05:51:00	0.43	18
2018-06-19T05:54:00	0.44	21
2018-06-19T05:57:00	0.46	23
2018-06-19T06:00:00	0.48	26
2018-06-19T06:03:00	0.5	30
2018-06-19T06:06:00	0.53	35
2018-06-19T06:09:00	0.56	43
2018-06-19T06:12:00	0.58	54
2018-06-19T06:15:00	0.61	67
2018-06-19T06:18:00	0.65	82
2018-06-19T06:21:00	0.69	105
2018-06-19T06:24:00	0.74	128
2018-06-19T06:27:00	0.78	150
2018-06-19T06:30:00	0.83	166
2018-06-19T06:33:00	0.9	180
2018-06-19T06:36:00	0.96	195
2018-06-19T06:39:00	1.02	205
2018-06-19T06:42:00	1.11	213
2018-06-19T06:45:00	1.17	209
2018-06-19T06:48:00	1.26	204
2018-06-19T06:51:00	1.34	189
2018-06-19T06:54:00	1.43	186
2018-06-19T06:57:00	1.52	188
2018-06-19T07:00:00	1.6	194
2018-06-19T07:03:00	1.69	203
2018-06-19T07:06:00	1.78	213
2018-06-19T07:09:00	1.86	222
2018-06-19T07:12:00	1.95	234
2018-06-19T07:15:00	2.04	244
2018-06-19T07:18:00	2.13	257
2018-06-19T07:21:00	2.21	268
2018-06-19T07:24:00	2.29	279
2018-06-19T07:27:00	2.36	292
2018-06-19T07:30:00	2.43	304
2018-06-19T07:33:00	2.49	315
2018-06-19T07:36:00	2.55	328
2018-06-19T07:39:00	2.59	341
2018-06-19T07:42:00	2.62	355
2018-06-19T07:45:00	2.64	370
2018-06-19T07:48:00	2.66	386
2018-06-19T07:51:00	2.68	402
2018-06-19T07:54:00	2.69	418
2018-06-19T07:57:00	2.71	435
2018-06-19T08:00:00	2.71	452
2018-06-19T08:03:00	2.72	465
2018-06-19T08:06:00	2.72	477
2018-06-19T08:09:00	2.73	486
2018-06-19T08:12:00	2.72	487
2018-06-19T08:15:00	2.7	472
2018-06-19T08:18:00	2.69	469
2018-06-19T08:21:00	2.66	445
2018-06-19T08:24:00	2.64	416
2018-06-19T08:27:00	2.61	370
2018-06-19T08:30:00	2.58	387
2018-06-19T08:33:00	2.55	378
2018-06-19T08:36:00	2.5	379
2018-06-19T08:39:00	2.47	373
2018-06-19T08:42:00	2.43	369
2018-06-19T08:45:00	2.39	370
2018-06-19T08:48:00	2.36	371
2018-06-19T08:51:00	2.32	375
2018-06-19T08:54:00	2.29	384
2018-06-19T08:57:00	2.27	396
2018-06-19T09:00:00	2.24	403
2018-06-19T09:03:00	2.22	416
2018-06-19T09:06:00	2.2	427
2018-06-19T09:09:00	2.17	443
2018-06-19T09:12:00	2.14	466
2018-06-19T09:15:00	2.12	482
2018-06-19T09:18:00	2.1	499
2018-06-19T09:21:00	2.08	514
2018-06-19T09:24:00	2.06	528
2018-06-19T09:27:00	2.04	547
2018-06-19T09:30:00	2.02	562
2018-06-19T09:33:00	2	580
2018-06-19T09:36:00	1.98	591
2018-06-19T09:39:00	1.97	605
2018-06-19T09:42:00	1.96	614
2018-06-19T09:45:00	1.94	624
2018-06-19T09:48:00	1.94	635
2018-06-19T09:51:00	1.93	640
2018-06-19T09:54:00	1.92	643
2018-06-19T09:57:00	1.91	643
2018-06-19T10:00:00	1.9	642
2018-06-19T10:03:00	1.89	641
2018-06-19T10:06:00	1.88	633
2018-06-19T10:09:00	1.87	627
2018-06-19T10:12:00	1.88	622
2018-06-19T10:15:00	1.88	619
2018-06-19T10:18:00	1.88	616
2018-06-19T10:21:00	1.89	613
2018-06-19T10:24:00	1.88	623
2018-06-19T10:27:00	1.89	641
2018-06-19T10:30:00	1.88	657
2018-06-19T10:33:00	1.87	682
2018-06-19T10:36:00	1.87	726
2018-06-19T10:39:00	1.85	781
2018-06-19T10:42:00	1.82	848
2018-06-19T10:45:00	1.8	939
2018-06-19T10:48:00	1.79	1016
2018-06-19T10:51:00	1.76	1068
2018-06-19T10:54:00	1.74	1112
2018-06-19T10:57:00	1.73	1134
2018-06-19T11:00:00	1.71	1139
2018-06-19T11:03:00	1.69	1158
2018-06-19T11:06:00	1.68	1158
2018-06-19T11:09:00	1.67	1168
2018-06-19T11:12:00	1.66	1180
2018-06-19T11:15:00	1.65	1158
2018-06-19T11:18:00	1.64	1172
2018-06-19T11:21:00	1.63	1151
2018-06-19T11:24:00	1.63	1160
2018-06-19T11:27:00	1.62	1160
2018-06-19T11:30:00	1.61	1161
2018-06-19T11:33:00	1.61	1148
2018-06-19T11:36:00	1.6	1142
2018-06-19T11:39:00	1.6	1132
2018-06-19T11:42:00	1.6	1112
2018-06-19T11:45:00	1.6	1086
2018-06-19T11:48:00	1.61	1055
2018-06-19T11:51:00	1.61	1021
2018-06-19T11:54:00	1.61	984
2018-06-19T11:57:00	1.62	964
2018-06-19T12:00:00	1.63	968
2018-06-19T12:03:00	1.65	986
2018-06-19T12:06:00	1.66	1013
2018-06-19T12:09:00	1.66	1038
2018-06-19T12:12:00	1.68	1043
2018-06-19T12:15:00	1.69	1057
2018-06-19T12:18:00	1.7	1063
2018-06-19T12:21:00	1.71	1076
2018-06-19T12:24:00	1.73	1085
2018-06-19T12:27:00	1.73	1111
2018-06-19T12:30:00	1.74	1144
2018-06-19T12:33:00	1.74	1190
2018-06-19T12:36:00	1.75	1231
2018-06-19T12:39:00	1.75	1276
2018-06-19T12:42:00	1.76	1295
2018-06-19T12:45:00	1.76	1299
2018-06-19T12:48:00	1.77	1301
2018-06-19T12:51:00	1.77	1271
2018-06-19T12:54:00	1.78	1265
2018-06-19T12:57:00	1.78	1246
2018-06-19T13:00:00	1.78	1220
2018-06-19T13:03:00	1.78	1199
2018-06-19T13:06:00	1.78	1169
2018-06-19T13:09:00	1.78	1145
2018-06-19T13:12:00	1.78	1112
2018-06-19T13:15:00	1.78	1079
2018-06-19T13:18:00	1.78	1052
2018-06-19T13:21:00	1.78	1026
2018-06-19T13:24:00	1.77	1010
2018-06-19T13:27:00	1.77	989
2018-06-19T13:30:00	1.77	973
2018-06-19T13:33:00	1.77	984
2018-06-19T13:36:00	1.76	1022
2018-06-19T13:39:00	1.76	1067
2018-06-19T13:42:00	1.76	1081
2018-06-19T13:45:00	1.76	1101
2018-06-19T13:48:00	1.75	1122
2018-06-19T13:51:00	1.74	1137
2018-06-19T13:54:00	1.74	1153
2018-06-19T13:57:00	1.74	1156
2018-06-19T14:00:00	1.74	1164
2018-06-19T14:03:00	1.74	1147
2018-06-19T14:06:00	1.74	1132
2018-06-19T14:09:00	1.74	1117
2018-06-19T14:12:00	1.74	1101
2018-06-19T14:15:00	1.75	1089
2018-06-19T14:18:00	1.75	1068
2018-06-19T14:21:00	1.75	1047
2018-06-19T14:24:00	1.74	1017
2018-06-19T14:27:00	1.74	1001
2018-06-19T14:30:00	1.74	977
2018-06-19T14:33:00	1.74	968
2018-06-19T14:36:00	1.73	956
2018-06-19T14:39:00	1.73	947
2018-06-19T14:42:00	1.73	939
2018-06-19T14:45:00	1.73	930
2018-06-19T14:48:00	1.73	926
2018-06-19T14:51:00	1.72	917
2018-06-19T14:54:00	1.71	906
2018-06-19T14:57:00	1.72	892
2018-06-19T15:00:00	1.72	877
2018-06-19T15:03:00	1.71	866
2018-06-19T15:06:00	1.7	852
2018-06-19T15:09:00	1.71	837
2018-06-19T15:12:00	1.71	821
2018-06-19T15:15:00	1.72	798
2018-06-19T15:18:00	1.73	780
2018-06-19T15:21:00	1.74	766
2018-06-19T15:24:00	1.75	749
2018-06-19T15:27:00	1.76	733
2018-06-19T15:30:00	1.77	717
2018-06-19T15:33:00	1.78	703
2018-06-19T15:36:00	1.79	686
2018-06-19T15:39:00	1.81	673
2018-06-19T15:42:00	1.82	656
2018-06-19T15:45:00	1.84	645
2018-06-19T15:48:00	1.85	628
2018-06-19T15:51:00	1.87	613
2018-06-19T15:54:00	1.88	597
2018-06-19T15:57:00	1.89	586
2018-06-19T16:00:00	1.91	576
2018-06-19T16:03:00	1.92	564
2018-06-19T16:06:00	1.93	550
2018-06-19T16:09:00	1.94	539
2018-06-19T16:12:00	1.94	530
2018-06-19T16:15:00	1.94	520
2018-06-19T16:18:00	1.94	514
2018-06-19T16:21:00	1.95	504
2018-06-19T16:24:00	1.95	497
2018-06-19T16:27:00	1.95	492
2018-06-19T16:30:00	1.96	487
2018-06-19T16:33:00	1.95	483
2018-06-19T16:36:00	1.95	479
2018-06-19T16:39:00	1.95	482
2018-06-19T16:42:00	1.94	482
2018-06-19T16:45:00	1.95	484
2018-06-19T16:48:00	1.94	490
2018-06-19T16:51:00	1.94	494
2018-06-19T16:54:00	1.93	497
2018-06-19T16:57:00	1.93	502
2018-06-19T17:00:00	1.93	503
2018-06-19T17:03:00	1.93	502
2018-06-19T17:06:00	1.93	501
2018-06-19T17:09:00	1.92	494
2018-06-19T17:12:00	1.93	485
2018-06-19T17:15:00	1.94	474
2018-06-19T17:18:00	1.93	464
2018-06-19T17:21:00	1.93	452
2018-06-19T17:24:00	1.94	439
2018-06-19T17:27:00	1.94	423
2018-06-19T17:30:00	1.95	410
2018-06-19T17:33:00	1.95	396
2018-06-19T17:36:00	1.97	383
2018-06-19T17:39:00	1.99	372
2018-06-19T17:42:00	1.99	380
2018-06-19T17:45:00	1.99	390
2018-06-19T17:48:00	2	375
2018-06-19T17:51:00	2	375
2018-06-19T17:54:00	2	378
2018-06-19T17:57:00	1.99	386
2018-06-19T18:00:00	1.99	377
2018-06-19T18:03:00	1.98	375
2018-06-19T18:06:00	1.98	362
2018-06-19T18:09:00	1.99	323
2018-06-19T18:12:00	1.99	318
2018-06-19T18:15:00	2	327
2018-06-19T18:18:00	2.02	322
2018-06-19T18:21:00	2.04	312
2018-06-19T18:24:00	2.06	299
2018-06-19T18:27:00	2.08	285
2018-06-19T18:30:00	2.11	269
2018-06-19T18:33:00	2.13	254
2018-06-19T18:36:00	2.17	221
2018-06-19T18:39:00	2.19	185
2018-06-19T18:42:00	2.23	166
2018-06-19T18:45:00	2.27	178
2018-06-19T18:48:00	2.3	163
2018-06-19T18:51:00	2.33	155
2018-06-19T18:54:00	2.36	152
2018-06-19T18:57:00	2.38	149
2018-06-19T19:00:00	2.41	142
2018-06-19T19:03:00	2.42	128
2018-06-19T19:06:00	2.44	112
2018-06-19T19:09:00	2.45	98
2018-06-19T19:12:00	2.45	82
2018-06-19T19:15:00	2.46	62
2018-06-19T19:18:00	2.45	49
2018-06-19T19:21:00	2.44	41
2018-06-19T19:24:00	2.42	34
2018-06-19T19:27:00	2.39	28
2018-06-19T19:30:00	2.36	22
2018-06-19T19:33:00	2.33	19
2018-06-19T19:36:00	2.3	16
2018-06-19T19:39:00	2.27	13
2018-06-19T19:42:00	2.24	11
2018-06-19T19:45:00	2.22	9
2018-06-19T19:48:00	2.19	null
2018-06-19T19:51:00	2.16	null
2018-06-19T19:54:00	2.12	null
2018-06-19T19:57:00	2.08	null
2018-06-19T20:00:00	2.03	null
2018-06-19T20:03:00	1.98	null
2018-06-19T20:06:00	1.93	null
2018-06-19T20:09:00	1.87	null
2018-06-19T20:12:00	1.81	null
2018-06-19T20:15:00	1.76	null
2018-06-19T20:18:00	1.69	null
2018-06-19T20:21:00	1.63	null
2018-06-19T20:24:00	1.58	null
2018-06-19T20:27:00	1.52	null
2018-06-19T20:30:00	1.47	null
2018-06-19T20:33:00	1.43	null
2018-06-19T20:36:00	1.39	null
2018-06-19T20:39:00	1.35	null
2018-06-19T20:42:00	1.3	null
2018-06-19T20:45:00	1.26	null
2018-06-19T20:48:00	1.22	null
2018-06-19T20:51:00	1.18	null
2018-06-19T20:54:00	1.15	null
2018-06-19T20:57:00	1.11	null
2018-06-19T21:00:00	1.08	null
2018-06-19T21:03:00	1.05	null
2018-06-19T21:06:00	1.03	null
2018-06-19T21:09:00	1.01	null
2018-06-19T21:12:00	0.99	null
2018-06-19T21:15:00	0.98	null
2018-06-19T21:18:00	0.97	null
2018-06-19T21:21:00	0.97	null
2018-06-19T21:24:00	0.96	null
2018-06-19T21:27:00	0.96	null
2018-06-19T21:30:00	0.97	null
2018-06-19T21:33:00	0.98	null
2018-06-19T21:36:00	0.99	null
2018-06-19T21:39:00	1.01	null
2018-06-19T21:42:00	1.03	null
2018-06-19T21:45:00	1.04	null
2018-06-19T21:48:00	1.06	null
2018-06-19T21:51:00	1.08	null
2018-06-19T21:54:00	1.1	null
2018-06-19T21:57:00	1.13	null
2018-06-19T22:00:00	1.15	null
2018-06-19T22:03:00	1.17	null
2018-06-19T22:06:00	1.18	null
2018-06-19T22:09:00	1.2	null
2018-06-19T22:12:00	1.21	null
2018-06-19T22:15:00	1.21	null
2018-06-19T22:18:00	1.21	null
2018-06-19T22:21:00	1.2	null
2018-06-19T22:24:00	1.18	null
2018-06-19T22:27:00	1.17	null
2018-06-19T22:30:00	1.15	null
2018-06-19T22:33:00	1.14	null
2018-06-19T22:36:00	1.13	null
2018-06-19T22:39:00	1.13	null
2018-06-19T22:42:00	1.12	null
2018-06-19T22:45:00	1.12	null
2018-06-19T22:48:00	1.12	null
2018-06-19T22:51:00	1.12	null
2018-06-19T22:54:00	1.12	null
2018-06-19T22:57:00	1.11	null
2018-06-19T23:00:00	1.11	null
2018-06-19T23:03:00	1.11	null
2018-06-19T23:06:00	1.11	null
2018-06-19T23:09:00	1.1	null
2018-06-19T23:12:00	1.1	null
2018-06-19T23:15:00	1.1	null
2018-06-19T23:18:00	1.09	null
2018-06-19T23:21:00	1.09	null
2018-06-19T23:24:00	1.08	null
2018-06-19T23:27:00	1.08	null
2018-06-19T23:30:00	1.07	null
2018-06-19T23:33:00	1.07	null
2018-06-19T23:36:00	1.06	null
2018-06-19T23:39:00	1.05	null
2018-06-19T23:42:00	1.04	null
2018-06-19T23:45:00	1.04	null
2018-06-19T23:48:00	1.03	null
2018-06-19T23:51:00	1.02	null
2018-06-19T23:54:00	1.01	null
2018-06-19T23:57:00	1	null
2018-06-20T00:00:00	0.99	null
2018-06-20T00:03:00	0.98	null
2018-06-20T00:06:00	0.97	null
2018-06-20T00:09:00	0.96	null
2018-06-20T00:12:00	0.94	null
2018-06-20T00:15:00	0.93	null
2018-06-20T00:18:00	0.92	null
2018-06-20T00:21:00	0.91	null
2018-06-20T00:24:00	0.9	null
2018-06-20T00:27:00	0.89	null
2018-06-20T00:30:00	0.88	null
2018-06-20T00:33:00	0.87	null
2018-06-20T00:36:00	0.86	null
2018-06-20T00:39:00	0.85	null
2018-06-20T00:42:00	0.84	null
2018-06-20T00:45:00	0.84	null
2018-06-20T00:48:00	0.84	null
2018-06-20T00:51:00	0.84	null
2018-06-20T00:54:00	0.84	null
2018-06-20T00:57:00	0.83	null
2018-06-20T01:00:00	0.83	null
2018-06-20T01:03:00	0.83	null
2018-06-20T01:06:00	0.82	null
2018-06-20T01:09:00	0.82	null
2018-06-20T01:12:00	0.81	null
2018-06-20T01:15:00	0.8	null
2018-06-20T01:18:00	0.79	null
2018-06-20T01:21:00	0.78	null
2018-06-20T01:24:00	0.76	null
2018-06-20T01:27:00	0.75	null
2018-06-20T01:30:00	0.73	null
2018-06-20T01:33:00	0.71	null
2018-06-20T01:36:00	0.7	null
2018-06-20T01:39:00	0.68	null
2018-06-20T01:42:00	0.66	null
2018-06-20T01:45:00	0.64	null
2018-06-20T01:48:00	0.63	null
2018-06-20T01:51:00	0.61	null
2018-06-20T01:54:00	0.59	null
2018-06-20T01:57:00	0.58	null
2018-06-20T02:00:00	0.57	null
2018-06-20T02:03:00	0.55	null
2018-06-20T02:06:00	0.54	null
2018-06-20T02:09:00	0.53	null
2018-06-20T02:12:00	0.53	null
2018-06-20T02:15:00	0.52	null
2018-06-20T02:18:00	0.52	null
2018-06-20T02:21:00	0.51	null
2018-06-20T02:24:00	0.51	null
2018-06-20T02:27:00	0.51	null
2018-06-20T02:30:00	0.51	null
2018-06-20T02:33:00	0.52	null
2018-06-20T02:36:00	0.52	null
2018-06-20T02:39:00	0.52	null
2018-06-20T02:42:00	0.53	null
2018-06-20T02:45:00	0.54	null
2018-06-20T02:48:00	0.54	null
2018-06-20T02:51:00	0.55	null
2018-06-20T02:54:00	0.56	null
2018-06-20T02:57:00	0.57	null
2018-06-20T03:00:00	0.58	null
2018-06-20T03:03:00	0.59	null
2018-06-20T03:06:00	0.59	null
2018-06-20T03:09:00	0.6	null
2018-06-20T03:12:00	0.6	null
2018-06-20T03:15:00	0.6	null
2018-06-20T03:18:00	0.6	null
2018-06-20T03:21:00	0.6	null
2018-06-20T03:24:00	0.59	null
2018-06-20T03:27:00	0.58	null
2018-06-20T03:30:00	0.58	null
2018-06-20T03:33:00	0.57	null
2018-06-20T03:36:00	0.56	null
2018-06-20T03:39:00	0.56	null
2018-06-20T03:42:00	0.55	null
2018-06-20T03:45:00	0.55	null
2018-06-20T03:48:00	0.55	null
2018-06-20T03:51:00	0.54	null
2018-06-20T03:54:00	0.54	null
2018-06-20T03:57:00	0.54	null
2018-06-20T04:00:00	0.54	null
2018-06-20T04:03:00	0.54	null
2018-06-20T04:06:00	0.53	null
2018-06-20T04:09:00	0.53	null
2018-06-20T04:12:00	0.53	null
2018-06-20T04:15:00	0.53	null
2018-06-20T04:18:00	0.53	null
2018-06-20T04:21:00	0.53	null
2018-06-20T04:24:00	0.53	null
2018-06-20T04:27:00	0.53	null
2018-06-20T04:30:00	0.52	null
2018-06-20T04:33:00	0.52	null
2018-06-20T04:36:00	0.52	null
2018-06-20T04:39:00	0.52	null
2018-06-20T04:42:00	0.51	null
2018-06-20T04:45:00	0.51	null
2018-06-20T04:48:00	0.51	null
2018-06-20T04:51:00	0.5	null
2018-06-20T04:54:00	0.5	null
2018-06-20T04:57:00	0.5	null
2018-06-20T05:00:00	0.5	null
2018-06-20T05:03:00	0.49	null
2018-06-20T05:06:00	0.49	null
2018-06-20T05:09:00	0.49	null
2018-06-20T05:12:00	0.49	null
2018-06-20T05:15:00	0.49	null
2018-06-20T05:18:00	0.49	null
2018-06-20T05:21:00	0.48	null
2018-06-20T05:24:00	0.48	null
2018-06-20T05:27:00	0.47	null
2018-06-20T05:30:00	0.47	null
2018-06-20T05:33:00	0.46	null
2018-06-20T05:36:00	0.45	null
2018-06-20T05:39:00	0.45	null
2018-06-20T05:42:00	0.44	9
2018-06-20T05:45:00	0.44	11
2018-06-20T05:48:00	0.44	13
2018-06-20T05:51:00	0.45	16
2018-06-20T05:54:00	0.45	19
2018-06-20T05:57:00	0.46	22
2018-06-20T06:00:00	0.48	26
2018-06-20T06:03:00	0.48	29
2018-06-20T06:06:00	0.5	33
2018-06-20T06:09:00	0.52	39
2018-06-20T06:12:00	0.56	47
2018-06-20T06:15:00	0.58	57
2018-06-20T06:18:00	0.61	67
2018-06-20T06:21:00	0.65	82
2018-06-20T06:24:00	0.7	98
2018-06-20T06:27:00	0.75	117
2018-06-20T06:30:00	0.81	132
2018-06-20T06:33:00	0.87	146
2018-06-20T06:36:00	0.92	160
2018-06-20T06:39:00	0.99	170
2018-06-20T06:42:00	1.06	178
2018-06-20T06:45:00	1.13	180
2018-06-20T06:48:00	1.21	181
2018-06-20T06:51:00	1.28	172
2018-06-20T06:54:00	1.35	172
2018-06-20T06:57:00	1.42	171
2018-06-20T07:00:00	1.49	179
2018-06-20T07:03:00	1.55	186
2018-06-20T07:06:00	1.62	193
2018-06-20T07:09:00	1.68	201
2018-06-20T07:12:00	1.74	212
2018-06-20T07:15:00	1.79	224
2018-06-20T07:18:00	1.84	235
2018-06-20T07:21:00	1.89	247
2018-06-20T07:24:00	1.93	257
2018-06-20T07:27:00	1.96	268
2018-06-20T07:30:00	1.99	280
2018-06-20T07:33:00	2.01	292
2018-06-20T07:36:00	2.01	301
2018-06-20T07:39:00	2.01	313
2018-06-20T07:42:00	2.01	326
2018-06-20T07:45:00	2	339
2018-06-20T07:48:00	1.99	355
2018-06-20T07:51:00	1.97	367
2018-06-20T07:54:00	1.94	381
2018-06-20T07:57:00	1.92	395
2018-06-20T08:00:00	1.9	416
2018-06-20T08:03:00	1.86	425
2018-06-20T08:06:00	1.83	438
2018-06-20T08:09:00	1.81	447
2018-06-20T08:12:00	1.78	437
2018-06-20T08:15:00	1.75	445
2018-06-20T08:18:00	1.73	441
2018-06-20T08:21:00	1.71	431
2018-06-20T08:24:00	1.68	419
2018-06-20T08:27:00	1.65	396
2018-06-20T08:30:00	1.64	378
2018-06-20T08:33:00	1.62	349
2018-06-20T08:36:00	1.6	373
2018-06-20T08:39:00	1.58	356
2018-06-20T08:42:00	1.57	373
2018-06-20T08:45:00	1.56	293
2018-06-20T08:48:00	1.56	167
2018-06-20T08:51:00	1.57	196
2018-06-20T08:54:00	1.57	202
2018-06-20T08:57:00	1.57	374
2018-06-20T09:00:00	1.58	424
2018-06-20T09:03:00	1.57	434
2018-06-20T09:06:00	1.57	224
2018-06-20T09:09:00	1.58	308
2018-06-20T09:12:00	1.58	464
2018-06-20T09:15:00	1.57	490
2018-06-20T09:18:00	1.57	516
2018-06-20T09:21:00	1.57	512
2018-06-20T09:24:00	1.57	506
2018-06-20T09:27:00	1.57	556
2018-06-20T09:30:00	1.57	431
2018-06-20T09:33:00	1.56	230
2018-06-20T09:36:00	1.55	630
2018-06-20T09:39:00	1.55	646
2018-06-20T09:42:00	1.54	616
2018-06-20T09:45:00	1.53	611
2018-06-20T09:48:00	1.53	620
2018-06-20T09:51:00	1.51	625
2018-06-20T09:54:00	1.5	634
2018-06-20T09:57:00	1.48	625
2018-06-20T10:00:00	1.46	622
2018-06-20T10:03:00	1.46	627
2018-06-20T10:06:00	1.44	629
2018-06-20T10:09:00	1.43	620
2018-06-20T10:12:00	1.42	620
2018-06-20T10:15:00	1.42	623
2018-06-20T10:18:00	1.41	621
2018-06-20T10:21:00	1.41	621
2018-06-20T10:24:00	1.41	624
2018-06-20T10:27:00	1.41	632
2018-06-20T10:30:00	1.42	649
2018-06-20T10:33:00	1.42	666
2018-06-20T10:36:00	1.42	705
2018-06-20T10:39:00	1.43	754
2018-06-20T10:42:00	1.44	827
2018-06-20T10:45:00	1.44	908
2018-06-20T10:48:00	1.46	990
2018-06-20T10:51:00	1.47	1052
2018-06-20T10:54:00	1.47	1088
2018-06-20T10:57:00	1.49	1112
2018-06-20T11:00:00	1.5	1121
2018-06-20T11:03:00	1.51	1138
2018-06-20T11:06:00	1.52	1150
2018-06-20T11:09:00	1.54	1157
2018-06-20T11:12:00	1.54	1162
2018-06-20T11:15:00	1.55	1168
2018-06-20T11:18:00	1.57	1160
2018-06-20T11:21:00	1.57	1161
2018-06-20T11:24:00	1.57	1156
2018-06-20T11:27:00	1.58	1146
2018-06-20T11:30:00	1.58	1151
2018-06-20T11:33:00	1.57	1153
2018-06-20T11:36:00	1.57	1142
2018-06-20T11:39:00	1.57	1130
2018-06-20T11:42:00	1.57	1092
2018-06-20T11:45:00	1.57	1079
2018-06-20T11:48:00	1.58	1062
2018-06-20T11:51:00	1.58	1012
2018-06-20T11:54:00	1.59	993
2018-06-20T11:57:00	1.59	961
2018-06-20T12:00:00	1.59	951
2018-06-20T12:03:00	1.59	978
2018-06-20T12:06:00	1.59	1002
2018-06-20T12:09:00	1.59	1020
2018-06-20T12:12:00	1.59	1034
2018-06-20T12:15:00	1.6	1040
2018-06-20T12:18:00	1.6	1058
2018-06-20T12:21:00	1.6	1061
2018-06-20T12:24:00	1.61	1081
2018-06-20T12:27:00	1.61	1091
2018-06-20T12:30:00	1.61	1131
2018-06-20T12:33:00	1.61	1179
2018-06-20T12:36:00	1.61	1224
2018-06-20T12:39:00	1.62	1265
2018-06-20T12:42:00	1.62	1287
2018-06-20T12:45:00	1.62	1291
2018-06-20T12:48:00	1.62	1295
2018-06-20T12:51:00	1.63	1279
2018-06-20T12:54:00	1.63	1266
2018-06-20T12:57:00	1.63	1242
2018-06-20T13:00:00	1.64	1228
2018-06-20T13:03:00	1.64	1202
2018-06-20T13:06:00	1.64	1174
2018-06-20T13:09:00	1.64	1150
2018-06-20T13:12:00	1.64	1117
2018-06-20T13:15:00	1.64	1087
2018-06-20T13:18:00	1.64	1049
2018-06-20T13:21:00	1.64	1024
2018-06-20T13:24:00	1.64	1011
2018-06-20T13:27:00	1.64	991
2018-06-20T13:30:00	1.64	973
2018-06-20T13:33:00	1.63	975
2018-06-20T13:36:00	1.63	1001
2018-06-20T13:39:00	1.63	1043
2018-06-20T13:42:00	1.63	1073
2018-06-20T13:45:00	1.63	1093
2018-06-20T13:48:00	1.63	1120
2018-06-20T13:51:00	1.63	1133
2018-06-20T13:54:00	1.62	1146
2018-06-20T13:57:00	1.62	1150
2018-06-20T14:00:00	1.62	1156
2018-06-20T14:03:00	1.63	1154
2018-06-20T14:06:00	1.62	1130
2018-06-20T14:09:00	1.62	1117
2018-06-20T14:12:00	1.62	1102
2018-06-20T14:15:00	1.62	1087
2018-06-20T14:18:00	1.63	1076
2018-06-20T14:21:00	1.63	1048
2018-06-20T14:24:00	1.63	1019
2018-06-20T14:27:00	1.63	1002
2018-06-20T14:30:00	1.63	984
2018-06-20T14:33:00	1.63	967
2018-06-20T14:36:00	1.62	958
2018-06-20T14:39:00	1.61	945
2018-06-20T14:42:00	1.61	939
2018-06-20T14:45:00	1.61	936
2018-06-20T14:48:00	1.59	931
2018-06-20T14:51:00	1.59	925
2018-06-20T14:54:00	1.58	908
2018-06-20T14:57:00	1.57	895
2018-06-20T15:00:00	1.56	879
2018-06-20T15:03:00	1.57	870
2018-06-20T15:06:00	1.56	849
2018-06-20T15:09:00	1.56	838
2018-06-20T15:12:00	1.57	825
2018-06-20T15:15:00	1.57	804
2018-06-20T15:18:00	1.57	788
2018-06-20T15:21:00	1.58	773
2018-06-20T15:24:00	1.59	755
2018-06-20T15:27:00	1.59	737
2018-06-20T15:30:00	1.6	723
2018-06-20T15:33:00	1.61	709
2018-06-20T15:36:00	1.63	688
2018-06-20T15:39:00	1.64	677
2018-06-20T15:42:00	1.65	662
2018-06-20T15:45:00	1.67	645
2018-06-20T15:48:00	1.68	632
2018-06-20T15:51:00	1.7	621
2018-06-20T15:54:00	1.72	603
2018-06-20T15:57:00	1.73	587
2018-06-20T16:00:00	1.75	575
2018-06-20T16:03:00	1.76	565
2018-06-20T16:06:00	1.77	555
2018-06-20T16:09:00	1.79	541
2018-06-20T16:12:00	1.8	534
2018-06-20T16:15:00	1.82	523
2018-06-20T16:18:00	1.83	514
2018-06-20T16:21:00	1.84	506
2018-06-20T16:24:00	1.86	501
2018-06-20T16:27:00	1.87	492
2018-06-20T16:30:00	1.88	488
2018-06-20T16:33:00	1.89	484
2018-06-20T16:36:00	1.89	483
2018-06-20T16:39:00	1.89	482
2018-06-20T16:42:00	1.9	484
2018-06-20T16:45:00	1.89	485
2018-06-20T16:48:00	1.9	489
2018-06-20T16:51:00	1.89	498
2018-06-20T16:54:00	1.89	502
2018-06-20T16:57:00	1.88	503
2018-06-20T17:00:00	1.87	506
2018-06-20T17:03:00	1.87	507
2018-06-20T17:06:00	1.85	506
2018-06-20T17:09:00	1.85	504
2018-06-20T17:12:00	1.84	495
2018-06-20T17:15:00	1.83	486
2018-06-20T17:18:00	1.83	475
2018-06-20T17:21:00	1.83	463
2018-06-20T17:24:00	1.82	447
2018-06-20T17:27:00	1.82	435
2018-06-20T17:30:00	1.82	424
2018-06-20T17:33:00	1.82	408
2018-06-20T17:36:00	1.8	392
2018-06-20T17:39:00	1.8	380
2018-06-20T17:42:00	1.81	383
2018-06-20T17:45:00	1.8	397
2018-06-20T17:48:00	1.79	381
2018-06-20T17:51:00	1.79	379
2018-06-20T17:54:00	1.78	389
2018-06-20T17:57:00	1.77	395
2018-06-20T18:00:00	1.77	394
2018-06-20T18:03:00	1.76	394
2018-06-20T18:06:00	1.75	386
2018-06-20T18:09:00	1.75	347
2018-06-20T18:12:00	1.76	334
2018-06-20T18:15:00	1.76	347
2018-06-20T18:18:00	1.77	348
2018-06-20T18:21:00	1.78	335
2018-06-20T18:24:00	1.79	323
2018-06-20T18:27:00	1.81	312
2018-06-20T18:30:00	1.83	293
2018-06-20T18:33:00	1.85	285
2018-06-20T18:36:00	1.88	246
2018-06-20T18:39:00	1.9	208
2018-06-20T18:42:00	1.92	167
2018-06-20T18:45:00	1.95	186
2018-06-20T18:48:00	1.98	175
2018-06-20T18:51:00	2	177
2018-06-20T18:54:00	2.03	170
2018-06-20T18:57:00	2.04	167
2018-06-20T19:00:00	2.06	165
2018-06-20T19:03:00	2.07	152
2018-06-20T19:06:00	2.08	135
2018-06-20T19:09:00	2.09	117
2018-06-20T19:12:00	2.08	99
2018-06-20T19:15:00	2.08	78
2018-06-20T19:18:00	2.08	57
2018-06-20T19:21:00	2.06	46
2018-06-20T19:24:00	2.05	39
2018-06-20T19:27:00	2.02	31
2018-06-20T19:30:00	1.98	24
2018-06-20T19:33:00	1.95	19
2018-06-20T19:36:00	1.9	16
2018-06-20T19:39:00	1.86	14
2018-06-20T19:42:00	1.82	12
2018-06-20T19:45:00	1.78	10
2018-06-20T19:48:00	1.74	null
2018-06-20T19:51:00	1.69	null
2018-06-20T19:54:00	1.65	null
2018-06-20T19:57:00	1.59	null
2018-06-20T20:00:00	1.54	null
2018-06-20T20:03:00	1.49	null
2018-06-20T20:06:00	1.43	null
2018-06-20T20:09:00	1.37	null
2018-06-20T20:12:00	1.31	null
2018-06-20T20:15:00	1.25	null
2018-06-20T20:18:00	1.2	null
2018-06-20T20:21:00	1.14	null
2018-06-20T20:24:00	1.08	null
2018-06-20T20:27:00	1.04	null
2018-06-20T20:30:00	0.99	null
2018-06-20T20:33:00	0.94	null
2018-06-20T20:36:00	0.9	null
2018-06-20T20:39:00	0.87	null
2018-06-20T20:42:00	0.84	null
2018-06-20T20:45:00	0.82	null
2018-06-20T20:48:00	0.79	null
2018-06-20T20:51:00	0.77	null
2018-06-20T20:54:00	0.75	null
2018-06-20T20:57:00	0.73	null
2018-06-20T21:00:00	0.72	null
2018-06-20T21:03:00	0.7	null
2018-06-20T21:06:00	0.69	null
2018-06-20T21:09:00	0.69	null
2018-06-20T21:12:00	0.68	null
2018-06-20T21:15:00	0.68	null
2018-06-20T21:18:00	0.68	null
2018-06-20T21:21:00	0.68	null
2018-06-20T21:24:00	0.69	null
2018-06-20T21:27:00	0.69	null
2018-06-20T21:30:00	0.7	null
2018-06-20T21:33:00	0.71	null
2018-06-20T21:36:00	0.72	null
2018-06-20T21:39:00	0.73	null
2018-06-20T21:42:00	0.74	null
2018-06-20T21:45:00	0.76	null
2018-06-20T21:48:00	0.77	null
2018-06-20T21:51:00	0.79	null
2018-06-20T21:54:00	0.8	null
2018-06-20T21:57:00	0.82	null
2018-06-20T22:00:00	0.83	null
2018-06-20T22:03:00	0.84	null
2018-06-20T22:06:00	0.85	null
2018-06-20T22:09:00	0.86	null
2018-06-20T22:12:00	0.87	null
2018-06-20T22:15:00	0.87	null
2018-06-20T22:18:00	0.87	null
2018-06-20T22:21:00	0.86	null
2018-06-20T22:24:00	0.85	null
2018-06-20T22:27:00	0.83	null
2018-06-20T22:30:00	0.82	null
2018-06-20T22:33:00	0.81	null
2018-06-20T22:36:00	0.8	null
2018-06-20T22:39:00	0.79	null
2018-06-20T22:42:00	0.78	null
2018-06-20T22:45:00	0.77	null
2018-06-20T22:48:00	0.76	null
2018-06-20T22:51:00	0.76	null
2018-06-20T22:54:00	0.75	null
2018-06-20T22:57:00	0.75	null
2018-06-20T23:00:00	0.74	null
2018-06-20T23:03:00	0.74	null
2018-06-20T23:06:00	0.74	null
2018-06-20T23:09:00	0.73	null
2018-06-20T23:12:00	0.73	null
2018-06-20T23:15:00	0.72	null
2018-06-20T23:18:00	0.72	null
2018-06-20T23:21:00	0.71	null
2018-06-20T23:24:00	0.71	null
2018-06-20T23:27:00	0.7	null
2018-06-20T23:30:00	0.7	null
2018-06-20T23:33:00	0.7	null
2018-06-20T23:36:00	0.69	null
2018-06-20T23:39:00	0.69	null
2018-06-20T23:42:00	0.68	null
2018-06-20T23:45:00	0.68	null
2018-06-20T23:48:00	0.68	null
2018-06-20T23:51:00	0.67	null
2018-06-20T23:54:00	0.67	null
2018-06-20T23:57:00	0.67	null
2018-06-21T00:00:00	0.66	null
2018-06-21T00:03:00	0.66	null
2018-06-21T00:06:00	0.65	null
2018-06-21T00:09:00	0.64	null
2018-06-21T00:12:00	0.64	null
2018-06-21T00:15:00	0.63	null
2018-06-21T00:18:00	0.63	null
2018-06-21T00:21:00	0.62	null
2018-06-21T00:24:00	0.62	null
2018-06-21T00:27:00	0.61	null
2018-06-21T00:30:00	0.6	null
2018-06-21T00:33:00	0.6	null
2018-06-21T00:36:00	0.59	null
2018-06-21T00:39:00	0.58	null
2018-06-21T00:42:00	0.58	null
2018-06-21T00:45:00	0.58	null
2018-06-21T00:48:00	0.58	null
2018-06-21T00:51:00	0.58	null
2018-06-21T00:54:00	0.58	null
2018-06-21T00:57:00	0.59	null
2018-06-21T01:00:00	0.59	null
2018-06-21T01:03:00	0.58	null
2018-06-21T01:06:00	0.58	null
2018-06-21T01:09:00	0.58	null
2018-06-21T01:12:00	0.58	null
2018-06-21T01:15:00	0.57	null
2018-06-21T01:18:00	0.57	null
2018-06-21T01:21:00	0.56	null
2018-06-21T01:24:00	0.55	null
2018-06-21T01:27:00	0.55	null
2018-06-21T01:30:00	0.54	null
2018-06-21T01:33:00	0.53	null
2018-06-21T01:36:00	0.52	null
2018-06-21T01:39:00	0.51	null
2018-06-21T01:42:00	0.5	null
2018-06-21T01:45:00	0.5	null
2018-06-21T01:48:00	0.49	null
2018-06-21T01:51:00	0.48	null
2018-06-21T01:54:00	0.47	null
2018-06-21T01:57:00	0.46	null
2018-06-21T02:00:00	0.46	null
2018-06-21T02:03:00	0.45	null
2018-06-21T02:06:00	0.45	null
2018-06-21T02:09:00	0.44	null
2018-06-21T02:12:00	0.44	null
2018-06-21T02:15:00	0.44	null
2018-06-21T02:18:00	0.44	null
2018-06-21T02:21:00	0.43	null
2018-06-21T02:24:00	0.43	null
2018-06-21T02:27:00	0.44	null
2018-06-21T02:30:00	0.44	null
2018-06-21T02:33:00	0.44	null
2018-06-21T02:36:00	0.44	null
2018-06-21T02:39:00	0.45	null
2018-06-21T02:42:00	0.45	null
2018-06-21T02:45:00	0.46	null
2018-06-21T02:48:00	0.46	null
2018-06-21T02:51:00	0.47	null
2018-06-21T02:54:00	0.48	null
2018-06-21T02:57:00	0.48	null
2018-06-21T03:00:00	0.49	null
2018-06-21T03:03:00	0.49	null
2018-06-21T03:06:00	0.5	null
2018-06-21T03:09:00	0.5	null
2018-06-21T03:12:00	0.51	null
2018-06-21T03:15:00	0.51	null
2018-06-21T03:18:00	0.51	null
2018-06-21T03:21:00	0.51	null
2018-06-21T03:24:00	0.51	null
2018-06-21T03:27:00	0.51	null
2018-06-21T03:30:00	0.5	null
2018-06-21T03:33:00	0.5	null
2018-06-21T03:36:00	0.49	null
2018-06-21T03:39:00	0.49	null
2018-06-21T03:42:00	0.49	null
2018-06-21T03:45:00	0.49	null
2018-06-21T03:48:00	0.5	null
2018-06-21T03:51:00	0.5	null
2018-06-21T03:54:00	0.5	null
2018-06-21T03:57:00	0.5	null
2018-06-21T04:00:00	0.5	null
2018-06-21T04:03:00	0.51	null
2018-06-21T04:06:00	0.51	null
2018-06-21T04:09:00	0.51	null
2018-06-21T04:12:00	0.51	null
2018-06-21T04:15:00	0.51	null
2018-06-21T04:18:00	0.52	null
2018-06-21T04:21:00	0.52	null
2018-06-21T04:24:00	0.52	null
2018-06-21T04:27:00	0.52	null
2018-06-21T04:30:00	0.52	null
2018-06-21T04:33:00	0.52	null
2018-06-21T04:36:00	0.52	null
2018-06-21T04:39:00	0.52	null
2018-06-21T04:42:00	0.52	null
2018-06-21T04:45:00	0.52	null
2018-06-21T04:48:00	0.52	null
2018-06-21T04:51:00	0.52	null
2018-06-21T04:54:00	0.52	null
2018-06-21T04:57:00	0.52	null
2018-06-21T05:00:00	0.52	null
2018-06-21T05:03:00	0.52	null
2018-06-21T05:06:00	0.52	null
2018-06-21T05:09:00	0.52	null
2018-06-21T05:12:00	0.52	null
2018-06-21T05:15:00	0.51	null
2018-06-21T05:18:00	0.51	null
2018-06-21T05:21:00	0.51	null
2018-06-21T05:24:00	0.5	null
2018-06-21T05:27:00	0.49	null
2018-06-21T05:30:00	0.49	null
2018-06-21T05:33:00	0.48	null
2018-06-21T05:36:00	0.47	null
2018-06-21T05:39:00	0.46	null
2018-06-21T05:42:00	0.46	null
2018-06-21T05:45:00	0.46	10
2018-06-21T05:48:00	0.46	13
2018-06-21T05:51:00	0.46	16
2018-06-21T05:54:00	0.47	19
2018-06-21T05:57:00	0.48	22
2018-06-21T06:00:00	0.49	25
2018-06-21T06:03:00	0.5	27
2018-06-21T06:06:00	0.51	30
2018-06-21T06:09:00	0.53	38
2018-06-21T06:12:00	0.55	48
2018-06-21T06:15:00	0.59	60
2018-06-21T06:18:00	0.62	72
2018-06-21T06:21:00	0.66	86
2018-06-21T06:24:00	0.7	106
2018-06-21T06:27:00	0.75	129
2018-06-21T06:30:00	0.8	146
2018-06-21T06:33:00	0.86	158
2018-06-21T06:36:00	0.92	170
2018-06-21T06:39:00	0.98	182
2018-06-21T06:42:00	1.05	190
2018-06-21T06:45:00	1.12	195
2018-06-21T06:48:00	1.18	194
2018-06-21T06:51:00	1.26	186
2018-06-21T06:54:00	1.32	182
2018-06-21T06:57:00	1.39	181
2018-06-21T07:00:00	1.47	189
2018-06-21T07:03:00	1.55	194
2018-06-21T07:06:00	1.61	203
2018-06-21T07:09:00	1.67	212
2018-06-21T07:12:00	1.73	223
2018-06-21T07:15:00	1.79	234
2018-06-21T07:18:00	1.85	245
2018-06-21T07:21:00	1.9	253
2018-06-21T07:24:00	1.94	263
2018-06-21T07:27:00	1.98	273
2018-06-21T07:30:00	2.03	285
2018-06-21T07:33:00	2.06	295
2018-06-21T07:36:00	2.08	305
2018-06-21T07:39:00	2.09	317
2018-06-21T07:42:00	2.1	329
2018-06-21T07:45:00	2.1	345
2018-06-21T07:48:00	2.09	363
2018-06-21T07:51:00	2.08	380
2018-06-21T07:54:00	2.06	391
2018-06-21T07:57:00	2.04	406
2018-06-21T08:00:00	2.01	416
2018-06-21T08:03:00	1.98	421
2018-06-21T08:06:00	1.96	457
2018-06-21T08:09:00	1.93	470
2018-06-21T08:12:00	1.91	471
2018-06-21T08:15:00	1.88	476
2018-06-21T08:18:00	1.84	475
2018-06-21T08:21:00	1.81	484
2018-06-21T08:24:00	1.79	115
2018-06-21T08:27:00	1.76	151
2018-06-21T08:30:00	1.73	492
2018-06-21T08:33:00	1.71	482
2018-06-21T08:36:00	1.69	463
2018-06-21T08:39:00	1.68	460
2018-06-21T08:42:00	1.67	432
2018-06-21T08:45:00	1.65	432
2018-06-21T08:48:00	1.65	452
2018-06-21T08:51:00	1.65	432
2018-06-21T08:54:00	1.64	408
2018-06-21T08:57:00	1.64	127
2018-06-21T09:00:00	1.64	127
2018-06-21T09:03:00	1.64	143
2018-06-21T09:06:00	1.65	131
2018-06-21T09:09:00	1.66	467
2018-06-21T09:12:00	1.67	484
2018-06-21T09:15:00	1.69	529
2018-06-21T09:18:00	1.69	556
2018-06-21T09:21:00	1.7	597
2018-06-21T09:24:00	1.71	633
2018-06-21T09:27:00	1.72	638
2018-06-21T09:30:00	1.73	403
2018-06-21T09:33:00	1.74	610
2018-06-21T09:36:00	1.75	582
2018-06-21T09:39:00	1.74	424
2018-06-21T09:42:00	1.74	555
2018-06-21T09:45:00	1.74	697
2018-06-21T09:48:00	1.74	420
2018-06-21T09:51:00	1.74	726
2018-06-21T09:54:00	1.72	717
2018-06-21T09:57:00	1.7	236
2018-06-21T10:00:00	1.69	344
2018-06-21T10:03:00	1.67	219
2018-06-21T10:06:00	1.64	294
2018-06-21T10:09:00	1.62	682
2018-06-21T10:12:00	1.6	713
2018-06-21T10:15:00	1.58	709
2018-06-21T10:18:00	1.57	748
2018-06-21T10:21:00	1.55	755
2018-06-21T10:24:00	1.54	300
2018-06-21T10:27:00	1.53	292
2018-06-21T10:30:00	1.53	706
2018-06-21T10:33:00	1.52	713
2018-06-21T10:36:00	1.51	774
2018-06-21T10:39:00	1.51	789
2018-06-21T10:42:00	1.5	832
2018-06-21T10:45:00	1.49	890
2018-06-21T10:48:00	1.49	964
2018-06-21T10:51:00	1.48	1027
2018-06-21T10:54:00	1.48	1058
2018-06-21T10:57:00	1.48	1074
2018-06-21T11:00:00	1.47	1134
2018-06-21T11:03:00	1.48	1161
2018-06-21T11:06:00	1.49	1161
2018-06-21T11:09:00	1.49	263
2018-06-21T11:12:00	1.49	1048
2018-06-21T11:15:00	1.5	1205
2018-06-21T11:18:00	1.49	1213
2018-06-21T11:21:00	1.5	1197
2018-06-21T11:24:00	1.51	1106
2018-06-21T11:27:00	1.52	1135
2018-06-21T11:30:00	1.52	1172
2018-06-21T11:33:00	1.53	1142
2018-06-21T11:36:00	1.54	1148
2018-06-21T11:39:00	1.54	1124
2018-06-21T11:42:00	1.55	1112
2018-06-21T11:45:00	1.55	1090
2018-06-21T11:48:00	1.55	1073
2018-06-21T11:51:00	1.56	1041
2018-06-21T11:54:00	1.56	1009
2018-06-21T11:57:00	1.56	975
2018-06-21T12:00:00	1.57	952
2018-06-21T12:03:00	1.57	961
2018-06-21T12:06:00	1.57	986
2018-06-21T12:09:00	1.56	1005
2018-06-21T12:12:00	1.57	1021
2018-06-21T12:15:00	1.57	1032
2018-06-21T12:18:00	1.57	1039
2018-06-21T12:21:00	1.57	1049
2018-06-21T12:24:00	1.57	1061
2018-06-21T12:27:00	1.57	1076
2018-06-21T12:30:00	1.58	1106
2018-06-21T12:33:00	1.58	1139
2018-06-21T12:36:00	1.58	1177
2018-06-21T12:39:00	1.58	1220
2018-06-21T12:42:00	1.59	1256
2018-06-21T12:45:00	1.6	1265
2018-06-21T12:48:00	1.6	1270
2018-06-21T12:51:00	1.6	1267
2018-06-21T12:54:00	1.6	1252
2018-06-21T12:57:00	1.6	1233
2018-06-21T13:00:00	1.59	1213
2018-06-21T13:03:00	1.59	1202
2018-06-21T13:06:00	1.59	1174
2018-06-21T13:09:00	1.59	1150
2018-06-21T13:12:00	1.59	1122
2018-06-21T13:15:00	1.6	1096
2018-06-21T13:18:00	1.6	1065
2018-06-21T13:21:00	1.6	1035
2018-06-21T13:24:00	1.6	1012
2018-06-21T13:27:00	1.6	1000
2018-06-21T13:30:00	1.6	980
2018-06-21T13:33:00	1.6	964
2018-06-21T13:36:00	1.6	974
2018-06-21T13:39:00	1.6	1001
2018-06-21T13:42:00	1.6	1042
2018-06-21T13:45:00	1.6	1054
2018-06-21T13:48:00	1.61	1075
2018-06-21T13:51:00	1.61	1098
2018-06-21T13:54:00	1.61	1115
2018-06-21T13:57:00	1.61	1118
2018-06-21T14:00:00	1.61	1121
2018-06-21T14:03:00	1.61	1126
2018-06-21T14:06:00	1.61	1119
2018-06-21T14:09:00	1.61	1096
2018-06-21T14:12:00	1.61	1079
2018-06-21T14:15:00	1.61	1068
2018-06-21T14:18:00	1.61	1053
2018-06-21T14:21:00	1.61	1036
2018-06-21T14:24:00	1.61	1010
2018-06-21T14:27:00	1.61	983
2018-06-21T14:30:00	1.61	969
2018-06-21T14:33:00	1.62	952
2018-06-21T14:36:00	1.63	938
2018-06-21T14:39:00	1.62	928
2018-06-21T14:42:00	1.62	915
2018-06-21T14:45:00	1.62	914
2018-06-21T14:48:00	1.62	908
2018-06-21T14:51:00	1.62	900
2018-06-21T14:54:00	1.61	894
2018-06-21T14:57:00	1.6	880
2018-06-21T15:00:00	1.6	869
2018-06-21T15:03:00	1.59	855
2018-06-21T15:06:00	1.58	842
2018-06-21T15:09:00	1.57	829
2018-06-21T15:12:00	1.57	813
2018-06-21T15:15:00	1.57	797
2018-06-21T15:18:00	1.56	780
2018-06-21T15:21:00	1.56	763
2018-06-21T15:24:00	1.56	748
2018-06-21T15:27:00	1.56	731
2018-06-21T15:30:00	1.56	718
2018-06-21T15:33:00	1.56	706
2018-06-21T15:36:00	1.56	689
2018-06-21T15:39:00	1.56	671
2018-06-21T15:42:00	1.57	657
2018-06-21T15:45:00	1.57	642
2018-06-21T15:48:00	1.57	630
2018-06-21T15:51:00	1.58	616
2018-06-21T15:54:00	1.59	600
2018-06-21T15:57:00	1.59	590
2018-06-21T16:00:00	1.6	575
2018-06-21T16:03:00	1.6	567
2018-06-21T16:06:00	1.61	556
2018-06-21T16:09:00	1.62	545
2018-06-21T16:12:00	1.62	532
2018-06-21T16:15:00	1.64	523
2018-06-21T16:18:00	1.64	515
2018-06-21T16:21:00	1.65	506
2018-06-21T16:24:00	1.66	498
2018-06-21T16:27:00	1.67	491
2018-06-21T16:30:00	1.68	486
2018-06-21T16:33:00	1.69	480
2018-06-21T16:36:00	1.7	476
2018-06-21T16:39:00	1.72	471
2018-06-21T16:42:00	1.73	474
2018-06-21T16:45:00	1.74	473
2018-06-21T16:48:00	1.76	471
2018-06-21T16:51:00	1.77	471
2018-06-21T16:54:00	1.77	474
2018-06-21T16:57:00	1.78	477
2018-06-21T17:00:00	1.78	476
2018-06-21T17:03:00	1.79	482
2018-06-21T17:06:00	1.79	477
2018-06-21T17:09:00	1.78	471
2018-06-21T17:12:00	1.78	467
2018-06-21T17:15:00	1.78	456
2018-06-21T17:18:00	1.77	442
2018-06-21T17:21:00	1.76	427
2018-06-21T17:24:00	1.76	416
2018-06-21T17:27:00	1.76	404
2018-06-21T17:30:00	1.77	386
2018-06-21T17:33:00	1.77	372
2018-06-21T17:36:00	1.77	363
2018-06-21T17:39:00	1.76	352
2018-06-21T17:42:00	1.76	335
2018-06-21T17:45:00	1.76	334
2018-06-21T17:48:00	1.76	334
2018-06-21T17:51:00	1.75	321
2018-06-21T17:54:00	1.74	318
2018-06-21T17:57:00	1.73	317
2018-06-21T18:00:00	1.73	314
2018-06-21T18:03:00	1.72	309
2018-06-21T18:06:00	1.72	301
2018-06-21T18:09:00	1.73	289
2018-06-21T18:12:00	1.74	266
2018-06-21T18:15:00	1.75	260
2018-06-21T18:18:00	1.76	259
2018-06-21T18:21:00	1.78	256
2018-06-21T18:24:00	1.8	244
2018-06-21T18:27:00	1.82	232
2018-06-21T18:30:00	1.85	216
2018-06-21T18:33:00	1.88	202
2018-06-21T18:36:00	1.9	183
2018-06-21T18:39:00	1.93	161
2018-06-21T18:42:00	1.96	139
2018-06-21T18:45:00	1.98	126
2018-06-21T18:48:00	2.01	125
2018-06-21T18:51:00	2.04	117
2018-06-21T18:54:00	2.06	111
2018-06-21T18:57:00	2.08	105
2018-06-21T19:00:00	2.09	101
2018-06-21T19:03:00	2.1	93
2018-06-21T19:06:00	2.11	83
2018-06-21T19:09:00	2.1	73
2018-06-21T19:12:00	2.1	64
2018-06-21T19:15:00	2.09	54
2018-06-21T19:18:00	2.07	46
2018-06-21T19:21:00	2.05	40
2018-06-21T19:24:00	2.03	35
2018-06-21T19:27:00	2	30
2018-06-21T19:30:00	1.96	25
2018-06-21T19:33:00	1.92	21
2018-06-21T19:36:00	1.88	18
2018-06-21T19:39:00	1.85	16
2018-06-21T19:42:00	1.81	13
2018-06-21T19:45:00	1.78	10
2018-06-21T19:48:00	1.75	null
2018-06-21T19:51:00	1.71	null
2018-06-21T19:54:00	1.68	null
2018-06-21T19:57:00	1.64	null
2018-06-21T20:00:00	1.6	null
2018-06-21T20:03:00	1.57	null
2018-06-21T20:06:00	1.52	null
2018-06-21T20:09:00	1.47	null
2018-06-21T20:12:00	1.43	null
2018-06-21T20:15:00	1.38	null
2018-06-21T20:18:00	1.33	null
2018-06-21T20:21:00	1.28	null
2018-06-21T20:24:00	1.24	null
2018-06-21T20:27:00	1.2	null
2018-06-21T20:30:00	1.17	null
2018-06-21T20:33:00	1.13	null
2018-06-21T20:36:00	1.09	null
2018-06-21T20:39:00	1.05	null
2018-06-21T20:42:00	1.02	null
2018-06-21T20:45:00	0.98	null
2018-06-21T20:48:00	0.95	null
2018-06-21T20:51:00	0.92	null
2018-06-21T20:54:00	0.89	null
2018-06-21T20:57:00	0.86	null
2018-06-21T21:00:00	0.83	null
2018-06-21T21:03:00	0.81	null
2018-06-21T21:06:00	0.79	null
2018-06-21T21:09:00	0.77	null
2018-06-21T21:12:00	0.76	null
2018-06-21T21:15:00	0.74	null
2018-06-21T21:18:00	0.73	null
2018-06-21T21:21:00	0.73	null
2018-06-21T21:24:00	0.72	null
2018-06-21T21:27:00	0.72	null
2018-06-21T21:30:00	0.73	null
2018-06-21T21:33:00	0.73	null
2018-06-21T21:36:00	0.73	null
2018-06-21T21:39:00	0.74	null
2018-06-21T21:42:00	0.75	null
2018-06-21T21:45:00	0.76	null
2018-06-21T21:48:00	0.78	null
2018-06-21T21:51:00	0.79	null
2018-06-21T21:54:00	0.81	null
2018-06-21T21:57:00	0.83	null
2018-06-21T22:00:00	0.84	null
2018-06-21T22:03:00	0.85	null
2018-06-21T22:06:00	0.87	null
2018-06-21T22:09:00	0.88	null
2018-06-21T22:12:00	0.88	null
2018-06-21T22:15:00	0.88	null
2018-06-21T22:18:00	0.88	null
2018-06-21T22:21:00	0.88	null
2018-06-21T22:24:00	0.87	null
2018-06-21T22:27:00	0.85	null
2018-06-21T22:30:00	0.83	null
2018-06-21T22:33:00	0.82	null
2018-06-21T22:36:00	0.8	null
2018-06-21T22:39:00	0.79	null
2018-06-21T22:42:00	0.78	null
2018-06-21T22:45:00	0.78	null
2018-06-21T22:48:00	0.77	null
2018-06-21T22:51:00	0.76	null
2018-06-21T22:54:00	0.76	null
2018-06-21T22:57:00	0.75	null
2018-06-21T23:00:00	0.74	null
2018-06-21T23:03:00	0.74	null
2018-06-21T23:06:00	0.73	null
2018-06-21T23:09:00	0.72	null
2018-06-21T23:12:00	0.71	null
2018-06-21T23:15:00	0.71	null
2018-06-21T23:18:00	0.7	null
2018-06-21T23:21:00	0.69	null
2018-06-21T23:24:00	0.69	null
2018-06-21T23:27:00	0.68	null
2018-06-21T23:30:00	0.67	null
2018-06-21T23:33:00	0.67	null
2018-06-21T23:36:00	0.66	null
2018-06-21T23:39:00	0.66	null
2018-06-21T23:42:00	0.66	null
2018-06-21T23:45:00	0.65	null
2018-06-21T23:48:00	0.65	null
2018-06-21T23:51:00	0.65	null
2018-06-21T23:54:00	0.64	null
2018-06-21T23:57:00	0.64	null
2018-06-22T00:00:00	0.64	null
2018-06-22T00:03:00	0.63	null
2018-06-22T00:06:00	0.63	null
2018-06-22T00:09:00	0.63	null
2018-06-22T00:12:00	0.63	null
2018-06-22T00:15:00	0.62	null
2018-06-22T00:18:00	0.62	null
2018-06-22T00:21:00	0.61	null
2018-06-22T00:24:00	0.61	null
2018-06-22T00:27:00	0.61	null
2018-06-22T00:30:00	0.6	null
2018-06-22T00:33:00	0.59	null
2018-06-22T00:36:00	0.59	null
2018-06-22T00:39:00	0.58	null
2018-06-22T00:42:00	0.58	null
2018-06-22T00:45:00	0.58	null
2018-06-22T00:48:00	0.58	null
2018-06-22T00:51:00	0.58	null
2018-06-22T00:54:00	0.58	null
2018-06-22T00:57:00	0.58	null
2018-06-22T01:00:00	0.58	null
2018-06-22T01:03:00	0.58	null
2018-06-22T01:06:00	0.58	null
2018-06-22T01:09:00	0.57	null
2018-06-22T01:12:00	0.57	null
2018-06-22T01:15:00	0.57	null
2018-06-22T01:18:00	0.56	null
2018-06-22T01:21:00	0.55	null
2018-06-22T01:24:00	0.54	null
2018-06-22T01:27:00	0.53	null
2018-06-22T01:30:00	0.52	null
2018-06-22T01:33:00	0.51	null
2018-06-22T01:36:00	0.5	null
2018-06-22T01:39:00	0.49	null
2018-06-22T01:42:00	0.48	null
2018-06-22T01:45:00	0.47	null
2018-06-22T01:48:00	0.46	null
2018-06-22T01:51:00	0.46	null
2018-06-22T01:54:00	0.45	null
2018-06-22T01:57:00	0.44	null
2018-06-22T02:00:00	0.43	null
2018-06-22T02:03:00	0.43	null
2018-06-22T02:06:00	0.43	null
2018-06-22T02:09:00	0.42	null
2018-06-22T02:12:00	0.42	null
2018-06-22T02:15:00	0.42	null
2018-06-22T02:18:00	0.42	null
2018-06-22T02:21:00	0.42	null
2018-06-22T02:24:00	0.42	null
2018-06-22T02:27:00	0.42	null
2018-06-22T02:30:00	0.43	null
2018-06-22T02:33:00	0.43	null
2018-06-22T02:36:00	0.44	null
2018-06-22T02:39:00	0.44	null
2018-06-22T02:42:00	0.45	null
2018-06-22T02:45:00	0.46	null
2018-06-22T02:48:00	0.47	null
2018-06-22T02:51:00	0.47	null
2018-06-22T02:54:00	0.48	null
2018-06-22T02:57:00	0.49	null
2018-06-22T03:00:00	0.5	null
2018-06-22T03:03:00	0.51	null
2018-06-22T03:06:00	0.51	null
2018-06-22T03:09:00	0.52	null
2018-06-22T03:12:00	0.52	null
2018-06-22T03:15:00	0.52	null
2018-06-22T03:18:00	0.53	null
2018-06-22T03:21:00	0.53	null
2018-06-22T03:24:00	0.52	null
2018-06-22T03:27:00	0.52	null
2018-06-22T03:30:00	0.51	null
2018-06-22T03:33:00	0.51	null
2018-06-22T03:36:00	0.5	null
2018-06-22T03:39:00	0.5	null
2018-06-22T03:42:00	0.5	null
2018-06-22T03:45:00	0.49	null
2018-06-22T03:48:00	0.49	null
2018-06-22T03:51:00	0.49	null
2018-06-22T03:54:00	0.49	null
2018-06-22T03:57:00	0.49	null
2018-06-22T04:00:00	0.49	null
2018-06-22T04:03:00	0.48	null
2018-06-22T04:06:00	0.48	null
2018-06-22T04:09:00	0.48	null
2018-06-22T04:12:00	0.48	null
2018-06-22T04:15:00	0.48	null
2018-06-22T04:18:00	0.48	null
2018-06-22T04:21:00	0.47	null
2018-06-22T04:24:00	0.47	null
2018-06-22T04:27:00	0.47	null
2018-06-22T04:30:00	0.47	null
2018-06-22T04:33:00	0.46	null
2018-06-22T04:36:00	0.46	null
2018-06-22T04:39:00	0.46	null
2018-06-22T04:42:00	0.46	null
2018-06-22T04:45:00	0.45	null
2018-06-22T04:48:00	0.45	null
2018-06-22T04:51:00	0.45	null
2018-06-22T04:54:00	0.45	null
2018-06-22T04:57:00	0.44	null
2018-06-22T05:00:00	0.44	null
2018-06-22T05:03:00	0.44	null
2018-06-22T05:06:00	0.44	null
2018-06-22T05:09:00	0.44	null
2018-06-22T05:12:00	0.44	null
2018-06-22T05:15:00	0.43	null
2018-06-22T05:18:00	0.43	null
2018-06-22T05:21:00	0.43	null
2018-06-22T05:24:00	0.43	null
2018-06-22T05:27:00	0.43	null
2018-06-22T05:30:00	0.42	null
2018-06-22T05:33:00	0.42	null
2018-06-22T05:36:00	0.41	null
2018-06-22T05:39:00	0.41	null
2018-06-22T05:42:00	0.41	null
2018-06-22T05:45:00	0.41	9
2018-06-22T05:48:00	0.41	10
2018-06-22T05:51:00	0.42	13
2018-06-22T05:54:00	0.42	16
2018-06-22T05:57:00	0.43	19
2018-06-22T06:00:00	0.44	23
2018-06-22T06:03:00	0.45	27
2018-06-22T06:06:00	0.47	31
2018-06-22T06:09:00	0.48	35
2018-06-22T06:12:00	0.49	41
2018-06-22T06:15:00	0.51	47
2018-06-22T06:18:00	0.53	54
2018-06-22T06:21:00	0.56	62
2018-06-22T06:24:00	0.59	72
2018-06-22T06:27:00	0.62	85
2018-06-22T06:30:00	0.66	100
2018-06-22T06:33:00	0.7	112
2018-06-22T06:36:00	0.74	123
2018-06-22T06:39:00	0.79	139
2018-06-22T06:42:00	0.84	149
2018-06-22T06:45:00	0.89	157
2018-06-22T06:48:00	0.95	161
2018-06-22T06:51:00	1.01	167
2018-06-22T06:54:00	1.06	164
2018-06-22T06:57:00	1.12	167
2018-06-22T07:00:00	1.17	167
2018-06-22T07:03:00	1.23	175
2018-06-22T07:06:00	1.29	181
2018-06-22T07:09:00	1.35	191
2018-06-22T07:12:00	1.41	199
2018-06-22T07:15:00	1.47	206
2018-06-22T07:18:00	1.53	216
2018-06-22T07:21:00	1.59	224
2018-06-22T07:24:00	1.64	233
2018-06-22T07:27:00	1.69	244
2018-06-22T07:30:00	1.74	255
2018-06-22T07:33:00	1.78	265
2018-06-22T07:36:00	1.82	275
2018-06-22T07:39:00	1.86	284
2018-06-22T07:42:00	1.89	295
2018-06-22T07:45:00	1.92	306
2018-06-22T07:48:00	1.94	318
2018-06-22T07:51:00	1.96	332
2018-06-22T07:54:00	1.98	346
2018-06-22T07:57:00	1.98	360
2018-06-22T08:00:00	1.99	375
2018-06-22T08:03:00	2	383
2018-06-22T08:06:00	1.99	400
2018-06-22T08:09:00	1.99	419
2018-06-22T08:12:00	1.99	426
2018-06-22T08:15:00	1.98	432
2018-06-22T08:18:00	1.97	430
2018-06-22T08:21:00	1.95	426
2018-06-22T08:24:00	1.94	415
2018-06-22T08:27:00	1.93	401
2018-06-22T08:30:00	1.92	386
2018-06-22T08:33:00	1.91	378
2018-06-22T08:36:00	1.89	373
2018-06-22T08:39:00	1.89	362
2018-06-22T08:42:00	1.88	361
2018-06-22T08:45:00	1.87	361
2018-06-22T08:48:00	1.88	362
2018-06-22T08:51:00	1.87	365
2018-06-22T08:54:00	1.87	369
2018-06-22T08:57:00	1.88	375
2018-06-22T09:00:00	1.89	383
2018-06-22T09:03:00	1.89	390
2018-06-22T09:06:00	1.89	403
2018-06-22T09:09:00	1.89	415
2018-06-22T09:12:00	1.9	429
2018-06-22T09:15:00	1.91	441
2018-06-22T09:18:00	1.92	456
2018-06-22T09:21:00	1.92	471
2018-06-22T09:24:00	1.93	488
2018-06-22T09:27:00	1.94	504
2018-06-22T09:30:00	1.95	519
2018-06-22T09:33:00	1.96	532
2018-06-22T09:36:00	1.97	551
2018-06-22T09:39:00	1.98	564
2018-06-22T09:42:00	1.99	575
2018-06-22T09:45:00	1.98	589
2018-06-22T09:48:00	1.98	598
2018-06-22T09:51:00	1.97	610
2018-06-22T09:54:00	1.95	614
2018-06-22T09:57:00	1.94	617
2018-06-22T10:00:00	1.92	623
2018-06-22T10:03:00	1.9	623
2018-06-22T10:06:00	1.88	620
2018-06-22T10:09:00	1.85	622
2018-06-22T10:12:00	1.83	619
2018-06-22T10:15:00	1.8	613
2018-06-22T10:18:00	1.77	612
2018-06-22T10:21:00	1.75	612
2018-06-22T10:24:00	1.73	612
2018-06-22T10:27:00	1.71	617
2018-06-22T10:30:00	1.69	625
2018-06-22T10:33:00	1.67	640
2018-06-22T10:36:00	1.65	658
2018-06-22T10:39:00	1.64	694
2018-06-22T10:42:00	1.63	744
2018-06-22T10:45:00	1.62	806
2018-06-22T10:48:00	1.61	885
2018-06-22T10:51:00	1.61	965
2018-06-22T10:54:00	1.61	1011
2018-06-22T10:57:00	1.61	1042
2018-06-22T11:00:00	1.62	1064
2018-06-22T11:03:00	1.62	1085
2018-06-22T11:06:00	1.63	1103
2018-06-22T11:09:00	1.63	1114
2018-06-22T11:12:00	1.64	1110
2018-06-22T11:15:00	1.66	1119
2018-06-22T11:18:00	1.66	1121
2018-06-22T11:21:00	1.68	1116
2018-06-22T11:24:00	1.7	1125
2018-06-22T11:27:00	1.71	1115
2018-06-22T11:30:00	1.73	1114
2018-06-22T11:33:00	1.74	1111
2018-06-22T11:36:00	1.75	1108
2018-06-22T11:39:00	1.76	1101
2018-06-22T11:42:00	1.77	1085
2018-06-22T11:45:00	1.78	1071
2018-06-22T11:48:00	1.8	1049
2018-06-22T11:51:00	1.8	1026
2018-06-22T11:54:00	1.81	999
2018-06-22T11:57:00	1.82	969
2018-06-22T12:00:00	1.82	942
2018-06-22T12:03:00	1.82	938
2018-06-22T12:06:00	1.82	959
2018-06-22T12:09:00	1.82	981
2018-06-22T12:12:00	1.82	999
2018-06-22T12:15:00	1.81	1014
2018-06-22T12:18:00	1.81	1020
2018-06-22T12:21:00	1.8	1024
2018-06-22T12:24:00	1.8	1034
2018-06-22T12:27:00	1.8	1043
2018-06-22T12:30:00	1.8	1065
2018-06-22T12:33:00	1.79	1091
2018-06-22T12:36:00	1.79	1129
2018-06-22T12:39:00	1.79	1168
2018-06-22T12:42:00	1.78	1204
2018-06-22T12:45:00	1.78	1221
2018-06-22T12:48:00	1.78	1225
2018-06-22T12:51:00	1.77	1227
2018-06-22T12:54:00	1.77	1216
2018-06-22T12:57:00	1.77	1202
2018-06-22T13:00:00	1.77	1189
2018-06-22T13:03:00	1.77	1172
2018-06-22T13:06:00	1.77	1151
2018-06-22T13:09:00	1.77	1126
2018-06-22T13:12:00	1.77	1102
2018-06-22T13:15:00	1.77	1073
2018-06-22T13:18:00	1.77	1047
2018-06-22T13:21:00	1.77	1019
2018-06-22T13:24:00	1.77	992
2018-06-22T13:27:00	1.78	981
2018-06-22T13:30:00	1.78	967
2018-06-22T13:33:00	1.78	952
2018-06-22T13:36:00	1.78	956
2018-06-22T13:39:00	1.78	976
2018-06-22T13:42:00	1.78	1013
2018-06-22T13:45:00	1.78	1032
2018-06-22T13:48:00	1.78	1046
2018-06-22T13:51:00	1.79	1067
2018-06-22T13:54:00	1.79	1081
2018-06-22T13:57:00	1.79	1092
2018-06-22T14:00:00	1.79	1098
2018-06-22T14:03:00	1.79	1104
2018-06-22T14:06:00	1.79	1098
2018-06-22T14:09:00	1.79	1080
2018-06-22T14:12:00	1.79	1062
2018-06-22T14:15:00	1.79	1049
2018-06-22T14:18:00	1.79	1036
2018-06-22T14:21:00	1.79	1020
2018-06-22T14:24:00	1.79	1000
2018-06-22T14:27:00	1.79	974
2018-06-22T14:30:00	1.78	957
2018-06-22T14:33:00	1.77	940
2018-06-22T14:36:00	1.76	931
2018-06-22T14:39:00	1.76	920
2018-06-22T14:42:00	1.75	909
2018-06-22T14:45:00	1.74	898
2018-06-22T14:48:00	1.73	893
2018-06-22T14:51:00	1.72	889
2018-06-22T14:54:00	1.72	880
2018-06-22T14:57:00	1.71	871
2018-06-22T15:00:00	1.71	857
2018-06-22T15:03:00	1.7	842
2018-06-22T15:06:00	1.7	827
2018-06-22T15:09:00	1.71	815
2018-06-22T15:12:00	1.72	802
2018-06-22T15:15:00	1.71	785
2018-06-22T15:18:00	1.71	769
2018-06-22T15:21:00	1.71	754
2018-06-22T15:24:00	1.72	738
2018-06-22T15:27:00	1.73	723
2018-06-22T15:30:00	1.74	709
2018-06-22T15:33:00	1.74	696
2018-06-22T15:36:00	1.74	682
2018-06-22T15:39:00	1.75	668
2018-06-22T15:42:00	1.76	653
2018-06-22T15:45:00	1.76	641
2018-06-22T15:48:00	1.76	625
2018-06-22T15:51:00	1.77	612
2018-06-22T15:54:00	1.77	601
2018-06-22T15:57:00	1.77	585
2018-06-22T16:00:00	1.78	572
2018-06-22T16:03:00	1.78	561
2018-06-22T16:06:00	1.77	551
2018-06-22T16:09:00	1.77	543
2018-06-22T16:12:00	1.77	531
2018-06-22T16:15:00	1.76	520
2018-06-22T16:18:00	1.76	510
2018-06-22T16:21:00	1.75	503
2018-06-22T16:24:00	1.74	495
2018-06-22T16:27:00	1.73	489
2018-06-22T16:30:00	1.72	480
2018-06-22T16:33:00	1.72	474
2018-06-22T16:36:00	1.7	469
2018-06-22T16:39:00	1.7	468
2018-06-22T16:42:00	1.69	465
2018-06-22T16:45:00	1.69	463
2018-06-22T16:48:00	1.68	463
2018-06-22T16:51:00	1.68	462
2018-06-22T16:54:00	1.68	465
2018-06-22T16:57:00	1.68	468
2018-06-22T17:00:00	1.68	468
2018-06-22T17:03:00	1.68	467
2018-06-22T17:06:00	1.69	463
2018-06-22T17:09:00	1.7	458
2018-06-22T17:12:00	1.7	452
2018-06-22T17:15:00	1.72	443
2018-06-22T17:18:00	1.73	433
2018-06-22T17:21:00	1.74	423
2018-06-22T17:24:00	1.76	413
2018-06-22T17:27:00	1.76	400
2018-06-22T17:30:00	1.76	389
2018-06-22T17:33:00	1.77	374
2018-06-22T17:36:00	1.79	360
2018-06-22T17:39:00	1.8	350
2018-06-22T17:42:00	1.81	336
2018-06-22T17:45:00	1.81	338
2018-06-22T17:48:00	1.82	345
2018-06-22T17:51:00	1.82	330
2018-06-22T17:54:00	1.81	328
2018-06-22T17:57:00	1.8	327
2018-06-22T18:00:00	1.8	329
2018-06-22T18:03:00	1.8	323
2018-06-22T18:06:00	1.8	315
2018-06-22T18:09:00	1.8	304
2018-06-22T18:12:00	1.8	276
2018-06-22T18:15:00	1.79	266
2018-06-22T18:18:00	1.8	270
2018-06-22T18:21:00	1.81	265
2018-06-22T18:24:00	1.83	254
2018-06-22T18:27:00	1.85	241
2018-06-22T18:30:00	1.86	228
2018-06-22T18:33:00	1.88	214
2018-06-22T18:36:00	1.9	201
2018-06-22T18:39:00	1.94	178
2018-06-22T18:42:00	1.97	151
2018-06-22T18:45:00	2	134
2018-06-22T18:48:00	2.03	137
2018-06-22T18:51:00	2.06	127
2018-06-22T18:54:00	2.09	119
2018-06-22T18:57:00	2.12	114
2018-06-22T19:00:00	2.15	105
2018-06-22T19:03:00	2.16	98
2018-06-22T19:06:00	2.19	87
2018-06-22T19:09:00	2.21	77
2018-06-22T19:12:00	2.22	68
2018-06-22T19:15:00	2.23	59
2018-06-22T19:18:00	2.24	49
2018-06-22T19:21:00	2.24	41
2018-06-22T19:24:00	2.24	36
2018-06-22T19:27:00	2.22	31
2018-06-22T19:30:00	2.2	27
2018-06-22T19:33:00	2.18	22
2018-06-22T19:36:00	2.15	19
2018-06-22T19:39:00	2.13	16
2018-06-22T19:42:00	2.1	13
2018-06-22T19:45:00	2.08	10
2018-06-22T19:48:00	2.06	9
2018-06-22T19:51:00	2.04	null
2018-06-22T19:54:00	2.02	null
2018-06-22T19:57:00	1.99	null
2018-06-22T20:00:00	1.96	null
2018-06-22T20:03:00	1.92	null
2018-06-22T20:06:00	1.88	null
2018-06-22T20:09:00	1.83	null
2018-06-22T20:12:00	1.79	null
2018-06-22T20:15:00	1.74	null
2018-06-22T20:18:00	1.68	null
2018-06-22T20:21:00	1.63	null
2018-06-22T20:24:00	1.58	null
2018-06-22T20:27:00	1.52	null
2018-06-22T20:30:00	1.48	null
2018-06-22T20:33:00	1.43	null
2018-06-22T20:36:00	1.39	null
2018-06-22T20:39:00	1.35	null
2018-06-22T20:42:00	1.31	null
2018-06-22T20:45:00	1.27	null
2018-06-22T20:48:00	1.23	null
2018-06-22T20:51:00	1.18	null
2018-06-22T20:54:00	1.15	null
2018-06-22T20:57:00	1.11	null
2018-06-22T21:00:00	1.08	null
2018-06-22T21:03:00	1.05	null
2018-06-22T21:06:00	1.02	null
2018-06-22T21:09:00	1	null
2018-06-22T21:12:00	0.98	null
2018-06-22T21:15:00	0.96	null
2018-06-22T21:18:00	0.95	null
2018-06-22T21:21:00	0.94	null
2018-06-22T21:24:00	0.93	null
2018-06-22T21:27:00	0.93	null
2018-06-22T21:30:00	0.93	null
2018-06-22T21:33:00	0.93	null
2018-06-22T21:36:00	0.94	null
2018-06-22T21:39:00	0.95	null
2018-06-22T21:42:00	0.97	null
2018-06-22T21:45:00	0.99	null
2018-06-22T21:48:00	1	null
2018-06-22T21:51:00	1.02	null
2018-06-22T21:54:00	1.04	null
2018-06-22T21:57:00	1.06	null
2018-06-22T22:00:00	1.08	null
2018-06-22T22:03:00	1.1	null
2018-06-22T22:06:00	1.11	null
2018-06-22T22:09:00	1.13	null
2018-06-22T22:12:00	1.13	null
2018-06-22T22:15:00	1.14	null
2018-06-22T22:18:00	1.14	null
2018-06-22T22:21:00	1.13	null
2018-06-22T22:24:00	1.11	null
2018-06-22T22:27:00	1.09	null
2018-06-22T22:30:00	1.07	null
2018-06-22T22:33:00	1.05	null
2018-06-22T22:36:00	1.03	null
2018-06-22T22:39:00	1.01	null
2018-06-22T22:42:00	1	null
2018-06-22T22:45:00	0.99	null
2018-06-22T22:48:00	0.98	null
2018-06-22T22:51:00	0.97	null
2018-06-22T22:54:00	0.96	null
2018-06-22T22:57:00	0.95	null
2018-06-22T23:00:00	0.93	null
2018-06-22T23:03:00	0.92	null
2018-06-22T23:06:00	0.91	null
2018-06-22T23:09:00	0.9	null
2018-06-22T23:12:00	0.89	null
2018-06-22T23:15:00	0.89	null
2018-06-22T23:18:00	0.88	null
2018-06-22T23:21:00	0.87	null
2018-06-22T23:24:00	0.86	null
2018-06-22T23:27:00	0.86	null
2018-06-22T23:30:00	0.85	null
2018-06-22T23:33:00	0.84	null
2018-06-22T23:36:00	0.84	null
2018-06-22T23:39:00	0.83	null
2018-06-22T23:42:00	0.82	null
2018-06-22T23:45:00	0.82	null
2018-06-22T23:48:00	0.81	null
2018-06-22T23:51:00	0.8	null
2018-06-22T23:54:00	0.8	null
2018-06-22T23:57:00	0.79	null
2018-06-23T00:00:00	0.79	null
2018-06-23T00:03:00	0.78	null
2018-06-23T00:06:00	0.77	null
2018-06-23T00:09:00	0.77	null
2018-06-23T00:12:00	0.76	null
2018-06-23T00:15:00	0.75	null
2018-06-23T00:18:00	0.75	null
2018-06-23T00:21:00	0.74	null
2018-06-23T00:24:00	0.73	null
2018-06-23T00:27:00	0.72	null
2018-06-23T00:30:00	0.71	null
2018-06-23T00:33:00	0.7	null
2018-06-23T00:36:00	0.69	null
2018-06-23T00:39:00	0.69	null
2018-06-23T00:42:00	0.68	null
2018-06-23T00:45:00	0.68	null
2018-06-23T00:48:00	0.68	null
2018-06-23T00:51:00	0.68	null
2018-06-23T00:54:00	0.68	null
2018-06-23T00:57:00	0.68	null
2018-06-23T01:00:00	0.68	null
2018-06-23T01:03:00	0.68	null
2018-06-23T01:06:00	0.68	null
2018-06-23T01:09:00	0.67	null
2018-06-23T01:12:00	0.67	null
2018-06-23T01:15:00	0.66	null
2018-06-23T01:18:00	0.65	null
2018-06-23T01:21:00	0.65	null
2018-06-23T01:24:00	0.64	null
2018-06-23T01:27:00	0.63	null
2018-06-23T01:30:00	0.62	null
2018-06-23T01:33:00	0.6	null
2018-06-23T01:36:00	0.59	null
2018-06-23T01:39:00	0.58	null
2018-06-23T01:42:00	0.57	null
2018-06-23T01:45:00	0.56	null
2018-06-23T01:48:00	0.55	null
2018-06-23T01:51:00	0.53	null
2018-06-23T01:54:00	0.52	null
2018-06-23T01:57:00	0.51	null
2018-06-23T02:00:00	0.5	null
2018-06-23T02:03:00	0.5	null
2018-06-23T02:06:00	0.49	null
2018-06-23T02:09:00	0.48	null
2018-06-23T02:12:00	0.48	null
2018-06-23T02:15:00	0.48	null
2018-06-23T02:18:00	0.48	null
2018-06-23T02:21:00	0.47	null
2018-06-23T02:24:00	0.47	null
2018-06-23T02:27:00	0.48	null
2018-06-23T02:30:00	0.48	null
2018-06-23T02:33:00	0.48	null
2018-06-23T02:36:00	0.49	null
2018-06-23T02:39:00	0.49	null
2018-06-23T02:42:00	0.5	null
2018-06-23T02:45:00	0.51	null
2018-06-23T02:48:00	0.51	null
2018-06-23T02:51:00	0.52	null
2018-06-23T02:54:00	0.53	null
2018-06-23T02:57:00	0.54	null
2018-06-23T03:00:00	0.55	null
2018-06-23T03:03:00	0.55	null
2018-06-23T03:06:00	0.56	null
2018-06-23T03:09:00	0.57	null
2018-06-23T03:12:00	0.57	null
2018-06-23T03:15:00	0.58	null
2018-06-23T03:18:00	0.58	null
2018-06-23T03:21:00	0.58	null
2018-06-23T03:24:00	0.58	null
2018-06-23T03:27:00	0.57	null
2018-06-23T03:30:00	0.57	null
2018-06-23T03:33:00	0.56	null
2018-06-23T03:36:00	0.55	null
2018-06-23T03:39:00	0.55	null
2018-06-23T03:42:00	0.55	null
2018-06-23T03:45:00	0.54	null
2018-06-23T03:48:00	0.54	null
2018-06-23T03:51:00	0.54	null
2018-06-23T03:54:00	0.54	null
[truncated: 14,791 more rows]
[truncated: 73 more columns]
