# Supplementary material for: Dynamic Physiological Phenotyping of Drought-Stressed Pepper Plants Treated With “Productivity-Enhancing” and “Survivability-Enhancing” Biostimulants
Source: Front Plant Sci. 2019 Jul 17;10:905. doi: 10.3389/fpls.2019.00905 (PMC6654182; doi:10.3389/fpls.2019.00905)
Supplement: Supplementary file 11 [file Table_10.xlsx]

## Sheet: Weight Normalized_Weight__Graph
Timestamp	control-10 - Weight Normalized (g/g)	control-10 - Weight (g)	control-12 - Weight Normalized (g/g)	control-12 - Weight (g)	control-14 - Weight Normalized (g/g)	control-14 - Weight (g)	control-16 - Weight Normalized (g/g)	control-16 - Weight (g)	control-17 - Weight Normalized (g/g)	control-17 - Weight (g)	control-18 - Weight Normalized (g/g)	control-18 - Weight (g)	control-19 - Weight Normalized (g/g)	control-19 - Weight (g)	control-2 - Weight Normalized (g/g)	control-2 - Weight (g)	control-20 - Weight Normalized (g/g)	control-20 - Weight (g)	control-21 - Weight Normalized (g/g)	control-21 - Weight (g)	control-22 - Weight Normalized (g/g)	control-22 - Weight (g)	control-23 - Weight Normalized (g/g)	control-23 - Weight (g)	control-24 - Weight Normalized (g/g)	control-24 - Weight (g)	control-3 - Weight Normalized (g/g)	control-3 - Weight (g)	control-4 - Weight Normalized (g/g)	control-4 - Weight (g)	control-5 - Weight Normalized (g/g)	control-5 - Weight (g)	control-6 - Weight Normalized (g/g)	control-6 - Weight (g)	control-7 - Weight Normalized (g/g)	control-7 - Weight (g)	control-9 - Weight Normalized (g/g)	control-9 - Weight (g)	sea WEED-1 - Weight Normalized (g/g)	sea WEED-1 - Weight (g)	sea WEED-11 - Weight Normalized (g/g)	sea WEED-11 - Weight (g)	sea WEED-12 - Weight Normalized (g/g)	sea WEED-12 - Weight (g)	sea WEED-13 - Weight Normalized (g/g)	sea WEED-13 - Weight (g)	sea WEED-14 - Weight Normalized (g/g)	sea WEED-14 - Weight (g)	sea WEED-15 - Weight Normalized (g/g)
2018-06-19T00:00:00	0.99996	6206.43	1.00021	6222.84	1.00016	6344.11	1.00017	5972.6	1.00253	6430.02	1.00011	6406.76	0.99974	6380.51	0.99954	6495.9	0.99972	6239.43	0.99957	6505.15	1.00024	6186.68	0.99988	6489.95	0.99961	6139.03	1.00099	6494.47	1.00031	6242.3	1	6404.07	1.00067	6371.56	1.00021	6540.66	1.00065	6288.88	1.00048	6109.97	1.00018	6442.23	0.9996	6165.11	0.9996	6212.1	1.0001	6338.53	1.00065
2018-06-19T00:03:00	1.00836	6258.55	1.00819	6272.47	1.00891	6399.61	1.00812	6020.1	1.00859	6468.88	1.00483	6437	1.00915	6440.55	1.00749	6547.57	1.00866	6295.23	1.0072	6554.78	1.01085	6252.36	1.00736	6538.52	1.00624	6179.73	1.00983	6551.83	1.00964	6300.53	1.00699	6448.82	1.00878	6423.21	1.00992	6604.19	1.00951	6344.54	1.00042	6109.6	1.0002	6442.33	0.99961	6165.13	0.99954	6211.68	1	6337.92	1.00069
2018-06-19T00:06:00	1.00127	6214.56	1.00135	6229.95	1.0016	6353.25	1.00151	5980.61	1.00338	6435.43	1.00097	6412.28	1.00211	6395.63	1.00099	6505.33	1.00103	6247.58	1.00211	6521.67	1.00222	6198.93	1.00102	6497.36	1.00064	6145.35	1.00223	6502.52	1.00175	6251.33	1.0014	6413.03	1.00223	6381.5	1.00225	6554.01	1.00163	6295.02	1.00044	6109.68	1.00011	6441.78	0.99965	6165.43	0.99955	6211.73	1.00009	6338.46	1.00059
2018-06-19T00:09:00	1.00085	6211.94	1.00099	6227.71	1.00123	6350.92	1.00122	5978.89	1.00322	6434.4	1.00083	6411.39	1.00156	6392.11	1.00076	6503.83	1.00092	6246.89	1.00165	6518.63	1.0016	6195.15	1.00076	6495.66	1.00059	6145.02	1.00198	6500.92	1.00131	6248.54	1.00128	6412.28	1.00186	6379.15	1.00164	6550.04	1.00145	6293.94	1.00044	6109.7	1.00009	6441.63	0.99961	6165.16	0.99961	6212.15	1.00019	6339.11	1.0006
2018-06-19T00:12:00	1.00074	6211.27	1.00089	6227.08	1.00118	6350.59	1.00121	5978.8	1.00312	6433.8	1.00082	6411.32	1.00146	6391.45	1.00072	6503.57	1.00091	6246.81	1.00148	6517.56	1.0014	6193.89	1.00062	6494.73	1.00061	6145.13	1.00198	6500.9	1.00127	6248.32	1.00129	6412.33	1.00173	6378.28	1.00135	6548.11	1.00139	6293.52	1.00037	6109.28	1.00008	6441.53	0.99968	6165.58	0.99952	6211.6	1.00009	6338.46	1.00067
2018-06-19T00:15:00	1.00063	6210.56	1.00091	6227.19	1.0013	6351.32	1.00112	5978.26	1.0032	6434.3	1.00084	6411.42	1.00126	6390.2	1.00074	6503.66	1.00088	6246.67	1.00147	6517.5	1.00123	6192.83	1.0006	6494.6	1.00061	6145.15	1.002	6501.02	1.00128	6248.34	1.00125	6412.09	1.00166	6377.88	1.00119	6547.11	1.00133	6293.15	1.00036	6109.24	1.00013	6441.91	0.99961	6165.16	0.99956	6211.85	1.00013	6338.75	1.00065
2018-06-19T00:18:00	1.00066	6210.78	1.00085	6226.83	1.00119	6350.67	1.00101	5977.6	1.00317	6434.08	1.0008	6411.21	1.00123	6389.99	1.00063	6502.97	1.00087	6246.6	1.00123	6515.95	1.00109	6191.96	1.00054	6494.22	1.00065	6145.36	1.00192	6500.55	1.00122	6247.98	1.00124	6412.02	1.0016	6377.47	1.00109	6546.46	1.00157	6294.65	1.00036	6109.24	1.00015	6441.99	0.99958	6164.95	0.99957	6211.9	1.00019	6339.08	1.0006
2018-06-19T00:21:00	1.00066	6210.77	1.00089	6227.07	1.00114	6350.31	1.00107	5978	1.00318	6434.16	1.00079	6411.11	1.00123	6390.01	1.00065	6503.11	1.00075	6245.85	1.00123	6515.9	1.00097	6191.2	1.00051	6494.01	1.00057	6144.88	1.00187	6500.18	1.00122	6247.97	1.0013	6412.37	1.00164	6377.7	1.00093	6545.4	1.0013	6292.95	1.00031	6108.93	1.00022	6442.47	0.99964	6165.32	0.99952	6211.56	1.00009	6338.45	1.0006
2018-06-19T00:24:00	1.00064	6210.64	1.00086	6226.89	1.00113	6350.24	1.00099	5977.49	1.00319	6434.24	1.00077	6410.96	1.00116	6389.54	1.00067	6503.22	1.00077	6245.96	1.00112	6515.2	1.00101	6191.44	1.00043	6493.54	1.00066	6145.47	1.00187	6500.22	1.00124	6248.11	1.00134	6412.65	1.00158	6377.35	1.00077	6544.32	1.00122	6292.46	1.00026	6108.62	1.0001	6441.68	0.99966	6165.44	0.99957	6211.89	1.00002	6338.04	1.00059
2018-06-19T00:27:00	1.00064	6210.62	1.00088	6227.02	1.0011	6350.06	1.00104	5977.78	1.00318	6434.18	1.00073	6410.71	1.0011	6389.18	1.00062	6502.91	1.0008	6246.17	1.00107	6514.85	1.00097	6191.25	1.00049	6493.88	1.0007	6145.67	1.00187	6500.19	1.00123	6248.04	1.00131	6412.49	1.00146	6376.58	1.0007	6543.88	1.00095	6290.78	1.0003	6108.86	1.00009	6441.61	0.9997	6165.74	0.99957	6211.88	1.00006	6338.29	1.00058
2018-06-19T00:30:00	1.00064	6210.65	1.00096	6227.52	1.00114	6350.31	1.00096	5977.33	1.00334	6435.18	1.00078	6411.04	1.00103	6388.7	1.00061	6502.86	1.00082	6246.3	1.00102	6514.56	1.00108	6191.9	1.00046	6493.74	1.00064	6145.34	1.00191	6500.45	1.00122	6248.01	1.0013	6412.43	1.00157	6377.26	1.00059	6543.15	1.0014	6293.58	1.00026	6108.61	1.00015	6441.98	0.9996	6165.13	0.99961	6212.11	1.00011	6338.61	1.00054
2018-06-19T00:33:00	1.00474	6236.11	1.00467	6250.58	1.00549	6377.94	1.00444	5998.13	1.00551	6449.11	1.00282	6424.14	1.00632	6422.52	1.00386	6523.93	1.00486	6271.47	1.00422	6535.4	1.00697	6228.37	1.00421	6518.07	1.00354	6163.16	1.00621	6528.38	1.00619	6279.01	1.00363	6427.34	1.00536	6401.45	1.00672	6583.27	1.00584	6321.53	1.00027	6108.65	1.00007	6441.5	0.99966	6165.47	0.99965	6212.36	1.00002	6338.01	1.00061
2018-06-19T00:36:00	1.00145	6215.66	1.00151	6230.93	1.00202	6355.93	1.00159	5981.09	1.00339	6435.48	1.00108	6413	1.00194	6394.52	1.00111	6506.1	1.00132	6249.4	1.00219	6522.16	1.00235	6199.74	1.00109	6497.79	1.00086	6146.66	1.00246	6504.03	1.00176	6251.38	1.00157	6414.1	1.00234	6382.19	1.00202	6552.54	1.00196	6297.09	1.00026	6108.59	1.00006	6441.44	0.99962	6165.23	0.9996	6212.05	1.00004	6338.17	1.00074
2018-06-19T00:39:00	1.00109	6213.45	1.00132	6229.75	1.00171	6353.95	1.00147	5980.38	1.00327	6434.73	1.00109	6413.01	1.00168	6392.89	1.0011	6506.01	1.00121	6248.69	1.0019	6520.28	1.00182	6196.47	1.00096	6496.98	1.00073	6145.89	1.00218	6502.23	1.00155	6250.06	1.00151	6413.76	1.00205	6380.33	1.00148	6548.96	1.00167	6295.31	1.00025	6108.56	1.00008	6441.54	0.99962	6165.23	0.99961	6212.14	1.00009	6338.48	1.00061
2018-06-19T00:42:00	1.00106	6213.24	1.00113	6228.54	1.00167	6353.7	1.00143	5980.1	1.0034	6435.58	1.00091	6411.88	1.00145	6391.43	1.00107	6505.81	1.00119	6248.59	1.00174	6519.22	1.00154	6194.76	1.00089	6496.51	1.0008	6146.31	1.00215	6502.03	1.00151	6249.81	1.00152	6413.84	1.00198	6379.89	1.00105	6546.16	1.00157	6294.66	1.0002	6108.21	1.00016	6442.08	0.99963	6165.28	0.99957	6211.87	1.00005	6338.24	1.00067
2018-06-19T00:45:00	1.00101	6212.94	1.0011	6228.41	1.00161	6353.33	1.00137	5979.75	1.00337	6435.37	1.00095	6412.12	1.0015	6391.7	1.001	6505.4	1.00114	6248.26	1.00164	6518.61	1.0015	6194.53	1.00081	6495.98	1.00074	6145.95	1.00214	6501.97	1.00153	6249.91	1.00154	6413.96	1.00185	6379.07	1.00087	6544.99	1.00163	6295.05	1.00018	6108.13	1.00006	6441.41	0.99971	6165.77	0.99959	6211.98	1.00007	6338.31	1.00067
2018-06-19T00:48:00	1.00491	6237.13	1.00465	6250.48	1.00563	6378.77	1.00467	5999.49	1.00581	6451	1.00297	6425.1	1.0065	6423.65	1.00408	6525.38	1.00491	6271.82	1.00458	6537.71	1.00722	6229.89	1.00441	6519.37	1.00373	6164.28	1.0062	6528.26	1.00645	6280.66	1.00381	6428.44	1.00551	6402.4	1.00631	6580.54	1.0057	6320.6	1.00017	6108.05	1.00011	6441.75	0.99965	6165.4	0.99954	6211.68	1.00007	6338.35	1.00058
2018-06-19T00:51:00	1.00155	6216.32	1.00154	6231.1	1.00215	6356.75	1.00181	5982.39	1.00357	6436.66	1.00117	6413.53	1.00243	6397.65	1.00132	6507.45	1.00147	6250.32	1.00234	6523.12	1.00248	6200.59	1.00112	6497.99	1.00094	6147.16	1.0025	6504.27	1.00189	6252.18	1.00161	6414.4	1.00253	6383.43	1.00266	6556.72	1.00214	6298.25	1.00021	6108.31	1.00005	6441.4	0.99974	6165.98	0.99953	6211.66	1.00007	6338.37	1.00073
2018-06-19T00:54:00	1.00121	6214.2	1.00126	6229.38	1.00186	6354.88	1.00157	5980.94	1.00346	6435.96	1.00106	6412.83	1.00179	6393.57	1.0011	6506.04	1.00137	6249.69	1.002	6520.96	1.0019	6196.97	1.00102	6497.36	1.00087	6146.78	1.00213	6501.86	1.00172	6251.14	1.00153	6413.89	1.00219	6381.2	1.00228	6554.2	1.00189	6296.67	1.00017	6108.07	1.00009	6441.64	0.99967	6165.54	0.99954	6211.71	1.00002	6338.05	1.00056
2018-06-19T00:57:00	1.00115	6213.78	1.00131	6229.66	1.00185	6354.81	1.00153	5980.71	1.00348	6436.06	1.0011	6413.11	1.00163	6392.53	1.00107	6505.8	1.00127	6249.07	1.00185	6519.97	1.00168	6195.6	1.00089	6496.48	1.00088	6146.83	1.00221	6502.41	1.00162	6250.48	1.00161	6414.39	1.00215	6380.98	1.00222	6553.85	1.00165	6295.14	1.00013	6107.79	1.00006	6441.41	0.99968	6165.61	0.99952	6211.6	0.99999	6337.83	1.00068
2018-06-19T01:00:00	1.00104	6213.13	1.00126	6229.37	1.0018	6354.53	1.00141	5980.04	1.00343	6435.74	1.00103	6412.68	1.00161	6392.42	1.00106	6505.73	1.00119	6248.56	1.00174	6519.27	1.00157	6194.94	1.00084	6496.16	1.00091	6147	1.00236	6503.35	1.00164	6250.62	1.00146	6413.45	1.0021	6380.68	1.00211	6553.12	1.00177	6295.93	1.0001	6107.6	1	6441.04	0.99976	6166.07	0.99959	6211.99	1.00004	6338.15	1.00064
2018-06-19T01:03:00	1.00107	6213.29	1.00124	6229.27	1.00175	6354.22	1.00144	5980.17	1.00408	6439.92	1.0011	6413.13	1.0015	6391.75	1.00081	6504.16	1.00112	6248.16	1.00179	6519.58	1.00141	6193.97	1.00214	6504.64	1.00091	6146.97	1.00223	6502.5	1.00104	6246.9	1.00176	6415.36	1.00205	6380.31	1.00203	6552.57	1.00163	6295.07	1.00014	6107.89	1.00003	6441.25	0.99965	6165.4	0.99948	6211.32	1.00016	6338.89	1.00142
2018-06-19T01:06:00	1.00099	6212.85	1.00129	6229.55	1.00162	6353.39	1.0014	5979.95	1.00342	6435.71	1.00095	6412.11	1.00149	6391.69	1.00112	6506.15	1.00105	6247.73	1.00156	6518.09	1.00137	6193.69	1.0007	6495.29	1.00107	6148	1.00228	6502.85	1.00149	6249.7	1.00148	6413.55	1.00203	6380.19	1.00195	6552.08	1.00162	6294.97	1.01708	6211.33	1.01494	6537.27	1.01315	6248.65	1.01521	6309.06	1.01504	6433.22	1.01389
2018-06-19T01:09:00	1.00098	6212.73	1.00127	6229.41	1.00166	6353.61	1.00134	5979.62	1.00342	6435.72	1.00112	6413.24	1.00139	6391.03	1.00108	6505.88	1.00121	6248.73	1.00155	6518.03	1.00142	6194.02	1.00067	6495.09	1.00081	6146.35	1.00236	6503.37	1.00146	6249.47	1.00148	6413.54	1.00191	6379.44	1.00183	6551.29	1.00174	6295.73	1.00296	6125.11	1.00199	6453.86	1.00151	6176.86	1.00252	6230.23	1.00189	6349.88	1.00276
2018-06-19T01:12:00	1.001	6212.91	1.00144	6230.5	1.00162	6353.34	1.00133	5979.53	1.0036	6436.83	1.00104	6412.71	1.00138	6390.98	1.00112	6506.17	1.00124	6248.9	1.00139	6516.98	1.00141	6193.92	1.00069	6495.23	1.00079	6146.28	1.00224	6502.61	1.00153	6249.92	1.00158	6414.17	1.00192	6379.53	1.00187	6551.55	1.00151	6294.26	1.00231	6121.13	1.00135	6449.71	1.00086	6172.86	1.00176	6225.52	1.00135	6346.44	1.00218
2018-06-19T01:15:00	1.001	6212.89	1.00134	6229.9	1.00171	6353.91	1.00134	5979.58	1.00338	6435.41	1.00106	6412.83	1.00134	6390.73	1.00106	6505.79	1.00116	6248.37	1.00142	6517.14	1.00141	6193.97	1.00071	6495.32	1.00075	6146.03	1.0023	6502.99	1.00151	6249.83	1.00144	6413.31	1.00183	6378.91	1.00183	6551.29	1.00166	6295.23	1.00226	6120.82	1.00127	6449.22	1.00089	6173.05	1.00166	6224.89	1.00122	6345.63	1.00212
2018-06-19T01:18:00	1.00105	6213.17	1.00139	6230.17	1.00172	6353.97	1.00129	5979.27	1.00347	6436.01	1.00116	6413.5	1.00138	6390.95	1.00101	6505.41	1.00119	6248.56	1.00131	6516.43	1.0014	6193.89	1.00067	6495.05	1.00081	6146.36	1.00226	6502.73	1.00152	6249.9	1.00138	6412.93	1.00182	6378.9	1.00184	6551.36	1.00164	6295.13	1.00217	6120.26	1.0012	6448.76	1.00083	6172.66	1.00161	6224.59	1.00127	6345.95	1.00224
2018-06-19T01:21:00	1.00108	6213.39	1.0014	6230.28	1.00146	6352.36	1.00132	5979.49	1.00347	6436	1.00104	6412.71	1.00132	6390.59	1.00105	6505.68	1.0011	6248.05	1.00128	6516.25	1.00137	6193.69	1.00065	6494.96	1.00078	6146.18	1.00224	6502.61	1.00152	6249.89	1.00153	6413.89	1.00177	6378.56	1.00171	6550.52	1.00159	6294.82	1.00224	6120.71	1.00122	6448.91	1.00087	6172.92	1.00146	6223.64	1.00128	6345.99	1.00207
2018-06-19T01:24:00	1.00101	6212.95	1.00134	6229.87	1.00163	6353.43	1.00125	5979.07	1.00342	6435.67	1.00109	6413.06	1.00135	6390.76	1.00104	6505.65	1.00111	6248.07	1.00122	6515.86	1.00137	6193.67	1.00067	6495.05	1.00079	6146.27	1.00215	6502	1.00151	6249.8	1.00152	6413.79	1.0018	6378.73	1.00174	6550.66	1.00142	6293.7	1.00219	6120.36	1.00122	6448.89	1.00083	6172.71	1.00142	6223.37	1.00125	6345.8	1.00204
2018-06-19T01:27:00	1.00106	6213.27	1.0013	6229.61	1.00171	6353.96	1.00126	5979.14	1.00344	6435.8	1.00099	6412.42	1.00137	6390.9	1.00102	6505.52	1.00111	6248.08	1.00118	6515.6	1.0014	6193.91	1.00061	6494.67	1.00081	6146.39	1.0022	6502.33	1.00155	6250.08	1.00149	6413.62	1.00184	6378.98	1.00174	6550.66	1.0018	6296.13	1.00221	6120.5	1.00115	6448.46	1.00083	6172.68	1.00134	6222.9	1.0013	6346.11	1.00206
2018-06-19T01:30:00	1.00106	6213.22	1.00134	6229.9	1.00161	6353.3	1.00131	5979.39	1.0035	6436.21	1.00104	6412.69	1.00138	6390.95	1.00082	6504.18	1.00113	6248.18	1.00112	6515.19	1.0014	6193.86	1.00061	6494.71	1.00081	6146.36	1.00214	6501.94	1.00148	6249.63	1.00151	6413.78	1.00189	6379.33	1.00175	6550.74	1.00186	6296.5	1.0022	6120.48	1.00119	6448.68	1.00084	6172.74	1.00125	6222.31	1.00135	6346.46	1.00201
2018-06-19T01:33:00	1.00091	6212.32	1.00135	6229.95	1.00172	6354.03	1.0013	5979.38	1.00309	6433.59	1.00118	6413.59	1.00133	6390.65	1.0009	6504.73	1.00123	6248.86	1.00108	6514.97	1.00158	6194.98	1.00064	6494.86	1.00098	6147.44	1.00224	6502.57	1.00102	6246.78	1.00157	6414.15	1.00202	6380.17	1.00164	6550.05	1.00122	6292.49	1.01773	6215.29	1.01511	6538.38	1.01289	6247.07	1.0156	6311.53	1.01517	6434.06	1.01404
2018-06-19T01:36:00	1.001	6212.9	1.00127	6229.43	1.00179	6354.48	1.00124	5979.02	1.00352	6436.32	1.00112	6413.25	1.0014	6391.11	1.00095	6505.07	1.0011	6248	1.00103	6514.62	1.00136	6193.66	1.00061	6494.69	1.00077	6146.13	1.00228	6502.88	1.00143	6249.29	1.00143	6413.22	1.00188	6379.25	1.00168	6550.28	1.00157	6294.64	1.00307	6125.77	1.00214	6454.8	1.00163	6177.63	1.00282	6232.05	1.00213	6351.41	1.00297
2018-06-19T01:39:00	1.00097	6212.68	1.00131	6229.67	1.00167	6353.71	1.0013	5979.37	1.00351	6436.28	1.00103	6412.67	1.00135	6390.76	1.00079	6504.01	1.00111	6248.12	1.00102	6514.58	1.00137	6193.73	1.00054	6494.2	1.00076	6146.06	1.00224	6502.62	1.00147	6249.55	1.00155	6413.97	1.00177	6378.53	1.00168	6550.29	1.0013	6292.94	1.0023	6121.08	1.00167	6451.8	1.00102	6173.83	1.00204	6227.24	1.00154	6347.68	1.00245
2018-06-19T01:42:00	1.00096	6212.63	1.0012	6229.03	1.00168	6353.72	1.00128	5979.26	1.00361	6436.93	1.00096	6412.23	1.00136	6390.83	1.001	6505.39	1.00119	6248.58	1.00096	6514.17	1.00145	6194.21	1.00047	6493.78	1.00073	6145.88	1.00214	6501.92	1.00148	6249.6	1.0015	6413.67	1.00179	6378.69	1.00159	6549.71	1.00148	6294.12	1.00239	6121.58	1.00156	6451.1	1.00105	6174.02	1.00194	6226.6	1.00136	6346.52	1.00227
2018-06-19T01:45:00	1.00102	6213	1.00128	6229.48	1.00167	6353.66	1.00124	5979	1.00356	6436.59	1.0009	6411.79	1.00133	6390.67	1.00092	6504.82	1.00112	6248.16	1.00096	6514.16	1.0014	6193.88	1.00055	6494.3	1.0008	6146.33	1.00224	6502.62	1.00149	6249.71	1.00153	6413.9	1.00184	6378.98	1.00165	6550.09	1.00173	6295.69	1.0023	6121.05	1.00153	6450.89	1.00102	6173.88	1.00183	6225.9	1.00142	6346.87	1.00226
2018-06-19T01:48:00	1.00116	6213.89	1.00152	6231.01	1.00151	6352.67	1.00124	5978.99	1.00349	6436.12	1.00085	6411.48	1.00141	6391.15	1.00096	6505.1	1.00099	6247.33	1.001	6514.41	1.00149	6194.45	1.00055	6494.31	1.00113	6148.32	1.00224	6502.56	1.00142	6249.22	1.0016	6414.31	1.00154	6377.1	1.00161	6549.86	1.00169	6295.42	1.0179	6216.31	1.0154	6540.27	1.01176	6240.09	1.01573	6312.31	1.01525	6434.58	1.01427
2018-06-19T01:51:00	1.00098	6212.77	1.00123	6229.2	1.00159	6353.15	1.00124	5978.99	1.00343	6435.76	1.00082	6411.29	1.00132	6390.56	1.00096	6505.08	1.00108	6247.89	1.00093	6513.96	1.00137	6193.71	1.00045	6493.61	1.00073	6145.87	1.00218	6502.21	1.00145	6249.42	1.00152	6413.83	1.00181	6378.79	1.00152	6549.24	1.00131	6293.01	1.00314	6126.21	1.00234	6456.1	1.00183	6178.82	1.0029	6232.55	1.00215	6351.56	1.00306
2018-06-19T01:54:00	1.00102	6212.98	1.00123	6229.18	1.00167	6353.69	1.0013	5979.37	1.00323	6434.48	1.00094	6412.1	1.00132	6390.57	1.00094	6505	1.00113	6248.22	1.00089	6513.73	1.00139	6193.81	1.00047	6493.78	1.00081	6146.39	1.00228	6502.88	1.00151	6249.81	1.00145	6413.33	1.00185	6379.05	1.00149	6549.04	1.00157	6294.67	1.0026	6122.87	1.00173	6452.2	1.00122	6175.09	1.00211	6227.7	1.00159	6347.99	1.00235
2018-06-19T01:57:00	1.00113	6213.68	1.00132	6229.77	1.00182	6354.61	1.00132	5979.48	1.00307	6433.48	1.00095	6412.12	1.00137	6390.92	1.001	6505.37	1.00105	6247.73	1.00092	6513.94	1.00142	6194.01	1.0004	6493.32	1.00089	6146.85	1.00221	6502.37	1.00153	6249.94	1.00155	6414.01	1.00199	6379.97	1.00158	6549.63	1.00145	6293.94	1.00251	6122.35	1.00172	6452.11	1.00117	6174.79	1.00205	6227.32	1.00163	6348.2	1.00233
2018-06-19T02:00:00	1.00102	6213.01	1.00131	6229.7	1.00182	6354.63	1.00128	5979.24	1.00291	6432.45	1.00096	6412.23	1.00139	6391.04	1.00085	6504.42	1.00107	6247.84	1.0009	6513.77	1.00141	6193.92	1.00039	6493.26	1.00084	6146.53	1.00233	6503.19	1.0015	6249.72	1.00153	6413.84	1.00191	6379.46	1.00153	6549.3	1.00129	6292.93	1.0025	6122.27	1.00164	6451.61	1.00119	6174.93	1.00191	6226.44	1.00161	6348.1	1.0022
2018-06-19T02:03:00	1.00108	6213.37	1.00131	6229.67	1.00188	6355.03	1.00132	5979.46	1.00319	6434.23	1.00103	6412.67	1.00145	6391.44	1.00063	6502.94	1.00099	6247.35	1.00065	6512.13	1.0014	6193.91	1.00175	6502.09	1.00085	6146.62	1.00232	6503.09	1.00124	6248.1	1.00201	6416.92	1.00189	6379.32	1.00169	6550.37	1.00164	6295.1	1.00246	6122.07	1.00171	6452.06	1.00109	6174.31	1.00193	6226.56	1.0017	6348.7	1.00199
2018-06-19T02:06:00	1.00122	6214.24	1.00134	6229.87	1.00138	6351.85	1.00127	5979.15	1.00299	6432.95	1.00088	6411.69	1.00156	6392.1	1.00086	6504.45	1.00105	6247.73	1.00073	6512.69	1.00154	6194.75	1.00047	6493.76	1.00086	6146.68	1.00229	6502.93	1.00149	6249.7	1.0017	6414.96	1.00176	6378.52	1.00172	6550.58	1.00149	6294.14	1.00244	6121.89	1.00174	6452.27	1.00131	6175.62	1.00279	6231.91	1.00171	6348.75	1.00225
2018-06-19T02:09:00	1.00102	6212.98	1.00135	6229.96	1.0019	6355.14	1.00126	5979.13	1.00291	6432.41	1.00092	6411.94	1.00141	6391.18	1.00096	6505.14	1.00109	6247.95	1.00076	6512.87	1.00154	6194.74	1.00033	6492.88	1.00089	6146.86	1.00227	6502.77	1.00149	6249.68	1.00173	6415.13	1.00185	6379.06	1.00156	6549.54	1.00156	6294.61	1.00243	6121.88	1.00176	6452.37	1.00119	6174.89	1.00173	6225.32	1.00162	6348.19	1.00214
2018-06-19T02:12:00	1.00099	6212.79	1.00126	6229.39	1.00183	6354.71	1.00127	5979.15	1.00285	6432.05	1.00095	6412.12	1.00143	6391.3	1.00097	6505.16	1.00109	6247.98	1.00072	6512.6	1.00159	6195.06	1.00037	6493.11	1.0009	6146.93	1.00238	6503.48	1.00153	6249.91	1.00171	6414.99	1.00189	6379.34	1.00161	6549.86	1.00178	6296.01	1.00245	6121.96	1.00174	6452.23	1.00126	6175.32	1.00165	6224.8	1.00158	6347.91	1.00217
2018-06-19T02:15:00	1.00099	6212.83	1.00128	6229.5	1.00179	6354.42	1.00124	5978.97	1.00291	6432.4	1.00106	6412.86	1.00145	6391.38	1.00097	6505.16	1.00114	6248.29	1.00074	6512.72	1.0015	6194.48	1.00039	6493.23	1.0009	6146.94	1.00218	6502.23	1.00149	6249.71	1.00164	6414.56	1.00191	6379.42	1.00157	6549.56	1.00164	6295.09	1.00256	6122.64	1.00176	6452.37	1.00119	6174.89	1.00152	6223.99	1.00158	6347.89	1.00215
2018-06-19T02:18:00	1.00099	6212.8	1.00128	6229.5	1.00183	6354.73	1.00126	5979.11	1.00282	6431.88	1.00099	6412.38	1.00141	6391.17	1.00083	6504.24	1.00105	6247.68	1.0008	6513.15	1.00158	6194.98	1.00037	6493.12	1.0009	6146.96	1.00233	6503.2	1.00152	6249.88	1.00164	6414.57	1.00185	6379.09	1.00153	6549.29	1.00163	6295.04	1.00238	6121.54	1.00174	6452.24	1.00116	6174.69	1.00152	6224.03	1.00166	6348.43	1.0023
2018-06-19T02:21:00	1.001	6212.88	1.00124	6229.26	1.00179	6354.46	1.00117	5978.57	1.00286	6432.13	1.00096	6412.2	1.0014	6391.09	1.00093	6504.88	1.00101	6247.46	1.00071	6512.53	1.00145	6194.19	1.00037	6493.13	1.00087	6146.76	1.0023	6502.99	1.00145	6249.42	1.00163	6414.54	1.00186	6379.15	1.00154	6549.37	1.00158	6294.72	1.00236	6121.46	1.00176	6452.38	1.00118	6174.83	1.00151	6223.94	1.00157	6347.84	1.00216
2018-06-19T02:24:00	1.00103	6213.04	1.00134	6229.85	1.00176	6354.27	1.00123	5978.95	1.00286	6432.12	1.00097	6412.3	1.00143	6391.27	1.00076	6503.83	1.00104	6247.65	1.00065	6512.17	1.0015	6194.53	1.00038	6493.17	1.00091	6146.98	1.00218	6502.18	1.00148	6249.61	1.00161	6414.39	1.00189	6379.31	1.00153	6549.33	1.00159	6294.78	1.0024	6121.67	1.00173	6452.2	1.00121	6175.04	1.00141	6223.32	1.00156	6347.78	1.00215
2018-06-19T02:27:00	1.00097	6212.68	1.00126	6229.4	1.00174	6354.12	1.00121	5978.84	1.00293	6432.59	1.00099	6412.37	1.0014	6391.12	1.00094	6504.98	1.00102	6247.55	1.00075	6512.78	1.00139	6193.83	1.0003	6492.67	1.0009	6146.91	1.00223	6502.5	1.00142	6249.27	1.00159	6414.29	1.00172	6378.24	1.0015	6549.1	1.00136	6293.32	1.00247	6122.11	1.00173	6452.18	1.00121	6175.01	1.00139	6223.21	1.00166	6348.41	1.0021
2018-06-19T02:30:00	1.00095	6212.59	1.00125	6229.29	1.00171	6353.94	1.00119	5978.67	1.00297	6432.81	1.00097	6412.25	1.00149	6391.64	1.00098	6505.22	1.00108	6247.88	1.00063	6512.05	1.0014	6193.9	1.00039	6493.24	1.00091	6147.01	1.00216	6502.07	1.00147	6249.53	1.00161	6414.39	1.00179	6378.66	1.00146	6548.87	1.00157	6294.65	1.00239	6121.62	1.00165	6451.69	1.00124	6175.19	1.00139	6223.21	1.00152	6347.56	1.0021
2018-06-19T02:33:00	1.00102	6213	1.00128	6229.51	1.00193	6355.34	1.00116	5978.5	1.00289	6432.29	1.00091	6411.92	1.0014	6391.07	1.00083	6504.27	1.00118	6248.51	1.00077	6512.95	1.00137	6193.72	1.00037	6493.15	1.00084	6146.55	1.00216	6502.08	1.00138	6249.02	1.0016	6414.34	1.0012	6374.92	1.00147	6548.91	1.00144	6293.85	1.0024	6121.7	1.00165	6451.7	1.00069	6171.83	1.00142	6223.41	1.00139	6346.7	1.00213
2018-06-19T02:36:00	1.00095	6212.54	1.0012	6228.99	1.00185	6354.81	1.00123	5978.91	1.0029	6432.39	1.0009	6411.81	1.00133	6390.65	1.00074	6503.7	1.00094	6247.01	1.00065	6512.18	1.00136	6193.64	1.00037	6493.14	1.00082	6146.44	1.00217	6502.16	1.00155	6250.04	1.00159	6414.24	1.00171	6378.19	1.00152	6549.22	1.00161	6294.93	1.00234	6121.33	1.00165	6451.69	1.00116	6174.72	1.0013	6222.64	1.00155	6347.73	1.00209
2018-06-19T02:39:00	1.00097	6212.7	1.00121	6229.08	1.00186	6354.91	1.0012	5978.77	1.00282	6431.83	1.00095	6412.14	1.00134	6390.68	1.00086	6504.47	1.00095	6247.07	1.00061	6511.88	1.00145	6194.19	1.00034	6492.94	1.00103	6147.74	1.00222	6502.46	1.00121	6247.95	1.00167	6414.76	1.00185	6379.08	1.00143	6548.69	1.00129	6292.92	1.00228	6120.96	1.0017	6452.02	1.00121	6175.03	1.0013	6222.61	1.00158	6347.9	1.00216
2018-06-19T02:42:00	1.00099	6212.79	1.0012	6229.01	1.00176	6354.23	1.00119	5978.7	1.00289	6432.31	1.00103	6412.68	1.00138	6390.99	1.00095	6505.05	1.00096	6247.15	1.00067	6512.25	1.00142	6193.99	1.00033	6492.89	1.00108	6148.01	1.00209	6501.59	1.0012	6247.89	1.00155	6414.02	1.00171	6378.16	1.00141	6548.54	1.00177	6295.93	1.0023	6121.05	1.00171	6452.09	1.00121	6175.02	1.00128	6222.52	1.00156	6347.8	1.00208
2018-06-19T02:45:00	1.00096	6212.64	1.00124	6229.27	1.00175	6354.22	1.00117	5978.58	1.00285	6432.07	1.00091	6411.88	1.00132	6390.6	1.00095	6505.07	1.001	6247.4	1.00063	6512.03	1.0014	6193.89	1.00028	6492.54	1.00106	6147.91	1.00221	6502.37	1.00117	6247.68	1.00154	6413.91	1.00162	6377.59	1.00152	6549.23	1.00154	6294.44	1.0023	6121.05	1.00166	6451.74	1.00127	6175.37	1.00122	6222.11	1.00153	6347.59	1.00208
2018-06-19T02:48:00	1.00102	6212.98	1.00117	6228.84	1.00166	6353.62	1.00117	5978.59	1.00289	6432.3	1.00062	6410	1.00145	6391.39	1.00094	6504.99	1.00117	6248.44	1.00065	6512.16	1.00081	6190.21	1.00034	6492.92	1.00102	6147.66	1.00215	6502.02	1.00116	6247.6	1.00159	6414.29	1.00255	6383.5	1.00157	6549.56	1.0016	6294.88	1.00224	6120.67	1.00176	6452.41	1.00106	6174.11	1.00128	6222.5	1.00158	6347.89	1.00216
2018-06-19T02:51:00	1.00092	6212.37	1.00127	6229.42	1.0016	6353.24	1.00115	5978.45	1.00276	6431.49	1.00096	6412.19	1.00132	6390.56	1.00085	6504.4	1.00094	6247.01	1.00063	6512.05	1.00151	6194.57	1.0003	6492.7	1.00115	6148.49	1.00208	6501.53	1.0012	6247.86	1.00162	6414.45	1.00168	6377.97	1.00162	6549.91	1.00151	6294.29	1.0023	6121.06	1.00163	6451.55	1.00123	6175.14	1.00118	6221.91	1.00157	6347.86	1.0021
2018-06-19T02:54:00	1.001	6212.86	1.00122	6229.14	1.00164	6353.47	1.00117	5978.58	1.00288	6432.27	1.00091	6411.89	1.00137	6390.89	1.00081	6504.1	1.00086	6246.51	1.00061	6511.9	1.00154	6194.77	1.00033	6492.88	1.00104	6147.77	1.0022	6502.34	1.00121	6247.91	1.00156	6414.05	1.00166	6377.84	1.00148	6548.98	1.00132	6293.1	1.00238	6121.57	1.00164	6451.64	1.00122	6175.09	1.00118	6221.87	1.00154	6347.65	1.00203
2018-06-19T02:57:00	1.00099	6212.81	1.00123	6229.16	1.00166	6353.61	1.00114	5978.37	1.00283	6431.9	1.0009	6411.85	1.00133	6390.65	1.00084	6504.31	1.00098	6247.28	1.00065	6512.17	1.00143	6194.1	1.00033	6492.88	1.0011	6148.17	1.00228	6502.83	1.00115	6247.55	1.00153	6413.86	1.00154	6377.06	1.00148	6548.96	1.00155	6294.52	1.00231	6121.12	1.0017	6452.03	1.00124	6175.22	1.00118	6221.88	1.00147	6347.2	1.00204
2018-06-19T03:00:00	1.00094	6212.51	1.00128	6229.52	1.00165	6353.58	1.00114	5978.42	1.00284	6431.98	1.00097	6412.29	1.00134	6390.69	1.00094	6504.95	1.00099	6247.32	1.0006	6511.84	1.00138	6193.75	1.00033	6492.85	1.001	6147.57	1.00216	6502.05	1.00123	6248.04	1.00151	6413.73	1.00157	6377.29	1.00157	6549.56	1.00172	6295.61	1.00232	6121.2	1.00164	6451.61	1.00114	6174.61	1.00114	6221.64	1.00152	6347.57	1.00214
2018-06-19T03:03:00	1.00097	6212.7	1.0012	6229.01	1.00168	6353.77	1.00117	5978.59	1.00301	6433.08	1.001	6412.45	1.00139	6391.02	1.00083	6504.25	1.001	6247.42	1.00067	6512.28	1.00144	6194.11	1.00031	6492.74	1.00102	6147.65	1.00214	6501.93	1.00119	6247.84	1.00158	6414.17	1.00151	6376.89	1.00157	6549.55	1.00146	6293.99	1.00231	6121.1	1.00164	6451.59	1.00117	6174.76	1.00119	6221.94	1.00148	6347.27	1.0021
2018-06-19T03:06:00	1.00096	6212.64	1.0012	6229.03	1.00161	6353.31	1.00115	5978.46	1.00285	6432.05	1.00089	6411.77	1.00136	6390.83	1.00081	6504.16	1.00096	6247.15	1.00068	6512.36	1.00139	6193.84	1.00035	6493.01	1.001	6147.54	1.00217	6502.17	1.00117	6247.7	1.00156	6414.09	1.00158	6377.34	1.00145	6548.79	1.00125	6292.63	1.0023	6121.09	1.00162	6451.47	1.00119	6174.89	1.00118	6221.86	1.00143	6346.98	1.0021
2018-06-19T03:09:00	1.00092	6212.36	1.00128	6229.52	1.0016	6353.27	1.00114	5978.39	1.00291	6432.43	1.00097	6412.3	1.0014	6391.1	1.0008	6504.09	1.00092	6246.92	1.00067	6512.26	1.00143	6194.07	1.00031	6492.76	1.00109	6148.1	1.00214	6501.94	1.00117	6247.68	1.00148	6413.57	1.0016	6377.47	1.00144	6548.74	1.00174	6295.73	1.00228	6120.96	1.00164	6451.62	1.00119	6174.92	1.00107	6221.21	1.00155	6347.74	1.00201
2018-06-19T03:12:00	1.00097	6212.69	1.00121	6229.04	1.00136	6351.72	1.00113	5978.36	1.00287	6432.19	1.00095	6412.13	1.00135	6390.78	1.00069	6503.32	1.00092	6246.89	1.00064	6512.07	1.00143	6194.05	1.00027	6492.45	1.00107	6147.95	1.00225	6502.65	1.00119	6247.81	1.00151	6413.74	1.00163	6377.7	1.00148	6549.01	1.00144	6293.85	1.00228	6120.95	1.00167	6451.79	1.00124	6175.2	1.00106	6221.12	1.00155	6347.72	1.002
2018-06-19T03:15:00	1.00091	6212.31	1.00112	6228.49	1.00161	6353.3	1.00111	5978.22	1.00285	6432.05	1.00095	6412.15	1.00128	6390.33	1.00077	6503.89	1.00093	6246.98	1.00062	6511.97	1.00155	6194.84	1.00025	6492.37	1.0011	6148.15	1.00228	6502.84	1.0012	6247.89	1.00152	6413.82	1.00168	6377.98	1.00152	6549.26	1.00135	6293.26	1.0023	6121.06	1.00162	6451.46	1.00125	6175.29	1.00109	6221.33	1.00146	6347.17	1.00202
2018-06-19T03:18:00	1.00091	6212.32	1.00122	6229.15	1.00149	6352.53	1.00113	5978.36	1.00291	6432.42	1.0008	6411.17	1.00131	6390.54	1.00087	6504.52	1.00093	6246.94	1.00061	6511.91	1.00144	6194.1	1.00033	6492.89	1.00107	6148	1.00221	6502.37	1.00119	6247.82	1.0015	6413.71	1.0016	6377.48	1.00149	6549.05	1.00121	6292.4	1.00227	6120.87	1.0016	6451.37	1.00118	6174.83	1.00109	6221.33	1.00147	6347.23	1.00206
2018-06-19T03:21:00	1.00093	6212.47	1.00122	6229.13	1.00174	6354.16	1.00112	5978.26	1.00283	6431.92	1.0009	6411.83	1.00134	6390.69	1.0009	6504.73	1.00087	6246.6	1.00061	6511.88	1.00138	6193.75	1.00025	6492.36	1.00105	6147.86	1.00221	6502.4	1.00119	6247.81	1.00146	6413.42	1.00153	6377.01	1.00145	6548.82	1.00138	6293.47	1.00233	6121.25	1.00163	6451.58	1.00123	6175.13	1.00107	6221.22	1.00152	6347.55	1.00208
2018-06-19T03:24:00	1.00092	6212.36	1.00113	6228.58	1.00167	6353.68	1.00113	5978.36	1.00287	6432.18	1.00088	6411.69	1.00125	6390.16	1.00092	6504.83	1.00088	6246.63	1.00066	6512.21	1.00142	6193.98	1.00023	6492.19	1.00107	6147.96	1.00218	6502.18	1.00116	6247.59	1.0015	6413.66	1.0016	6377.46	1.00145	6548.77	1.00142	6293.71	1.00224	6120.67	1.00164	6451.61	1.00124	6175.23	1.00109	6221.33	1.00145	6347.09	1.00197
2018-06-19T03:27:00	1.0009	6212.23	1.0017	6232.13	1.00169	6353.79	1.00111	5978.19	1.00297	6432.83	1.00089	6411.78	1.0013	6390.44	1.00088	6504.59	1.00087	6246.57	1.00067	6512.28	1.00137	6193.7	1.00024	6492.29	1.00083	6146.51	1.00212	6501.83	1.00121	6247.93	1.00149	6413.64	1.00147	6376.63	1.00144	6548.72	1.0014	6293.59	1.00222	6120.55	1.0016	6451.33	1.00119	6174.88	1.00107	6221.21	1.00144	6347.03	1.00203
2018-06-19T03:30:00	1.00095	6212.56	1.00171	6232.19	1.00164	6353.49	1.00114	5978.38	1.00285	6432.05	1.00079	6411.09	1.0013	6390.44	1.00086	6504.46	1.00074	6245.77	1.00066	6512.24	1.00142	6194.02	1.00027	6492.48	1.00083	6146.51	1.0021	6501.7	1.00121	6247.91	1.00146	6413.42	1.00159	6377.44	1.00145	6548.79	1.0012	6292.35	1.00227	6120.86	1.00161	6451.39	1.00128	6175.49	1.00112	6221.54	1.00143	6347	1.00194
2018-06-19T03:33:00	1.00096	6212.63	1.00171	6232.16	1.0016	6353.25	1.00116	5978.52	1.00291	6432.4	1.00082	6411.31	1.00123	6390	1.00089	6504.62	1.00091	6246.81	1.0006	6511.84	1.00147	6194.32	1.00023	6492.21	1.00086	6146.66	1.00196	6500.76	1.00117	6247.69	1.0016	6414.33	1.00152	6376.94	1.00144	6548.74	1.00135	6293.31	1.00227	6120.91	1.00159	6451.32	1.00128	6175.48	1.00102	6220.9	1.0014	6346.78	1.00199
2018-06-19T03:36:00	1.00091	6212.32	1.0017	6232.14	1.00157	6353.02	1.00107	5977.96	1.00289	6432.28	1.00084	6411.44	1.00122	6389.95	1.00087	6504.5	1.00088	6246.67	1.00056	6511.58	1.00144	6194.11	1.00021	6492.07	1.00087	6146.73	1.00214	6501.92	1.00121	6247.92	1.00148	6413.58	1.00148	6376.69	1.00148	6549.02	1.0014	6293.59	1.00228	6120.92	1.00165	6451.66	1.00123	6175.16	1.0011	6221.4	1.00133	6346.3	1.00188
2018-06-19T03:39:00	1.00088	6212.14	1.00163	6231.67	1.00162	6353.36	1.00107	5978	1.00287	6432.15	1.00089	6411.75	1.00127	6390.24	1.00085	6504.4	1.00075	6245.86	1.00063	6512.02	1.00136	6193.62	1.00028	6492.54	1.00077	6146.13	1.00205	6501.35	1.00116	6247.6	1.00144	6413.3	1.00154	6377.1	1.00143	6548.64	1.00135	6293.31	1.0022	6120.47	1.00161	6451.45	1.00127	6175.37	1.00116	6221.78	1.00138	6346.67	1.00188
2018-06-19T03:42:00	1.00093	6212.43	1.00159	6231.41	1.00156	6353.01	1.00113	5978.37	1.00298	6432.91	1.00078	6411.06	1.00122	6389.93	1.00087	6504.51	1.0008	6246.12	1.00059	6511.73	1.00135	6193.57	1.00023	6492.23	1.00079	6146.25	1.00201	6501.1	1.0011	6247.28	1.00142	6413.2	1.00152	6376.95	1.00137	6548.26	1.00133	6293.14	1.00226	6120.82	1.00161	6451.4	1.00126	6175.31	1.00109	6221.31	1.00144	6347.01	1.00199
2018-06-19T03:45:00	1.00091	6212.31	1.00168	6232	1.00167	6353.66	1.00113	5978.36	1.00291	6432.43	1.00088	6411.69	1.00122	6389.95	1.00073	6503.64	1.00085	6246.47	1.00055	6511.5	1.00142	6194.03	1.00017	6491.85	1.00079	6146.23	1.00201	6501.1	1.00115	6247.58	1.00147	6413.48	1.00154	6377.09	1.00137	6548.3	1.00136	6293.34	1.00221	6120.52	1.00163	6451.57	1.00118	6174.82	1.00113	6221.61	1.0014	6346.74	1.00196
2018-06-19T03:48:00	1.001	6212.89	1.00158	6231.38	1.00168	6353.73	1.00112	5978.25	1.00288	6432.26	1.00091	6411.86	1.00132	6390.59	1.00086	6504.44	1.00077	6245.94	1.00059	6511.73	1.00137	6193.72	1.00021	6492.1	1.0008	6146.3	1.00208	6501.54	1.00113	6247.44	1.00147	6413.5	1.00147	6376.65	1.0013	6547.8	1.00143	6293.8	1.00222	6120.59	1.00157	6451.16	1.00121	6175.05	1.00106	6221.15	1.00158	6347.91	1.00208
2018-06-19T03:51:00	1.00087	6212.07	1.0016	6231.52	1.00157	6353.08	1.00104	5977.83	1.00289	6432.29	1.00083	6411.35	1.00127	6390.24	1.0007	6503.42	1.00086	6246.52	1.00063	6512.01	1.00148	6194.4	1.00021	6492.05	1.00083	6146.47	1.00204	6501.29	1.00115	6247.53	1.00147	6413.46	1.00142	6376.34	1.00136	6548.19	1.0013	6292.98	1.00222	6120.59	1.00154	6450.96	1.00119	6174.9	1.00109	6221.34	1.00142	6346.93	1.002
2018-06-19T03:54:00	1.0009	6212.24	1.00167	6231.93	1.00159	6353.18	1.00104	5977.81	1.00291	6432.42	1.00076	6410.92	1.00122	6389.97	1.00072	6503.56	1.00085	6246.45	1.00059	6511.79	1.00137	6193.72	1.00018	6491.9	1.00084	6146.59	1.00193	6500.58	1.00116	6247.65	1.00153	6413.86	1.00145	6376.52	1.00132	6547.93	1.00106	6291.48	1.0022	6120.46	1.00157	6451.16	1.00124	6175.23	1.00102	6220.91	1.00145	6347.09	1.00203
2018-06-19T03:57:00	1.00094	6212.51	1.00158	6231.38	1.00159	6353.2	1.00102	5977.67	1.00278	6431.61	1.00072	6410.65	1.00127	6390.28	1.00082	6504.17	1.00081	6246.24	1.00054	6511.43	1.00137	6193.72	1.00025	6492.37	1.00075	6145.99	1.00215	6502.04	1.00114	6247.52	1.00153	6413.89	1.0014	6376.21	1.00133	6548	1.00107	6291.54	1.00228	6120.92	1.0015	6450.68	1.00122	6175.11	1.00111	6221.43	1.00136	6346.51	1.00191
2018-06-19T04:00:00	1.00095	6212.57	1.00164	6231.74	1.00171	6353.94	1.00107	5978	1.00291	6432.41	1.00081	6411.24	1.00121	6389.89	1.00081	6504.16	1.00083	6246.35	1.00057	6511.62	1.00139	6193.85	1.00022	6492.12	1.0008	6146.29	1.00206	6501.46	1.00122	6248.01	1.00155	6414.01	1.00153	6377.04	1.00131	6547.84	1.00158	6294.73	1.00223	6120.64	1.0015	6450.72	1.00127	6175.43	1.00112	6221.49	1.00146	6347.13	1.00194
2018-06-19T04:03:00	1.0009	6212.24	1.00162	6231.59	1.00167	6353.71	1.00106	5977.9	1.00288	6432.21	1.00079	6411.11	1.00117	6389.65	1.00068	6503.26	1.00087	6246.57	1.00056	6511.6	1.00138	6193.77	1.00023	6492.19	1.0008	6146.31	1.00199	6500.98	1.00115	6247.58	1.0015	6413.65	1.00149	6376.77	1.00131	6547.89	1.00105	6291.4	1.00219	6120.42	1.00158	6451.22	1.00123	6175.14	1.00112	6221.53	1.00148	6347.28	1.0019
2018-06-19T04:06:00	1.00093	6212.45	1.00165	6231.83	1.00169	6353.81	1.00099	5977.5	1.00279	6431.69	1.00081	6411.24	1.00122	6389.96	1.00072	6503.55	1.00078	6246.02	1.00068	6512.32	1.00128	6193.15	1.00021	6492.09	1.00076	6146.06	1.00205	6501.39	1.00111	6247.34	1.0014	6413.03	1.00153	6377.03	1.00142	6548.58	1.00135	6293.26	1.00213	6120.06	1.00152	6450.83	1.00124	6175.2	1.00113	6221.59	1.00139	6346.74	1.00193
2018-06-19T04:09:00	1.00092	6212.36	1.00153	6231.05	1.00162	6353.35	1.00103	5977.75	1.00276	6431.5	1.00077	6411.02	1.00129	6390.39	1.00066	6503.14	1.0008	6246.16	1.00057	6511.66	1.00134	6193.53	1.00025	6492.34	1.0008	6146.3	1.00197	6500.85	1.00112	6247.35	1.00146	6413.44	1.00153	6377.04	1.00138	6548.31	1.00145	6293.91	1.00211	6119.92	1.0015	6450.71	1.00129	6175.51	1.00108	6221.25	1.00143	6346.95	1.00197
2018-06-19T04:12:00	1.00099	6212.79	1.00165	6231.81	1.00153	6352.82	1.00101	5977.63	1.00281	6431.79	1.00086	6411.55	1.00129	6390.41	1.0007	6503.41	1.00081	6246.21	1.00057	6511.63	1.00132	6193.39	1.00014	6491.63	1.00076	6146.09	1.00186	6500.16	1.00118	6247.78	1.00148	6413.53	1.00152	6376.98	1.00136	6548.17	1.00134	6293.25	1.00219	6120.38	1.00151	6450.79	1.00124	6175.21	1.00104	6221.03	1.00136	6346.55	1.00188
2018-06-19T04:15:00	1.00102	6213	1.00158	6231.35	1.00163	6353.45	1.00102	5977.66	1.00279	6431.67	1.00078	6411.05	1.00126	6390.23	1.00071	6503.51	1.00081	6246.19	1.00067	6512.3	1.00128	6193.12	1.00019	6491.95	1.00081	6146.37	1.00193	6500.57	1.00118	6247.73	1.00149	6413.59	1.00152	6376.98	1.00132	6547.91	1.00109	6291.62	1.00217	6120.29	1.00158	6451.2	1.00125	6175.28	1.00108	6221.24	1.00143	6346.95	1.00189
2018-06-19T04:18:00	1.00091	6212.33	1.00156	6231.23	1.00158	6353.14	1.00103	5977.76	1.00277	6431.55	1.00076	6410.9	1.00127	6390.24	1.00073	6503.62	1.00084	6246.39	1.00058	6511.68	1.0014	6193.89	1.00022	6492.17	1.0007	6145.71	1.00203	6501.2	1.00118	6247.72	1.00149	6413.6	1.0014	6376.2	1.00143	6548.64	1.0012	6292.31	1.00222	6120.56	1.00153	6450.9	1.00123	6175.18	1.00104	6221.02	1.00138	6346.67	1.00192
2018-06-19T04:21:00	1.00088	6212.11	1.00161	6231.56	1.00159	6353.18	1.00101	5977.61	1.00279	6431.63	1.00083	6411.35	1.00116	6389.57	1.00084	6504.33	1.0008	6246.13	1.00062	6511.96	1.00128	6193.16	1.0002	6492.05	1.00073	6145.9	1.0021	6501.67	1.00117	6247.68	1.00156	6414.06	1.00138	6376.08	1.00136	6548.2	1.00136	6293.35	1.00212	6119.96	1.0015	6450.72	1.00121	6175.01	1.00112	6221.52	1.00133	6346.3	1.00191
2018-06-19T04:24:00	1.00086	6212.04	1.0016	6231.49	1.00159	6353.16	1.00095	5977.24	1.00279	6431.66	1.00079	6411.14	1.00119	6389.75	1.0008	6504.05	1.00075	6245.86	1.00061	6511.87	1.00126	6193.04	1.00017	6491.81	1.00076	6146.07	1.00208	6501.57	1.00112	6247.38	1.00144	6413.27	1.00141	6376.24	1.00133	6548.03	1.00137	6293.38	1.00218	6120.3	1.00148	6450.58	1.00131	6175.62	1.00099	6220.73	1.0014	6346.78	1.00195
2018-06-19T04:27:00	1.0009	6212.26	1.00166	6231.88	1.00158	6353.14	1.00096	5977.33	1.00282	6431.85	1.00077	6411	1.00129	6390.39	1.00074	6503.71	1.00077	6245.94	1.00066	6512.19	1.00136	6193.61	1.00018	6491.87	1.00072	6145.82	1.00193	6500.6	1.00108	6247.1	1.00144	6413.3	1.00143	6376.39	1.00133	6547.99	1.00131	6293.03	1.00219	6120.38	1.00152	6450.86	1.00131	6175.64	1.00111	6221.48	1.00138	6346.62	1.00201
2018-06-19T04:30:00	1.00089	6212.22	1.00158	6231.39	1.00153	6352.8	1.00093	5977.17	1.00279	6431.64	1.00071	6410.6	1.00115	6389.5	1.00074	6503.68	1.00074	6245.75	1.00064	6512.1	1.00128	6193.15	1.0002	6492.01	1.00066	6145.46	1.00201	6501.13	1.00109	6247.22	1.0015	6413.67	1.00137	6375.99	1.00132	6547.94	1.00131	6293.02	1.0022	6120.43	1.0015	6450.74	1.00129	6175.53	1.00106	6221.11	1.00134	6346.37	1.00195
2018-06-19T04:33:00	1.00098	6212.76	1.00164	6231.73	1.00155	6352.92	1.00092	5977.07	1.00297	6432.8	1.00074	6410.81	1.00126	6390.19	1.00074	6503.68	1.00074	6245.79	1.00057	6511.64	1.00129	6193.18	1.00018	6491.88	1.00075	6146.04	1.00188	6500.26	1.00113	6247.46	1.00144	6413.26	1.00132	6375.7	1.00127	6547.6	1.00159	6294.78	1.00213	6120.03	1.0015	6450.69	1.00128	6175.48	1.00102	6220.88	1.00135	6346.43	1.00189
2018-06-19T04:36:00	1.00087	6212.05	1.00162	6231.61	1.0015	6352.64	1.00096	5977.32	1.00283	6431.9	1.00073	6410.75	1.00117	6389.64	1.00073	6503.6	1.00077	6245.98	1.00056	6511.56	1.00134	6193.52	1.00016	6491.78	1.00072	6145.8	1.00198	6500.9	1.00126	6248.24	1.00151	6413.76	1.00134	6375.85	1.00132	6547.93	1.00137	6293.44	1.00221	6120.49	1.00143	6450.28	1.00137	6176.03	1.00098	6220.62	1.00143	6346.97	1.00183
2018-06-19T04:39:00	1.001	6212.85	1.00154	6231.11	1.00133	6351.53	1.00098	5977.42	1.00283	6431.94	1.0007	6410.54	1.00122	6389.97	1.00076	6503.84	1.00077	6245.96	1.00053	6511.38	1.00129	6193.2	1.0002	6492.04	1.00075	6146.03	1.00199	6500.95	1.00113	6247.45	1.00147	6413.46	1.00145	6376.49	1.00124	6547.42	1.00151	6294.26	1.00224	6120.67	1.00146	6450.46	1.00133	6175.74	1.00105	6221.05	1.00146	6347.16	1.00185
2018-06-19T04:42:00	1.00093	6212.45	1.00154	6231.14	1.00167	6353.67	1.00103	5977.76	1.00288	6432.26	1.00075	6410.85	1.00116	6389.59	1.0008	6504.07	1.00078	6246.02	1.00053	6511.39	1.0013	6193.24	1.00015	6491.73	1.0007	6145.72	1.00205	6501.36	1.00115	6247.55	1.00145	6413.36	1.00123	6375.15	1.00137	6548.26	1.00104	6291.35	1.00219	6120.39	1.00152	6450.83	1.00129	6175.51	1.00108	6221.25	1.00137	6346.58	1.00187
2018-06-19T04:45:00	1.00093	6212.47	1.0016	6231.5	1.00163	6353.41	1.00103	5977.77	1.00285	6432.04	1.0007	6410.52	1.00112	6389.28	1.00075	6503.72	1.00074	6245.77	1.00053	6511.39	1.00129	6193.18	1.00012	6491.51	1.00069	6145.64	1.00202	6501.17	1.00119	6247.79	1.00146	6413.42	1.00135	6375.87	1.00132	6547.93	1.0011	6291.68	1.00214	6120.11	1.0015	6450.72	1.00132	6175.69	1.00109	6221.32	1.0014	6346.78	1.00183
2018-06-19T04:48:00	1.00099	6212.85	1.00156	6231.26	1.00165	6353.56	1.001	5977.59	1.00289	6432.3	1.00072	6410.66	1.00116	6389.56	1.00079	6504.03	1.00072	6245.63	1.00063	6511.99	1.0013	6193.27	1.00016	6491.76	1.00082	6146.42	1.00199	6501	1.0012	6247.86	1.00148	6413.53	1.00135	6375.87	1.00126	6547.58	1.00114	6291.96	1.00212	6119.95	1.00149	6450.67	1.00128	6175.47	1.00101	6220.86	1.00138	6346.63	1.00189
2018-06-19T04:51:00	1.00092	6212.36	1.00158	6231.36	1.00156	6353.01	1.00099	5977.49	1.00302	6433.1	1.00069	6410.5	1.00126	6390.18	1.00079	6503.99	1.00076	6245.91	1.00063	6512.03	1.00132	6193.4	1.00018	6491.87	1.00086	6146.69	1.00189	6500.34	1.00116	6247.61	1.0014	6413.02	1.00142	6376.33	1.00132	6547.91	1.00102	6291.19	1.00217	6120.27	1.00151	6450.79	1.00133	6175.77	1.00114	6221.63	1.00133	6346.3	1.00198
2018-06-19T04:54:00	1.00095	6212.57	1.00157	6231.28	1.00147	6352.4	1.00095	5977.27	1.00284	6431.99	1.00079	6411.12	1.00117	6389.65	1.00077	6503.88	1.00078	6246.03	1.00061	6511.87	1.00132	6193.4	1.00012	6491.52	1.00091	6146.97	1.00184	6500.03	1.00115	6247.53	1.00151	6413.78	1.00136	6375.92	1.00116	6546.92	1.00134	6293.23	1.00218	6120.33	1.00142	6450.21	1.00137	6176.03	1.00103	6220.99	1.00135	6346.46	1.00191
2018-06-19T04:57:00	1.00094	6212.48	1.00157	6231.33	1.00153	6352.78	1.00097	5977.4	1.00299	6432.93	1.00072	6410.67	1.00116	6389.58	1.00074	6503.67	1.00069	6245.46	1.00064	6512.1	1.00129	6193.21	1.00016	6491.75	1.00089	6146.88	1.002	6501.01	1.00127	6248.33	1.0015	6413.67	1.00141	6376.27	1.00117	6546.93	1.00117	6292.14	1.0021	6119.86	1.00144	6450.29	1.00125	6175.29	1.00102	6220.88	1.00141	6346.81	1.00182
2018-06-19T05:00:00	1.00097	6212.71	1.00153	6231.08	1.00149	6352.54	1.00094	5977.18	1.0029	6432.36	1.00063	6410.09	1.00115	6389.5	1.00074	6503.7	1.00063	6245.1	1.0006	6511.8	1.00131	6193.34	1.00017	6491.84	1.00083	6146.53	1.00206	6501.43	1.00112	6247.36	1.00148	6413.53	1.00125	6375.26	1.00114	6546.75	1.00134	6293.2	1.00216	6120.22	1.00143	6450.24	1.00126	6175.33	1.00105	6221.08	1.00135	6346.44	1.00189
2018-06-19T05:03:00	1.00095	6212.54	1.00152	6230.97	1.00147	6352.42	1.00095	5977.28	1.00292	6432.52	1.00079	6411.13	1.00118	6389.71	1.00064	6503.02	1.00074	6245.76	1.00062	6511.94	1.00129	6193.22	1.00016	6491.73	1.0008	6146.34	1.00205	6501.34	1.00115	6247.55	1.00148	6413.52	1.00141	6376.26	1.00113	6546.67	1.00106	6291.48	1.0022	6120.46	1.00144	6450.31	1.00132	6175.72	1.001	6220.77	1.00139	6346.72	1.00178
2018-06-19T05:06:00	1.0009	6212.27	1.0015	6230.89	1.00153	6352.78	1.00094	5977.18	1.00287	6432.18	1.00077	6411.02	1.00116	6389.54	1.00076	6503.83	1.00064	6245.17	1.00056	6511.55	1.00119	6192.61	1.00014	6491.61	1.00083	6146.51	1.00206	6501.42	1.00116	6247.65	1.00149	6413.59	1.00135	6375.91	1.0011	6546.49	1.00126	6292.71	1.00207	6119.67	1.00143	6450.27	1.00134	6175.83	1.00106	6221.12	1.00143	6346.97	1.00184
2018-06-19T05:09:00	1.00094	6212.48	1.00145	6230.56	1.00151	6352.66	1.00091	5977.05	1.00285	6432.07	1.00081	6411.23	1.00113	6389.34	1.00072	6503.55	1.00067	6245.32	1.00064	6512.08	1.00128	6193.15	1.00012	6491.52	1.00086	6146.66	1.00195	6500.71	1.00112	6247.37	1.00139	6412.95	1.00138	6376.06	1.00115	6546.82	1.00126	6292.71	1.00208	6119.71	1.00141	6450.11	1.00125	6175.29	1.001	6220.78	1.00136	6346.51	1.0019
2018-06-19T05:12:00	1.00093	6212.42	1.00148	6230.72	1.00146	6352.38	1.00093	5977.12	1.00296	6432.78	1.00066	6410.31	1.00123	6390.03	1.00069	6503.36	1.00065	6245.2	1.00061	6511.89	1.00124	6192.91	1.00013	6491.58	1.00085	6146.62	1.00189	6500.35	1.0012	6247.87	1.00142	6413.17	1.00121	6374.99	1.00122	6547.28	1.00137	6293.39	1.00213	6120.03	1.00145	6450.38	1.0013	6175.59	1.00101	6220.81	1.00135	6346.49	1.00188
2018-06-19T05:15:00	1.00093	6212.45	1.00147	6230.7	1.00144	6352.25	1.00093	5977.16	1.00291	6432.44	1.00076	6410.96	1.00121	6389.85	1.00068	6503.31	1.00064	6245.19	1.00059	6511.77	1.00123	6192.81	1.00019	6491.97	1.00078	6146.2	1.00189	6500.3	1.00113	6247.44	1.00141	6413.12	1.00113	6374.49	1.00109	6546.4	1.00107	6291.55	1.00217	6120.28	1.0014	6450.03	1.00135	6175.89	1.00101	6220.85	1.00125	6345.8	1.00183
2018-06-19T05:18:00	1.00097	6212.66	1.0015	6230.89	1.00148	6352.51	1.00094	5977.2	1.00302	6433.13	1.00071	6410.61	1.00118	6389.7	1.00072	6503.56	1.00074	6245.75	1.00066	6512.19	1.00132	6193.38	1.00016	6491.77	1.00087	6146.74	1.00184	6499.99	1.00119	6247.78	1.00151	6413.72	1.00128	6375.42	1.0011	6546.48	1.0013	6292.96	1.00213	6120.01	1.00136	6449.82	1.00139	6176.14	1.00104	6221.01	1.00144	6347.01	1.0018
2018-06-19T05:21:00	1.00094	6212.49	1.00149	6230.78	1.00151	6352.68	1.00091	5977.01	1.00298	6432.88	1.00072	6410.66	1.0012	6389.78	1.00074	6503.68	1.00073	6245.7	1.00053	6511.39	1.00134	6193.52	1.00008	6491.24	1.00083	6146.52	1.0018	6499.75	1.00117	6247.67	1.00152	6413.81	1.0013	6375.56	1.00106	6546.23	1.00133	6293.15	1.00214	6120.06	1.00133	6449.61	1.00138	6176.07	1.00101	6220.85	1.00134	6346.39	1.00185
2018-06-19T05:24:00	1.00089	6212.2	1.00143	6230.41	1.0015	6352.61	1.00094	5977.19	1.00291	6432.43	1.00075	6410.85	1.00116	6389.56	1.00073	6503.63	1.00066	6245.27	1.00055	6511.5	1.0013	6193.29	1.00014	6491.65	1.00079	6146.27	1.002	6501.06	1.00115	6247.59	1.00144	6413.29	1.00132	6375.69	1.00117	6546.96	1.00134	6293.23	1.00212	6119.95	1.00141	6450.15	1.00137	6176.02	1.0011	6221.4	1.00136	6346.5	1.0018
2018-06-19T05:27:00	1.00093	6212.44	1.00142	6230.38	1.00149	6352.56	1.00088	5976.87	1.00294	6432.61	1.00065	6410.21	1.00099	6388.5	1.00066	6503.14	1.00064	6245.18	1.00057	6511.63	1.00124	6192.89	1.00009	6491.31	1.00073	6145.91	1.00201	6501.12	1.0011	6247.24	1.00137	6412.82	1.00133	6375.73	1.00117	6546.93	1.00102	6291.2	1.00209	6119.77	1.00137	6449.85	1.00139	6176.16	1.00108	6221.29	1.0013	6346.16	1.00188
2018-06-19T05:30:00	1.00091	6212.3	1.00146	6230.65	1.0015	6352.6	1.00085	5976.68	1.00299	6432.92	1.00076	6410.9	1.00119	6389.74	1.00069	6503.38	1.00066	6245.28	1.00057	6511.66	1.00129	6193.18	1.00011	6491.44	1.00074	6145.94	1.00191	6500.45	1.00117	6247.66	1.00148	6413.52	1.00125	6375.22	1.00117	6546.94	1.00109	6291.65	1.00207	6119.67	1.00132	6449.52	1.00132	6175.72	1.00111	6221.44	1.00131	6346.22	1.0018
2018-06-19T05:33:00	1.00095	6212.54	1.00152	6230.98	1.00149	6352.54	1.0009	5976.94	1.00293	6432.57	1.00067	6410.33	1.00118	6389.72	1.00057	6502.6	1.00063	6245.07	1.00057	6511.66	1.00122	6192.76	1.00009	6491.34	1.00083	6146.5	1.00189	6500.29	1.00117	6247.66	1.00141	6413.09	1.00125	6375.26	1.00115	6546.85	1.00101	6291.17	1.00205	6119.54	1.00138	6449.91	1.00133	6175.78	1.00104	6221.03	1.00133	6346.35	1.00176
2018-06-19T05:36:00	1.00101	6212.94	1.0014	6230.24	1.0014	6352	1.00085	5976.67	1.00308	6433.5	1.00068	6410.41	1.00123	6390.03	1.00057	6502.59	1.0007	6245.5	1.00059	6511.77	1.00129	6193.19	1.00009	6491.33	1.0008	6146.32	1.00185	6500.09	1.00113	6247.41	1.00145	6413.37	1.00119	6374.85	1.00107	6546.33	1.00152	6294.34	1.00214	6120.11	1.00139	6449.98	1.00138	6176.11	1.00101	6220.8	1.00125	6345.82	1.00173
2018-06-19T05:39:00	1.00087	6212.09	1.0014	6230.26	1.0015	6352.61	1.00089	5976.91	1.00291	6432.42	1.00068	6410.39	1.00119	6389.78	1.00058	6502.62	1.00069	6245.47	1.0005	6511.2	1.0013	6193.26	1.00008	6491.23	1.00085	6146.6	1.00183	6499.93	1.00109	6247.2	1.00143	6413.25	1.00122	6375.05	1.00115	6546.8	1.00155	6294.54	1.00202	6119.36	1.0014	6450.07	1.00138	6176.1	1.00101	6220.83	1.00136	6346.5	1.00173
2018-06-19T05:42:00	1.00097	6212.67	1.0014	6230.26	1.00145	6352.28	1.00088	5976.84	1.00293	6432.54	1.00061	6409.94	1.00114	6389.43	1.00073	6503.6	1.0007	6245.53	1.00052	6511.34	1.00121	6192.71	1.00008	6491.27	1.00074	6145.97	1.00182	6499.85	1.00112	6247.4	1.00136	6412.8	1.0012	6374.96	1.00115	6546.86	1.00123	6292.54	1.00214	6120.06	1.00136	6449.82	1.00136	6175.98	1.00102	6220.87	1.00133	6346.32	1.00185
2018-06-19T05:45:00	1.00094	6212.51	1.0014	6230.25	1.00144	6352.23	1.00089	5976.89	1.00294	6432.61	1.00063	6410.12	1.00116	6389.56	1.00053	6502.31	1.00067	6245.35	1.00056	6511.57	1.00125	6192.96	1.00007	6491.18	1.00076	6146.08	1.00184	6500	1.00117	6247.71	1.0014	6413.07	1.00129	6375.5	1.00106	6546.21	1.00128	6292.86	1.0021	6119.82	1.00132	6449.54	1.00137	6176.01	1.001	6220.77	1.00122	6345.64	1.00175
2018-06-19T05:48:00	1.00086	6211.98	1.00138	6230.14	1.00142	6352.13	1.00088	5976.83	1.00303	6433.18	1.00069	6410.47	1.00112	6389.3	1.00068	6503.29	1.00062	6245.01	1.00057	6511.64	1.00126	6193.03	1.00012	6491.51	1.00075	6145.98	1.00186	6500.15	1.0011	6247.26	1.00141	6413.12	1.00131	6375.65	1.00108	6546.37	1.00131	6293.05	1.00207	6119.68	1.00136	6449.79	1.00138	6176.05	1.00104	6221.01	1.00131	6346.18	1.00175
2018-06-19T05:51:00	1.00094	6212.48	1.00135	6229.96	1.00138	6351.83	1.00085	5976.68	1.00298	6432.88	1.00066	6410.29	1.00123	6390.03	1.00052	6502.23	1.00062	6245	1.00052	6511.31	1.00124	6192.88	1.00006	6491.13	1.00072	6145.85	1.00188	6500.25	1.00114	6247.47	1.00148	6413.53	1.00125	6375.22	1.00107	6546.29	1.00104	6291.35	1.00206	6119.6	1.0014	6450.08	1.00142	6176.35	1.00103	6220.98	1.00126	6345.9	1.00181
2018-06-19T05:54:00	1.00093	6212.43	1.00142	6230.39	1.00142	6352.08	1.00086	5976.72	1.003	6433.02	1.00064	6410.17	1.00118	6389.7	1.00065	6503.09	1.00059	6244.86	1.00057	6511.62	1.00128	6193.16	1.00006	6491.13	1.00071	6145.75	1.0018	6499.76	1.00114	6247.49	1.00139	6412.95	1.00123	6375.11	1.0011	6546.49	1.00124	6292.59	1.00201	6119.27	1.00137	6449.87	1.00137	6176.03	1.00102	6220.88	1.00125	6345.85	1.00182
2018-06-19T05:57:00	1.00091	6212.33	1.00133	6229.78	1.00138	6351.85	1.00076	5976.16	1.00297	6432.83	1.00069	6410.5	1.00114	6389.4	1.00059	6502.71	1.00055	6244.6	1.00053	6511.4	1.00125	6192.99	1.00003	6490.92	1.00079	6146.25	1.00177	6499.51	1.00109	6247.17	1.00136	6412.79	1.00122	6375.07	1.00103	6546.02	1.00106	6291.48	1.00201	6119.28	1.00134	6449.7	1.0014	6176.19	1.00105	6221.11	1.00114	6345.15	1.00177
2018-06-19T06:00:00	1.00089	6212.19	1.00135	6229.92	1.00136	6351.69	1.00085	5976.69	1.00291	6432.4	1.00056	6409.67	1.00124	6390.06	1.00057	6502.58	1.00057	6244.73	1.00051	6511.27	1.00123	6192.84	1.00003	6490.95	1.00078	6146.18	1.0019	6500.39	1.00108	6247.11	1.00143	6413.21	1.00104	6373.91	1.00108	6546.37	1.00127	6292.75	1.00208	6119.73	1.00139	6449.99	1.00131	6175.64	1.00098	6220.66	1.00123	6345.67	1.00167
2018-06-19T06:03:00	1.00088	6212.13	1.00139	6230.17	1.00141	6352.04	1.00087	5976.76	1.00289	6432.3	1.00063	6410.12	1.00111	6389.25	1.00053	6502.3	1.00063	6245.11	1.00048	6511.02	1.00119	6192.61	1.00009	6491.3	1.00081	6146.39	1.00186	6500.15	1.00113	6247.42	1.00142	6413.19	1.00116	6374.65	1.00103	6546.01	1.00155	6294.51	1.00202	6119.34	1.00138	6449.91	1.00142	6176.33	1.00098	6220.63	1.00123	6345.72	1.00179
2018-06-19T06:06:00	1.00077	6211.47	1.0014	6230.27	1.00141	6352.02	1.00083	5976.55	1.00288	6432.27	1.00058	6409.77	1.00116	6389.59	1.00068	6503.26	1.00059	6244.82	1.00049	6511.1	1.00115	6192.34	1.00006	6491.12	1.00076	6146.08	1.00178	6499.59	1.00103	6246.81	1.00145	6413.35	1.00103	6373.82	1.00111	6546.6	1.00109	6291.66	1.00203	6119.42	1.00137	6449.89	1.00139	6176.13	1.00096	6220.53	1.00115	6345.2	1.00183
2018-06-19T06:09:00	1.00083	6211.85	1.00141	6230.33	1.0014	6351.96	1.00077	5976.18	1.00289	6432.28	1.00057	6409.69	1.00111	6389.21	1.00061	6502.85	1.00054	6244.54	1.00042	6510.68	1.0011	6192.04	1.00009	6491.28	1.00069	6145.64	1.00193	6500.57	1.00111	6247.32	1.00137	6412.82	1.00101	6373.75	1.00107	6546.28	1.00126	6292.72	1.00197	6119.04	1.00133	6449.64	1.00131	6175.65	1.00103	6220.94	1.00108	6344.73	1.00184
2018-06-19T06:12:00	1.00082	6211.75	1.00136	6230.01	1.00133	6351.53	1.00076	5976.14	1.00287	6432.15	1.00061	6409.94	1.00111	6389.25	1.00062	6502.88	1.00055	6244.58	1.00053	6511.4	1.00114	6192.29	1.00005	6491.08	1.00071	6145.79	1.00185	6500.04	1.00109	6247.22	1.00147	6413.51	1.0012	6374.93	1.00112	6546.6	1.00124	6292.61	1.00192	6118.74	1.00132	6449.54	1.00129	6175.55	1.00094	6220.37	1.0012	6345.53	1.00178
2018-06-19T06:15:00	1.00083	6211.85	1.00138	6230.12	1.00135	6351.63	1.00076	5976.11	1.00292	6432.51	1.00056	6409.63	1.00115	6389.51	1.00059	6502.68	1.00054	6244.51	1.00045	6510.85	1.00109	6191.97	1.00005	6491.03	1.00067	6145.51	1.00186	6500.15	1.00107	6247.04	1.00129	6412.35	1.0011	6374.28	1.00102	6545.96	1.00126	6292.74	1.00199	6119.16	1.00134	6449.71	1.00135	6175.89	1.00092	6220.28	1.0012	6345.51	1.00175
2018-06-19T06:18:00	1.00084	6211.89	1.00133	6229.79	1.00135	6351.68	1.00071	5975.8	1.00279	6431.69	1.00058	6409.77	1.00113	6389.38	1.00055	6502.46	1.00047	6244.12	1.00051	6511.21	1.0011	6192.03	0.99999	6490.65	1.00072	6145.85	1.00175	6499.4	1.00107	6247.04	1.0014	6413.02	1.00102	6373.75	1.00109	6546.42	1.00096	6290.85	1.00197	6119.07	1.00132	6449.57	1.00137	6175.99	1.00096	6220.52	1.00125	6345.81	1.0017
2018-06-19T06:21:00	1.00074	6211.28	1.00126	6229.39	1.00134	6351.6	1.00075	5976.08	1.00277	6431.54	1.00055	6409.6	1.00117	6389.61	1.00057	6502.56	1.00052	6244.39	1.00053	6511.38	1.00111	6192.06	1.00003	6490.9	1.00067	6145.51	1.00171	6499.14	1.00107	6247.03	1.00139	6412.96	1.00107	6374.13	1.00099	6545.81	1.00123	6292.56	1.00195	6118.95	1.00132	6449.55	1.00132	6175.69	1.00094	6220.41	1.00118	6345.38	1.00175
2018-06-19T06:24:00	1.00068	6210.86	1.00133	6229.83	1.00131	6351.37	1.00071	5975.85	1.00282	6431.84	1.00068	6410.44	1.00107	6389.01	1.00049	6502.03	1.00054	6244.53	1.00049	6511.13	1.00107	6191.83	1.00004	6490.96	1.00068	6145.59	1.00168	6498.93	1.00117	6247.66	1.00133	6412.57	1.00097	6373.48	1.00099	6545.75	1.00095	6290.76	1.00191	6118.71	1.00132	6449.56	1.00136	6175.95	1.00095	6220.46	1.00126	6345.88	1.0017
2018-06-19T06:27:00	1.00072	6211.17	1.00125	6229.31	1.00124	6350.98	1.0007	5975.78	1.0029	6432.39	1.00053	6409.44	1.00101	6388.62	1.00054	6502.38	1.00047	6244.1	1.00052	6511.3	1.00101	6191.47	1.00005	6491.05	1.00068	6145.58	1.00176	6499.47	1.00105	6246.92	1.00133	6412.57	1.00102	6373.81	1.00095	6545.52	1.0011	6291.71	1.00184	6118.28	1.00135	6449.74	1.0013	6175.6	1.00089	6220.07	1.00123	6345.71	1.00165
2018-06-19T06:30:00	1.00071	6211.11	1.00128	6229.52	1.00123	6350.88	1.00072	5975.86	1.0028	6431.69	1.00054	6409.49	1.00101	6388.61	1.00052	6502.22	1.00043	6243.82	1.00049	6511.12	1.00097	6191.21	0.99997	6490.5	1.00061	6145.15	1.00159	6498.35	1.00104	6246.89	1.00125	6412.08	1.00077	6372.19	1.00094	6545.45	1.00117	6292.18	1.00184	6118.25	1.00132	6449.53	1.0013	6175.56	1.0009	6220.16	1.00112	6345.03	1.00165
2018-06-19T06:33:00	1.00073	6211.17	1.00134	6229.88	1.00123	6350.9	1.00066	5975.54	1.00277	6431.53	1.00061	6409.99	1.00104	6388.78	1.00049	6502.06	1.00045	6243.94	1.00057	6511.63	1.00091	6190.84	0.99996	6490.47	1.00056	6144.85	1.00166	6498.81	1.00099	6246.53	1.00122	6411.9	1.00087	6372.82	1.00093	6545.41	1.00114	6291.94	1.00184	6118.25	1.00124	6449.03	1.00128	6175.46	1.00087	6219.94	1.00111	6344.94	1.00169
2018-06-19T06:36:00	1.00071	6211.1	1.00128	6229.5	1.00108	6349.92	1.00063	5975.36	1.00276	6431.46	1.00045	6408.91	1.00109	6389.12	1.00056	6502.49	1.00035	6243.35	1.00053	6511.38	1.00082	6190.29	0.99998	6490.58	1.0006	6145.1	1.00143	6497.33	1.00098	6246.52	1.00129	6412.35	1.00087	6372.81	1.00089	6545.15	1.0011	6291.73	1.00181	6118.07	1.0013	6449.44	1.00127	6175.38	1.00085	6219.85	1.0011	6344.87	1.00177
2018-06-19T06:39:00	1.00067	6210.82	1.00126	6229.37	1.0011	6350.04	1.00061	5975.24	1.00279	6431.66	1.00046	6408.99	1.00102	6388.66	1.00045	6501.82	1.00038	6243.52	1.00052	6511.29	1.00095	6191.11	0.99998	6490.61	1.00059	6145.04	1.00149	6497.73	1.00106	6247.03	1.00117	6411.57	1.00084	6372.63	1.00086	6544.9	1.00113	6291.89	1.00177	6117.85	1.00123	6448.98	1.00125	6175.26	1.00079	6219.48	1.00109	6344.82	1.00166
2018-06-19T06:42:00	1.00063	6210.59	1.00121	6229.07	1.00102	6349.55	1.00058	5975.03	1.00287	6432.19	1.00038	6408.47	1.00097	6388.35	1.0004	6501.45	1.00036	6243.4	1.00049	6511.13	1.00079	6190.11	0.99989	6489.99	1.00053	6144.67	1.00154	6498.04	1.00099	6246.58	1.00109	6411.06	1.00079	6372.33	1.00087	6545	1.00087	6290.29	1.00172	6117.53	1.0012	6448.76	1.00119	6174.91	1.00076	6219.31	1.00108	6344.75	1.00165
2018-06-19T06:45:00	1.00061	6210.48	1.00125	6229.33	1.00097	6349.22	1.00057	5974.98	1.00261	6430.51	1.00032	6408.09	1.001	6388.56	1.00038	6501.32	1.00043	6243.82	1.00048	6511.07	1.00072	6189.68	0.99991	6490.14	1.00052	6144.58	1.00151	6497.83	1.00105	6246.94	1.00102	6410.62	1.00082	6372.52	1.00087	6545.02	1.00075	6289.5	1.00175	6117.69	1.00118	6448.66	1.00119	6174.89	1.00075	6219.19	1.00104	6344.49	1.00161
2018-06-19T06:48:00	1.00058	6210.29	1.00113	6228.56	1.00096	6349.15	1.0005	5974.6	1.0026	6430.44	1.0003	6407.97	1.00093	6388.1	1.00068	6503.28	1.00032	6243.18	1.00044	6510.8	1.0007	6189.54	0.99991	6490.13	1.00052	6144.61	1.00151	6497.83	1.00107	6247.03	1.00096	6410.24	1.00071	6371.79	1.00078	6544.41	1.00092	6290.58	1.00168	6117.31	1.00116	6448.49	1.00119	6174.93	1.00068	6218.78	1.001	6344.24	1.00162
2018-06-19T06:51:00	1.00049	6209.71	1.00097	6227.56	1.00092	6348.94	1.00044	5974.23	1.00264	6430.67	1.00037	6408.44	1.00086	6387.68	1.00043	6501.64	1.00036	6243.39	1.00041	6510.6	1.00061	6188.98	0.99989	6490	1.0004	6143.88	1.00134	6496.78	1.00099	6246.53	1.00093	6410.02	1.0005	6370.44	1.00082	6544.65	1.00075	6289.49	1.00165	6117.1	1.0011	6448.13	1.00108	6174.23	1.00072	6219.02	1.00103	6344.45	1.00162
2018-06-19T06:54:00	1.00051	6209.84	1.00103	6227.97	1.00097	6349.25	1.00037	5973.8	1.00253	6430	1.0002	6407.37	1.00085	6387.59	1.00047	6501.94	1.00026	6242.8	1.00049	6511.09	1.00064	6189.21	0.99985	6489.74	1.00043	6144.05	1.0012	6495.82	1.00099	6246.57	1.00078	6409.08	1.00043	6370	1.0007	6543.91	1.00079	6289.76	1.00161	6116.85	1.00108	6448.02	1.00103	6173.95	1.0007	6218.89	1.00108	6344.74	1.00168
2018-06-19T06:57:00	1.0005	6209.8	1.001	6227.78	1.0009	6348.8	1.00034	5973.64	1.00242	6429.29	1.00024	6407.63	1.00087	6387.71	1.00055	6502.47	1.00021	6242.46	1.00044	6510.77	1.00058	6188.82	0.99981	6489.5	1.00036	6143.59	1.00121	6495.92	1.00097	6246.47	1.00069	6408.48	1.00047	6370.28	1.00071	6543.93	1.00096	6290.85	1.0015	6116.19	1.00102	6447.6	1.00101	6173.8	1.00064	6218.53	1.00089	6343.54	1.00166
2018-06-19T07:00:00	1.00043	6209.37	1.00108	6228.25	1.0008	6348.19	1.00027	5973.18	1.00241	6429.25	1.00002	6406.2	1.00074	6386.87	1.00042	6501.63	1.0002	6242.39	1.00035	6510.21	1.0005	6188.31	0.99975	6489.08	1.00026	6142.98	1.00102	6494.69	1.00103	6246.82	1.00057	6407.72	1.0003	6369.19	1.00067	6543.7	1.00061	6288.65	1.00147	6115.99	1.00097	6447.27	1.00099	6173.68	1.00053	6217.84	1.00078	6342.87	1.00153
2018-06-19T07:03:00	1.00036	6208.89	1.00088	6226.99	1.00066	6347.27	1.0002	5972.78	1.0023	6428.54	0.99999	6405.98	1.00071	6386.67	1.00042	6501.59	1.00021	6242.5	1.00044	6510.81	1.00046	6188.06	0.99985	6489.73	1.00038	6143.76	1.00098	6494.45	1.00099	6246.57	1.0005	6407.3	1.00035	6369.53	1.00055	6542.91	1.00057	6288.36	1.00148	6116.04	1.00095	6447.17	1.001	6173.73	1.0006	6218.28	1.00081	6343.04	1.00153
2018-06-19T07:06:00	1.00033	6208.74	1.00089	6227.08	1.00072	6347.65	1.00017	5972.63	1.00224	6428.16	1.00003	6406.25	1.00058	6385.87	1.00038	6501.32	1.00021	6242.47	1.00038	6510.38	1.00029	6187.02	0.99977	6489.2	1.00024	6142.87	1.00096	6494.27	1.00091	6246.08	1.00043	6406.82	1.00027	6368.98	1.0005	6542.59	1.0006	6288.55	1.00136	6115.34	1.00095	6447.15	1.00088	6173.01	1.0006	6218.27	1.00088	6343.5	1.00152
2018-06-19T07:09:00	1.00025	6208.24	1.00087	6226.97	1.00069	6347.47	1.00013	5972.34	1.0025	6429.77	0.99996	6405.83	1.00054	6385.6	1.00026	6500.54	1.00002	6241.3	1.00041	6510.58	1.00023	6186.63	0.99974	6489.01	1.00024	6142.9	1.00098	6494.42	1.00094	6246.23	1.00034	6406.27	1.00041	6369.91	1.00046	6542.3	1.00028	6286.55	1.00135	6115.26	1.00091	6446.91	1.00083	6172.69	1.00059	6218.23	1.0008	6342.98	1.00153
2018-06-19T07:12:00	1.00027	6208.36	1.00087	6226.93	1.00056	6346.66	1.00002	5971.73	1.00209	6427.2	0.99989	6405.35	1.00048	6385.23	1.00038	6501.36	1.00004	6241.42	1.00038	6510.38	1.00017	6186.26	0.99964	6488.41	1.00009	6141.93	1.00089	6493.83	1.00093	6246.2	1.00024	6405.62	1.00034	6369.45	1.00046	6542.29	1.00035	6286.98	1.00127	6114.76	1.00082	6446.3	1.00089	6173.03	1.00051	6217.7	1.00079	6342.91	1.00152
2018-06-19T07:15:00	1.00016	6207.69	1.00086	6226.88	1.00048	6346.15	1.00002	5971.72	1.00213	6427.4	0.99982	6404.93	1.00054	6385.63	1.00033	6501.02	0.99989	6240.46	1.00038	6510.42	1.00018	6186.35	0.99969	6488.74	1.00017	6142.42	1.0007	6492.6	1.00095	6246.34	1.00024	6405.63	1.00026	6368.93	1.00045	6542.27	1.00023	6286.26	1.00117	6114.16	1.00077	6446.04	1.0008	6172.51	1.00051	6217.71	1.00069	6342.24	1.00147
2018-06-19T07:18:00	1.00016	6207.66	1.00079	6226.44	1.00051	6346.35	1.00002	5971.7	1.00219	6427.82	0.99985	6405.1	1.00053	6385.55	1.00029	6500.76	0.99989	6240.48	1.00041	6510.57	1.00009	6185.76	0.9997	6488.8	1.00023	6142.8	1.00068	6492.5	1.0009	6245.98	1.00021	6405.43	1.00031	6369.24	1.00049	6542.49	1.00008	6285.32	1.00121	6114.44	1.00073	6445.77	1.0007	6171.86	1.00043	6217.21	1.00077	6342.81	1.00156
2018-06-19T07:21:00	1.00016	6207.64	1.00069	6225.83	1.00037	6345.47	0.99997	5971.4	1.00213	6427.4	0.99976	6404.55	1.00047	6385.18	1.00029	6500.74	0.99986	6240.26	1.00038	6510.39	1.00013	6186.05	0.9996	6488.15	1.00022	6142.74	1.00072	6492.76	1.0009	6246	1.00019	6405.3	1.00007	6367.73	1.00037	6541.7	1.00049	6287.9	1.00123	6114.55	1.00059	6444.84	1.00078	6172.38	1.00038	6216.92	1.00072	6342.43	1.00141
2018-06-19T07:24:00	1.00005	6207.01	1.00066	6225.62	1.00022	6344.48	0.9999	5971	1.00196	6426.31	0.99983	6404.94	1.00044	6384.97	1.00022	6500.32	0.99979	6239.83	1.00027	6509.71	1.00007	6185.63	0.99956	6487.87	1.0001	6142.01	1.00059	6491.86	1.00088	6245.89	1.00022	6405.48	1.00006	6367.66	1.00035	6541.59	1.0005	6287.94	1.00122	6114.45	1.00063	6445.1	1.00075	6172.18	1.00036	6216.81	1.00061	6341.79	1.00144
2018-06-19T07:27:00	1.00008	6207.2	1.00061	6225.35	1.00033	6345.21	1.00002	5971.69	1.00195	6426.3	0.99976	6404.53	1.00034	6384.32	1.00019	6500.11	0.99977	6239.72	1.0003	6509.91	0.99992	6184.72	0.99959	6488.04	1.00004	6141.65	1.00063	6492.13	1.00089	6245.93	1.00015	6405.04	1.00015	6368.26	1.00033	6541.49	1.00007	6285.22	1.00113	6113.9	1.00057	6444.71	1.00072	6171.98	1.00042	6217.19	1.00068	6342.21	1.00144
2018-06-19T07:30:00	1.00003	6206.87	1.00064	6225.52	1.0003	6344.98	0.99995	5971.27	1.00196	6426.33	0.9997	6404.16	1.00031	6384.14	1.00014	6499.8	0.99977	6239.71	1.0003	6509.91	0.99988	6184.5	0.99962	6488.24	1.00007	6141.82	1.00055	6491.64	1.00086	6245.78	1.00017	6405.14	1.0001	6367.93	1.0003	6541.27	1.00016	6285.8	1.00106	6113.52	1.00053	6444.43	1.00066	6171.61	1.00037	6216.83	1.00063	6341.87	1.00141
2018-06-19T07:33:00	1.00004	6206.91	1.00068	6225.74	1.00018	6344.25	0.99987	5970.83	1.00209	6427.14	0.99976	6404.5	1.00023	6383.61	1.00015	6499.85	0.99973	6239.48	1.0003	6509.88	0.99985	6184.27	0.99955	6487.82	1.00016	6142.36	1.00049	6491.22	1.00079	6245.31	1.00012	6404.86	1.00005	6367.63	1.00033	6541.46	0.99995	6284.51	1.00106	6113.48	1.00052	6444.4	1.00057	6171.08	1.00035	6216.74	1.00071	6342.38	1.00138
2018-06-19T07:36:00	1.00003	6206.84	1.0006	6225.29	1.00013	6343.91	0.99984	5970.65	1.0021	6427.21	0.9996	6403.48	1.00022	6383.57	1.00011	6499.6	0.9997	6239.26	1.00035	6510.2	0.9997	6183.4	0.9995	6487.5	1.00025	6142.93	1.00036	6490.37	1.00085	6245.68	1.00007	6404.53	1.00006	6367.68	1.00015	6540.32	1.00008	6285.3	1.00103	6113.29	1.00045	6443.96	1.00057	6171.11	1.00028	6216.27	1.00054	6341.34	1.00139
2018-06-19T07:39:00	0.99997	6206.46	1.00051	6224.73	1.00011	6343.76	0.99984	5970.62	1.00195	6426.28	0.99958	6403.39	1.00019	6383.35	0.99997	6498.67	0.99965	6238.97	1.00031	6509.95	0.99979	6183.94	0.99946	6487.2	1.00046	6144.23	1.00029	6489.95	1.00077	6245.2	1.00004	6404.36	0.99992	6366.81	1.00017	6540.39	1	6284.81	1.00099	6113.08	1.00047	6444.06	1.00055	6170.98	1.00022	6215.94	1.00058	6341.57	1.00138
2018-06-19T07:42:00	0.9999	6206.04	1.00046	6224.42	1.00003	6343.29	0.99984	5970.63	1.00244	6429.43	0.99963	6403.7	1.00019	6383.36	0.99999	6498.79	0.99959	6238.6	1.00025	6509.58	0.99971	6183.44	0.99939	6486.76	1.00058	6144.97	1.00033	6490.21	1.00084	6245.64	1.00011	6404.77	0.99989	6366.58	1.00009	6539.91	1.00017	6285.83	1.00091	6112.58	1.00039	6443.55	1.00055	6170.97	1.00017	6215.61	1.00047	6340.87	1.00128
2018-06-19T07:45:00	0.99989	6205.99	1.00047	6224.46	0.99999	6343.02	0.9998	5970.42	1.00211	6427.33	0.99967	6403.92	1.00008	6382.7	0.99988	6498.08	0.99947	6237.82	1.00026	6509.61	0.99965	6183.07	0.99938	6486.71	1.00074	6145.95	1.00043	6490.84	1.00082	6245.5	1.00005	6404.37	0.99979	6365.95	1.00006	6539.67	1.00017	6285.84	1.00097	6112.93	1.00039	6443.54	1.00061	6171.32	1.00018	6215.66	1.00043	6340.64	1.0013
2018-06-19T07:48:00	0.9998	6205.41	1.00029	6223.34	0.99995	6342.8	0.99977	5970.2	1.00189	6425.86	0.99956	6403.26	1.00001	6382.24	0.99987	6498.02	0.99953	6238.23	1.00028	6509.77	0.9996	6182.73	0.99941	6486.87	1.00079	6146.25	1.00031	6490.06	1.00073	6244.94	0.99994	6403.69	0.99976	6365.76	1.00006	6539.7	1.00035	6287	1.00089	6112.45	1.00033	6443.18	1.00057	6171.11	1.00013	6215.38	1.00043	6340.63	1.00139
2018-06-19T07:51:00	0.99975	6205.09	1.00019	6222.74	0.99986	6342.21	0.9997	5969.79	1.00192	6426.11	0.99966	6403.89	1.00006	6382.53	0.99984	6497.8	0.99949	6237.96	1.00021	6509.27	0.9995	6182.12	0.99938	6486.69	1.00084	6146.54	1.00024	6489.6	1.00073	6244.97	0.99988	6403.29	0.99955	6364.39	1.00006	6539.72	1.00018	6285.9	1.00089	6112.47	1.0004	6443.65	1.00051	6170.7	1.00007	6215.02	1.00043	6340.63	1.00125
2018-06-19T07:54:00	0.99977	6205.22	1.00017	6222.59	0.99991	6342.54	0.99962	5969.31	1.00224	6428.16	0.99946	6402.59	1.00002	6382.3	0.99985	6497.87	0.99943	6237.59	1.00019	6509.17	0.99952	6182.24	0.99927	6485.97	1.00088	6146.83	1.00025	6489.69	1.0007	6244.73	0.99981	6402.85	0.99954	6364.34	0.99997	6539.13	0.99988	6284.07	1.0008	6111.88	1.00031	6443.03	1.00046	6170.42	1.00009	6215.15	1.00028	6339.67	1.00126
2018-06-19T07:57:00	0.9997	6204.83	1.00016	6222.55	0.9998	6341.83	0.99965	5969.47	1.00175	6424.96	0.99945	6402.56	0.99993	6381.68	0.99981	6497.61	0.99939	6237.33	1.00025	6509.58	0.99946	6181.89	0.99927	6486.01	1.00088	6146.78	1.00011	6488.79	1.00076	6245.11	0.99977	6402.63	0.99965	6365.08	0.99992	6538.77	1.00004	6285.02	1.0008	6111.92	1.00032	6443.11	1.00049	6170.61	1.00003	6214.73	1.0003	6339.78	1.00124
2018-06-19T08:00:00	0.99966	6204.55	1.00013	6222.36	0.99975	6341.48	0.99952	5968.73	1.00169	6424.59	0.99936	6401.94	0.99992	6381.65	0.99971	6497.01	0.99936	6237.17	1.00023	6509.41	0.99946	6181.87	0.99918	6485.4	1.00081	6146.38	0.99999	6488	1.00072	6244.89	0.99967	6401.95	0.99955	6364.41	0.99985	6538.3	1.00009	6285.33	1.0007	6111.31	1.00021	6442.43	1.00036	6169.82	0.99992	6214.05	1.00032	6339.9	1.00126
2018-06-19T08:03:00	0.99966	6204.56	0.99995	6221.22	0.99965	6340.9	0.9994	5968	1.00193	6426.17	0.99938	6402.09	0.99983	6381.04	0.99963	6496.49	0.99929	6236.71	1.00017	6509.03	0.99936	6181.24	0.99913	6485.07	1.00085	6146.65	1	6488.04	1.00074	6244.98	0.99959	6401.47	0.99951	6364.14	0.99975	6537.66	0.99983	6283.74	1.00058	6110.55	1.0002	6442.36	1.00031	6169.48	0.99992	6214.08	1.00021	6339.25	1.00118
2018-06-19T08:06:00	0.99953	6203.75	1.00006	6221.92	0.99962	6340.7	0.99949	5968.52	1.00171	6424.76	0.99938	6402.07	0.99986	6381.25	0.99964	6496.56	0.9993	6236.79	1.00025	6509.55	0.99931	6180.97	0.99907	6484.71	1.00087	6146.78	0.9999	6487.42	1.00072	6244.85	0.9996	6401.5	0.99943	6363.64	0.99978	6537.87	1.0002	6286.02	1.00068	6111.18	1.00022	6442.47	1.00041	6170.09	0.99986	6213.67	1.00019	6339.13	1.00125
2018-06-19T08:09:00	0.99952	6203.72	0.99989	6220.86	0.99963	6340.73	0.99943	5968.16	1.00143	6422.94	0.99933	6401.78	0.99978	6380.72	0.99947	6495.45	0.9992	6236.19	1.00009	6508.49	0.9992	6180.29	0.99914	6485.15	1.00075	6145.98	0.99978	6486.63	1.00073	6244.93	0.99958	6401.41	0.99938	6363.35	0.99975	6537.68	1.00017	6285.88	1.0006	6110.7	1.00016	6442.07	1.00027	6169.2	0.99985	6213.65	1.00019	6339.12	1.00115
2018-06-19T08:12:00	0.9994	6202.93	0.99987	6220.7	0.9995	6339.9	0.99931	5967.44	1.00169	6424.6	0.99922	6401.05	0.99975	6380.57	0.99933	6494.52	0.99908	6235.39	1.00011	6508.64	0.99906	6179.39	0.99899	6484.16	1.00065	6145.42	0.99966	6485.85	1.00059	6244.08	0.99953	6401.08	0.99929	6362.75	0.99965	6537.02	0.99989	6284.12	1.00046	6109.83	1.00012	6441.82	1.00013	6168.34	0.99978	6213.19	1.00006	6338.31	1.00107
2018-06-19T08:15:00	0.9994	6202.92	0.99995	6221.23	0.99941	6339.32	0.9993	5967.42	1.0015	6423.36	0.9993	6401.6	0.99972	6380.35	0.99931	6494.37	0.99909	6235.49	1.00018	6509.12	0.99908	6179.53	0.99895	6483.9	1.0008	6146.3	0.9998	6486.78	1.00063	6244.34	0.99942	6400.35	0.99918	6362.09	0.99964	6536.94	0.99998	6284.64	1.00047	6109.87	1.00011	6441.78	1.00021	6168.85	0.9998	6213.34	0.99994	6337.54	1.00112
2018-06-19T08:18:00	0.99932	6202.43	0.9999	6220.91	0.99934	6338.88	0.99919	5966.74	1.00122	6421.58	0.99923	6401.13	0.99963	6379.8	0.99934	6494.59	0.99902	6235.03	1.00005	6508.27	0.99904	6179.28	0.999	6484.22	1.00075	6146	0.99965	6485.77	1.00059	6244.07	0.99935	6399.91	0.99916	6361.91	0.99965	6536.99	0.99982	6283.66	1.00035	6109.17	1.00001	6441.08	1.00007	6167.98	0.99968	6212.59	1.00005	6338.23	1.00107
2018-06-19T08:21:00	0.99942	6203.06	0.99969	6219.59	0.99929	6338.61	0.9992	5966.81	1.00178	6425.18	0.99908	6400.16	0.99956	6379.34	0.99939	6494.9	0.99891	6234.36	1.00004	6508.19	0.9989	6178.42	0.9989	6483.58	1.00064	6145.31	0.99945	6484.5	1.00053	6243.69	0.99923	6399.17	0.99915	6361.9	0.99956	6536.44	0.99999	6284.73	1.00026	6108.59	0.99999	6440.99	0.99998	6167.42	0.99959	6212.03	0.9999	6337.3	1.00109
2018-06-19T08:24:00	0.99938	6202.82	0.99966	6219.43	0.99919	6337.96	0.99912	5966.36	1.00127	6421.9	0.99912	6400.41	0.99963	6379.8	0.99936	6494.71	0.99891	6234.35	1.00004	6508.16	0.99898	6178.93	0.99884	6483.2	1.00075	6145.99	0.99945	6484.47	1.0006	6244.13	0.99925	6399.28	0.99911	6361.65	0.99951	6536.1	0.99975	6283.26	1.0003	6108.87	0.99995	6440.73	1.00007	6168	0.99957	6211.88	0.99988	6337.16	1.00093
2018-06-19T08:27:00	0.99925	6201.99	0.99969	6219.59	0.99913	6337.55	0.99902	5965.73	1.00102	6420.31	0.99912	6400.43	0.99957	6379.42	0.99917	6493.45	0.99892	6234.41	0.99999	6507.87	0.99892	6178.55	0.9988	6482.96	1.00066	6145.47	0.9994	6484.17	1.00059	6244.06	0.99927	6399.4	0.99901	6360.97	0.99948	6535.9	0.99974	6283.15	1.00024	6108.45	0.99993	6440.6	0.99993	6167.16	0.99956	6211.8	0.99986	6336.99	1.00091
2018-06-19T08:30:00	0.99922	6201.8	0.99954	6218.65	0.99913	6337.57	0.99902	5965.72	1.00177	6425.13	0.99895	6399.33	0.99948	6378.83	0.99926	6494.03	0.99879	6233.62	0.99991	6507.32	0.99881	6177.86	0.99875	6482.59	1.00064	6145.32	0.99935	6483.82	1.00044	6243.11	0.99914	6398.55	0.99897	6360.75	0.99946	6535.8	0.99966	6282.63	1.00017	6108.07	0.99992	6440.5	0.99984	6166.56	0.99952	6211.58	0.99986	6336.99	1.00081
2018-06-19T08:33:00	0.99911	6201.16	0.99949	6218.34	0.99902	6336.86	0.99902	5965.72	1.00108	6420.66	0.99902	6399.75	0.99948	6378.82	0.99915	6493.33	0.99878	6233.55	0.99995	6507.63	0.99878	6177.67	0.99873	6482.48	1.00067	6145.54	0.99933	6483.7	1.00051	6243.55	0.99912	6398.46	0.99895	6360.58	0.99932	6534.87	0.99963	6282.47	1.00006	6107.36	0.99985	6440.11	0.9998	6166.36	0.99954	6211.7	0.99979	6336.6	1.00083
2018-06-19T08:36:00	0.99907	6200.89	0.99938	6217.66	0.99902	6336.85	0.99888	5964.9	1.00132	6422.26	0.99895	6399.33	0.99932	6377.79	0.99907	6492.82	0.99864	6232.66	0.99988	6507.17	0.99866	6176.92	0.99862	6481.76	1.00052	6144.58	0.99917	6482.65	1.00038	6242.75	0.99897	6397.46	0.99879	6359.56	0.9993	6534.75	0.99965	6282.58	0.99997	6106.84	0.99985	6440.05	0.99972	6165.82	0.99941	6210.88	0.99982	6336.76	1.00075
2018-06-19T08:39:00	0.99907	6200.91	0.99946	6218.21	0.99893	6336.32	0.9988	5964.41	1.00113	6421.01	0.99886	6398.73	0.99938	6378.21	0.99908	6492.86	0.99865	6232.74	0.9999	6507.24	0.99867	6177	0.99857	6481.43	1.00056	6144.87	0.99905	6481.89	1.0004	6242.91	0.999	6397.68	0.99877	6359.47	0.99931	6534.79	0.99956	6282	1.00002	6107.17	0.99978	6439.65	0.99972	6165.84	0.99945	6211.15	0.99968	6335.86	1.00086
2018-06-19T08:42:00	0.99894	6200.08	0.99939	6217.73	0.99882	6335.58	0.99877	5964.23	1.00093	6419.73	0.99892	6399.12	0.99939	6378.26	0.99905	6492.7	0.9986	6232.41	0.9999	6507.26	0.99865	6176.85	0.99857	6481.44	1.00064	6145.3	0.99903	6481.76	1.00049	6243.46	0.99886	6396.79	0.99869	6358.96	0.99923	6534.27	0.99962	6282.39	0.99987	6106.25	0.99976	6439.48	0.99966	6165.46	0.99942	6210.98	0.99974	6336.27	1.00079
2018-06-19T08:45:00	0.99886	6199.58	0.99928	6217.06	0.9987	6334.87	0.99874	5964.08	1.00137	6422.52	0.99869	6397.67	0.99923	6377.24	0.99904	6492.66	0.99846	6231.55	0.99984	6506.9	0.9985	6175.92	0.99855	6481.31	1.0006	6145.11	0.99899	6481.48	1.00046	6243.26	0.99871	6395.82	0.99869	6358.93	0.99911	6533.5	0.99936	6280.75	0.99984	6106.01	0.99967	6438.9	0.99953	6164.64	0.99933	6210.42	0.99956	6335.14	1.00075
2018-06-19T08:48:00	0.99877	6199.06	0.9993	6217.15	0.99864	6334.44	0.99862	5963.35	1.00058	6417.51	0.9987	6397.76	0.99918	6376.93	0.9989	6491.71	0.99843	6231.36	0.99984	6506.85	0.99854	6176.18	0.99857	6481.45	1.00062	6145.18	0.99901	6481.65	1.00043	6243.09	0.99875	6396.1	0.99868	6358.87	0.99914	6533.68	0.99938	6280.88	0.99975	6105.52	0.99962	6438.62	0.99945	6164.2	0.99933	6210.37	0.99953	6334.94	1.0007
2018-06-19T08:51:00	0.99872	6198.7	0.99904	6215.59	0.99846	6333.32	0.99843	5962.19	1.0006	6417.64	0.99871	6397.78	0.99917	6376.87	0.99892	6491.82	0.99845	6231.48	0.99974	6506.25	0.99853	6176.13	0.99853	6481.21	1.00057	6144.92	0.99893	6481.1	1.00038	6242.73	0.99864	6395.34	0.9987	6358.99	0.99902	6532.9	0.99953	6281.84	0.99962	6104.7	0.99954	6438.09	0.99944	6164.12	0.99927	6210	0.99953	6334.89	1.00073
2018-06-19T08:54:00	0.99873	6198.8	0.99917	6216.37	0.99857	6334.03	0.99853	5962.79	1.00084	6419.12	0.99874	6398	0.99921	6377.09	0.99891	6491.76	0.99832	6230.67	0.99978	6506.51	0.99853	6176.11	0.99847	6480.78	1.00067	6145.5	0.99888	6480.82	1.00031	6242.33	0.99878	6396.25	0.99866	6358.73	0.99908	6533.31	0.99921	6279.84	0.99968	6105.08	0.99957	6438.28	0.99939	6163.78	0.99925	6209.88	0.99948	6334.63	1.00063
2018-06-19T08:57:00	0.99874	6198.88	0.99911	6215.98	0.99847	6333.36	0.99849	5962.56	1.00048	6416.84	0.99863	6397.31	0.99911	6376.47	0.99881	6491.13	0.99825	6230.26	0.99978	6506.48	0.99853	6176.14	0.99848	6480.84	1.0005	6144.48	0.99877	6480.11	1.00032	6242.38	0.9986	6395.13	0.99866	6358.76	0.99905	6533.1	0.9993	6280.38	0.99963	6104.77	0.99956	6438.24	0.99933	6163.45	0.99923	6209.8	0.99948	6334.59	1.00063
2018-06-19T09:00:00	0.99865	6198.27	0.99905	6215.62	0.99842	6333.04	0.99836	5961.81	1.00125	6421.78	0.9985	6396.47	0.99901	6375.81	0.99891	6491.77	0.9982	6229.9	0.99973	6506.19	0.99848	6175.82	0.99848	6480.86	1.00049	6144.44	0.99885	6480.63	1.00036	6242.61	0.99848	6394.31	0.99859	6358.28	0.99897	6532.6	0.99938	6280.9	0.9996	6104.55	0.99948	6437.72	0.9993	6163.23	0.99907	6208.79	0.9994	6334.12	1.00049
2018-06-19T09:03:00	0.99868	6198.46	0.99903	6215.47	0.99838	6332.8	0.99837	5961.85	1.00057	6417.42	0.99858	6396.95	0.99902	6375.9	0.99864	6490.01	0.99822	6230.07	0.99967	6505.76	0.99844	6175.55	0.9984	6480.36	1.00042	6143.97	0.99879	6480.19	1.00031	6242.29	0.99852	6394.58	0.99865	6358.68	0.99902	6532.87	0.99923	6279.98	0.99958	6104.45	0.99939	6437.13	0.99921	6162.68	0.99914	6209.19	0.99942	6334.24	1.00052
2018-06-19T09:06:00	0.99862	6198.08	0.99895	6214.98	0.99832	6332.41	0.99823	5961.03	1.00042	6416.45	0.99836	6395.56	0.99902	6375.89	0.99869	6490.38	0.99804	6228.94	0.99972	6506.09	0.9985	6175.93	0.99842	6480.47	1.00031	6143.29	0.99874	6479.86	1.00035	6242.54	0.99851	6394.54	0.99846	6357.46	0.99887	6531.9	0.9992	6279.79	0.99951	6104	0.99934	6436.78	0.99919	6162.58	0.99909	6208.89	0.99941	6334.14	1.00049
2018-06-19T09:09:00	0.99862	6198.09	0.99892	6214.83	0.99829	6332.24	0.99832	5961.54	1.00123	6421.63	0.99846	6396.18	0.99899	6375.73	0.99872	6490.55	0.99805	6228.98	0.99964	6505.58	0.99843	6175.52	0.99836	6480.05	1.00032	6143.34	0.99873	6479.85	1.00024	6241.89	0.99852	6394.62	0.99845	6357.4	0.99891	6532.17	0.99926	6280.14	0.99953	6104.14	0.99933	6436.71	0.99917	6162.43	0.99904	6208.61	0.99921	6332.88	1.00052
2018-06-19T09:12:00	0.99853	6197.58	0.99881	6214.14	0.99835	6332.65	0.9983	5961.44	1.00208	6427.08	0.99846	6396.19	0.99884	6374.75	0.99852	6489.23	0.99793	6228.25	0.9996	6505.35	0.99832	6174.82	0.99828	6479.53	1.00023	6142.83	0.99872	6479.77	1.00012	6241.15	0.99854	6394.69	0.99846	6357.5	0.99884	6531.7	0.99919	6279.69	0.99947	6103.79	0.99936	6436.93	0.99905	6161.69	0.99903	6208.5	0.9992	6332.86	1.00036
2018-06-19T09:15:00	0.99857	6197.8	0.99886	6214.47	0.99841	6332.98	0.99833	5961.6	1.00162	6424.17	0.99855	6396.76	0.99886	6374.87	0.99865	6490.07	0.99792	6228.16	0.99962	6505.46	0.99835	6175.03	0.99828	6479.57	1.00031	6143.3	0.99874	6479.86	1.00013	6241.19	0.99859	6395.07	0.99851	6357.8	0.99884	6531.75	0.99942	6281.17	0.99953	6104.14	0.99936	6436.92	0.99912	6162.15	0.99899	6208.3	0.99922	6332.96	1.00048
2018-06-19T09:18:00	0.9985	6197.36	0.99884	6214.3	0.99821	6331.73	0.99817	5960.66	1.00204	6426.84	0.9984	6395.83	0.99883	6374.67	0.99846	6488.87	0.99783	6227.64	0.99965	6505.63	0.99831	6174.76	0.99825	6479.37	1.00021	6142.72	0.99868	6479.48	1.00011	6241.08	0.99851	6394.5	0.99844	6357.36	0.9988	6531.48	0.99932	6280.52	0.99935	6103.03	0.99932	6436.64	0.99907	6161.85	0.99891	6207.81	0.99907	6331.99	1.00044
2018-06-19T09:21:00	0.99849	6197.27	0.99888	6214.59	0.99829	6332.22	0.99813	5960.44	1.00207	6427.02	0.99849	6396.4	0.99886	6374.85	0.9986	6489.78	0.99785	6227.72	0.99952	6504.8	0.99824	6174.33	0.99822	6479.17	1.0002	6142.64	0.99874	6479.87	1.00012	6241.14	0.9985	6394.49	0.99834	6356.74	0.99867	6530.63	0.99947	6281.44	0.99939	6103.29	0.99937	6437.01	0.99907	6161.83	0.99888	6207.61	0.99922	6332.98	1.00039
2018-06-19T09:24:00	0.99847	6197.18	0.9987	6213.46	0.9982	6331.67	0.99808	5960.15	1.00149	6423.31	0.99836	6395.55	0.99893	6375.34	0.99848	6488.96	0.9978	6227.46	0.9995	6504.7	0.99823	6174.25	0.99813	6478.62	1.00019	6142.54	0.99864	6479.22	1.00012	6241.14	0.99856	6394.86	0.99835	6356.78	0.99874	6531.07	0.99923	6279.96	0.99933	6102.95	0.99935	6436.84	0.99897	6161.19	0.99884	6207.35	0.9992	6332.85	1.00035
2018-06-19T09:27:00	0.9984	6196.74	0.99861	6212.9	0.99809	6330.97	0.99802	5959.74	1.00208	6427.08	0.99832	6395.3	0.99875	6374.18	0.99851	6489.19	0.99771	6226.87	0.99941	6504.06	0.99818	6173.99	0.99808	6478.24	1.00011	6142.09	0.99865	6479.28	1.00007	6240.84	0.99857	6394.92	0.99826	6356.24	0.99864	6530.4	0.99924	6280	0.99927	6102.55	0.99929	6436.48	0.99894	6161.03	0.99873	6206.65	0.99911	6332.26	1.00024
2018-06-19T09:30:00	0.9984	6196.72	0.99867	6213.25	0.99806	6330.76	0.99801	5959.72	1.00149	6423.33	0.99843	6396.01	0.99876	6374.24	0.99826	6487.56	0.99768	6226.7	0.99948	6504.53	0.99818	6174	0.9982	6479.02	1.00006	6141.78	0.99871	6479.68	1.00004	6240.65	0.9987	6395.76	0.99818	6355.67	0.99864	6530.4	0.99923	6279.96	0.99923	6102.32	0.99928	6436.42	0.99889	6160.74	0.99891	6207.8	0.99914	6332.48	1.00034
2018-06-19T09:33:00	0.99837	6196.56	0.99853	6212.37	0.99798	6330.25	0.99798	5959.5	1.00172	6424.82	0.99821	6394.61	0.9986	6373.2	0.99848	6488.99	0.99764	6226.46	0.99946	6504.43	0.998	6172.87	0.99804	6477.98	1.0001	6141.99	0.99856	6478.71	1	6240.39	0.99857	6394.94	0.99817	6355.61	0.99856	6529.9	0.99916	6279.54	0.99918	6101.98	0.9992	6435.92	0.99877	6160	0.99869	6206.4	0.99898	6331.46	1.00019
2018-06-19T09:36:00	0.99831	6196.19	0.99848	6212.05	0.99801	6330.48	0.99803	5959.83	1.0019	6425.93	0.99827	6395	0.99859	6373.16	0.99841	6488.55	0.99763	6226.35	0.99941	6504.05	0.99797	6172.65	0.99795	6477.39	1.00008	6141.88	0.99851	6478.36	1	6240.37	0.99861	6395.17	0.998	6354.57	0.99855	6529.85	0.99914	6279.4	0.99923	6102.32	0.99925	6436.23	0.99872	6159.68	0.99869	6206.42	0.99899	6331.51	1.00019
2018-06-19T09:39:00	0.99823	6195.69	0.99837	6211.38	0.99788	6329.67	0.99778	5958.36	1.00108	6420.67	0.99841	6395.85	0.99858	6373.12	0.9987	6490.43	0.99748	6225.46	0.99926	6503.1	0.99795	6172.55	0.99793	6477.28	0.99999	6141.33	0.9985	6478.32	0.99997	6240.18	0.99838	6393.71	0.998	6354.56	0.99845	6529.19	0.99915	6279.43	0.99901	6100.97	0.9992	6435.91	0.99861	6158.97	0.99859	6205.8	0.99885	6330.62	1.00015
2018-06-19T09:42:00	0.99827	6195.94	0.99831	6211	0.99791	6329.82	0.99777	5958.27	1.00168	6424.57	0.99807	6393.68	0.9985	6372.61	0.9987	6490.42	0.9975	6225.57	0.99929	6503.31	0.99796	6172.62	0.99786	6476.81	0.99996	6141.13	0.99831	6477.09	0.99994	6240	0.99839	6393.79	0.99807	6354.97	0.99841	6528.89	0.99908	6279.01	0.99898	6100.78	0.99922	6436.04	0.99862	6159.04	0.99861	6205.93	0.99883	6330.48	1.00015
2018-06-19T09:45:00	0.99818	6195.35	0.9984	6211.57	0.99775	6328.82	0.99779	5958.37	1.00109	6420.76	0.99816	6394.28	0.99863	6373.43	0.99831	6487.91	0.99741	6224.99	0.99926	6503.13	0.99787	6172.04	0.99781	6476.53	0.99994	6141.01	0.99841	6477.72	0.99991	6239.83	0.9984	6393.84	0.99798	6354.42	0.99833	6528.38	0.99913	6279.34	0.99899	6100.87	0.99913	6435.43	0.9985	6158.34	0.99855	6205.56	0.9989	6330.93	1.00017
2018-06-19T09:48:00	0.99813	6195.04	0.99831	6211.01	0.99766	6328.23	0.99769	5957.77	1.0013	6422.09	0.99792	6392.75	0.99843	6372.15	0.99849	6489.08	0.99729	6224.25	0.99925	6503.02	0.99775	6171.28	0.99781	6476.5	0.99982	6140.32	0.99818	6476.25	0.99992	6239.86	0.99832	6393.3	0.99791	6354.01	0.99839	6528.78	0.99902	6278.63	0.99886	6100.04	0.99916	6435.61	0.9984	6157.68	0.99842	6204.72	0.99894	6331.17	0.99999
2018-06-19T09:51:00	0.99807	6194.71	0.99823	6210.55	0.99764	6328.11	0.9977	5957.84	1.00127	6421.89	0.99814	6394.17	0.99848	6372.46	0.99831	6487.91	0.99731	6224.36	0.99925	6503.05	0.99767	6170.79	0.99777	6476.24	0.99988	6140.66	0.99831	6477.12	0.99986	6239.52	0.99822	6392.66	0.99784	6353.52	0.99842	6528.99	0.99888	6277.78	0.99891	6100.39	0.99906	6434.99	0.99839	6157.61	0.99846	6205	0.99889	6330.87	1.00011
2018-06-19T09:54:00	0.99793	6193.8	0.99815	6210.05	0.99747	6327.07	0.9975	5956.66	1.00103	6420.36	0.99794	6392.85	0.99831	6371.36	0.99856	6489.5	0.99721	6223.76	0.99919	6502.64	0.99764	6170.65	0.99772	6475.92	0.99978	6140.06	0.99817	6476.19	0.99975	6238.85	0.9983	6393.18	0.99781	6353.33	0.99838	6528.73	0.99881	6277.34	0.99873	6099.26	0.99904	6434.84	0.99831	6157.12	0.9984	6204.59	0.99882	6330.41	0.99995
2018-06-19T09:57:00	0.99797	6194.07	0.99815	6210.01	0.99757	6327.68	0.99752	5956.77	1.00133	6422.3	0.99792	6392.72	0.99832	6371.42	0.99883	6491.26	0.99714	6223.33	0.99913	6502.28	0.99756	6170.13	0.99772	6475.9	0.99971	6139.61	0.99816	6476.1	0.99971	6238.58	0.99826	6392.96	0.9978	6353.29	0.99826	6527.91	0.99886	6277.61	0.99875	6099.36	0.99894	6434.24	0.99824	6156.73	0.99838	6204.46	0.99872	6329.8	0.99987
2018-06-19T10:00:00	0.9979	6193.64	0.99809	6209.65	0.99746	6327	0.99739	5955.98	1.00064	6417.85	0.99795	6392.9	0.9983	6371.28	0.99822	6487.27	0.99709	6223.02	0.99909	6502.01	0.99754	6169.98	0.99768	6475.67	0.9997	6139.58	0.99812	6475.88	0.99973	6238.68	0.99824	6392.83	0.99761	6352.08	0.99814	6527.18	0.99886	6277.61	0.99873	6099.27	0.99888	6433.85	0.99816	6156.2	0.99828	6203.86	0.99874	6329.91	0.99995
2018-06-19T10:03:00	0.9978	6193.02	0.99803	6209.27	0.99737	6326.38	0.99732	5955.61	1.00114	6421.05	0.99785	6392.3	0.99832	6371.44	0.99884	6491.34	0.997	6222.43	0.99905	6501.75	0.99754	6169.98	0.99765	6475.46	0.9997	6139.54	0.99804	6475.34	0.99973	6238.71	0.99814	6392.18	0.99762	6352.12	0.99797	6526.02	0.9988	6277.24	0.99859	6098.42	0.99888	6433.86	0.99815	6156.16	0.99827	6203.79	0.99852	6328.51	0.99985
2018-06-19T10:06:00	0.99779	6192.93	0.9981	6209.69	0.99734	6326.23	0.99736	5955.81	1.00085	6419.2	0.99784	6392.19	0.99838	6371.79	0.99841	6488.53	0.99694	6222.06	0.99896	6501.13	0.9975	6169.79	0.99756	6474.87	0.99965	6139.24	0.99805	6475.4	0.99962	6238	0.9981	6391.9	0.99747	6351.19	0.99792	6525.68	0.9988	6277.25	0.9986	6098.47	0.99884	6433.59	0.9981	6155.83	0.99822	6203.47	0.99856	6328.77	0.99982
2018-06-19T10:09:00	0.99771	6192.44	0.99786	6208.22	0.9971	6324.68	0.99723	5955.03	1.00063	6417.81	0.99759	6390.65	0.9983	6371.33	0.99838	6488.31	0.99686	6221.58	0.99896	6501.14	0.99742	6169.26	0.99751	6474.55	0.99966	6139.31	0.99798	6474.96	0.9996	6237.92	0.99804	6391.51	0.99754	6351.62	0.99791	6525.67	0.99879	6277.17	0.99844	6097.47	0.99879	6433.25	0.99803	6155.44	0.99805	6202.44	0.99844	6328.02	0.99968
2018-06-19T10:12:00	0.99767	6192.22	0.99775	6207.52	0.99686	6323.2	0.99714	5954.54	1.00086	6419.27	0.99769	6391.29	0.99826	6371.04	0.99875	6490.72	0.99675	6220.86	0.99889	6500.72	0.99734	6168.75	0.99743	6474.05	0.9996	6138.97	0.99795	6474.75	0.99955	6237.6	0.99806	6391.65	0.99753	6351.54	0.99787	6525.39	0.9985	6275.34	0.99842	6097.35	0.99875	6433	0.99795	6154.92	0.99816	6203.15	0.99848	6328.25	0.99968
2018-06-19T10:15:00	0.99757	6191.58	0.99775	6207.56	0.99712	6324.81	0.99713	5954.45	1.0004	6416.32	0.99765	6390.98	0.99819	6370.6	0.99826	6487.57	0.99676	6220.95	0.99884	6500.34	0.99722	6168.03	0.99747	6474.32	0.99965	6139.26	0.99783	6474.01	0.99954	6237.52	0.99798	6391.13	0.99741	6350.79	0.99781	6525.01	0.99866	6276.38	0.99837	6097.05	0.99872	6432.78	0.99784	6154.25	0.9981	6202.78	0.99845	6328.05	0.99972
2018-06-19T10:18:00	0.99758	6191.68	0.9977	6207.25	0.99697	6323.85	0.99699	5953.63	1.00055	6417.32	0.9976	6390.67	0.99807	6369.83	0.99869	6490.34	0.9967	6220.59	0.99884	6500.38	0.99715	6167.6	0.99733	6473.41	0.99952	6138.47	0.99785	6474.13	0.99957	6237.69	0.99787	6390.44	0.9974	6350.75	0.99784	6525.16	0.9986	6276	0.99826	6096.41	0.99871	6432.74	0.9978	6153.98	0.99792	6201.63	0.99843	6327.94	0.9997
2018-06-19T10:21:00	0.99755	6191.49	0.9977	6207.25	0.99695	6323.74	0.99701	5953.75	1.00049	6416.94	0.9976	6390.69	0.99808	6369.92	0.99877	6490.88	0.99662	6220.08	0.99882	6500.27	0.99711	6167.34	0.99735	6473.52	0.99949	6138.28	0.99769	6473.06	0.99948	6237.17	0.9978	6389.97	0.99722	6349.56	0.99774	6524.52	0.99873	6276.81	0.99832	6096.76	0.99864	6432.26	0.99772	6153.53	0.99803	6202.3	0.99841	6327.85	0.99963
2018-06-19T10:24:00	0.99745	6190.84	0.99758	6206.47	0.99679	6322.72	0.99686	5952.86	0.99976	6412.25	0.99751	6390.12	0.99807	6369.84	0.99838	6488.35	0.99653	6219.53	0.99869	6499.39	0.99712	6167.39	0.99731	6473.27	0.99953	6138.54	0.9977	6473.17	0.99945	6236.98	0.99777	6389.82	0.99722	6349.57	0.99766	6524	0.99848	6275.26	0.99813	6095.58	0.99858	6431.88	0.99761	6152.82	0.99798	6202.02	0.9983	6327.13	0.99954
2018-06-19T10:27:00	0.99736	6190.27	0.99751	6206.04	0.99677	6322.6	0.99675	5952.19	1.00027	6415.49	0.99741	6389.44	0.99796	6369.11	0.99877	6490.86	0.9965	6219.34	0.99874	6499.74	0.99708	6167.17	0.99722	6472.68	0.99934	6137.32	0.99772	6473.29	0.99939	6236.6	0.99768	6389.2	0.99731	6350.15	0.99756	6523.34	0.99852	6275.49	0.99809	6095.36	0.99858	6431.89	0.99756	6152.53	0.99785	6201.22	0.99827	6326.95	0.9995
2018-06-19T10:30:00	0.99737	6190.35	0.99753	6206.2	0.99669	6322.11	0.99682	5952.61	1.00031	6415.73	0.99732	6388.9	0.99803	6369.56	0.99845	6488.78	0.99646	6219.08	0.9987	6499.45	0.99708	6167.19	0.99717	6472.33	0.99935	6137.42	0.9976	6472.48	0.99939	6236.55	0.9977	6389.37	0.99727	6349.93	0.99757	6523.38	0.99845	6275.05	0.99812	6095.55	0.99855	6431.7	0.99754	6152.39	0.99789	6201.45	0.99809	6325.79	0.99942
2018-06-19T10:33:00	0.99721	6189.35	0.99738	6205.22	0.9965	6320.87	0.99672	5952.01	0.99958	6411.06	0.99732	6388.87	0.99783	6368.34	0.99847	6488.92	0.9963	6218.06	0.9986	6498.8	0.99701	6166.76	0.9971	6471.9	0.9993	6137.11	0.99758	6472.39	0.99936	6236.38	0.99755	6388.4	0.99725	6349.8	0.99742	6522.44	0.99847	6275.18	0.99802	6094.9	0.9984	6430.74	0.9973	6150.9	0.99772	6200.41	0.99807	6325.64	0.99943
2018-06-19T10:36:00	0.99714	6188.91	0.99728	6204.61	0.99647	6320.72	0.99664	5951.53	0.99986	6412.89	0.99727	6388.58	0.99785	6368.42	0.99863	6489.97	0.99622	6217.54	0.99855	6498.46	0.99684	6165.69	0.9971	6471.93	0.99926	6136.84	0.99761	6472.52	0.99928	6235.87	0.99756	6388.48	0.99716	6349.23	0.99755	6523.29	0.99847	6275.19	0.99796	6094.57	0.99833	6430.26	0.99731	6151	0.99769	6200.23	0.99805	6325.57	0.99944
2018-06-19T10:39:00	0.99715	6189	0.99732	6204.88	0.99654	6321.16	0.99662	5951.41	1.00008	6414.28	0.99729	6388.67	0.99779	6368.08	0.99874	6490.71	0.9962	6217.43	0.99855	6498.51	0.99679	6165.35	0.99704	6471.53	0.99923	6136.67	0.9975	6471.83	0.9992	6235.38	0.99755	6388.37	0.99711	6348.89	0.99742	6522.45	0.99833	6274.28	0.9979	6094.2	0.99831	6430.16	0.99724	6150.54	0.99766	6199.99	0.99807	6325.66	0.99935
2018-06-19T10:42:00	0.99705	6188.38	0.99723	6204.28	0.99638	6320.1	0.99644	5950.33	0.9994	6409.94	0.99723	6388.3	0.99773	6367.65	0.99836	6488.22	0.9961	6216.83	0.99851	6498.24	0.99677	6165.23	0.99693	6470.83	0.9992	6136.47	0.99744	6471.47	0.99919	6235.35	0.99749	6388	0.99704	6348.47	0.99728	6521.51	0.99838	6274.59	0.99779	6093.51	0.99834	6430.36	0.99717	6150.12	0.99758	6199.54	0.99799	6325.16	0.99934
2018-06-19T10:45:00	0.9971	6188.67	0.99721	6204.17	0.99627	6319.41	0.99649	5950.63	0.99988	6413.01	0.99703	6387.06	0.9977	6367.51	0.99837	6488.25	0.9961	6216.82	0.99845	6497.81	0.99677	6165.24	0.99692	6470.73	0.99918	6136.39	0.99746	6471.61	0.99923	6235.57	0.99737	6387.22	0.997	6348.18	0.99724	6521.25	0.99811	6272.9	0.99778	6093.48	0.9983	6430.08	0.99712	6149.81	0.99752	6199.15	0.99792	6324.74	0.99923
2018-06-19T10:48:00	0.99702	6188.18	0.99713	6203.7	0.99624	6319.26	0.99649	5950.64	0.99997	6413.59	0.99707	6387.28	0.99763	6367	0.99835	6488.17	0.99603	6216.38	0.9984	6497.54	0.99657	6163.99	0.99684	6470.23	0.99911	6135.93	0.99736	6470.95	0.99913	6234.96	0.99738	6387.32	0.99693	6347.72	0.99721	6521.03	0.99807	6272.67	0.99776	6093.35	0.99829	6430	0.99701	6149.1	0.99751	6199.11	0.99798	6325.11	0.99925
2018-06-19T10:51:00	0.99695	6187.74	0.99723	6204.28	0.99619	6318.92	0.99635	5949.78	0.99951	6410.65	0.99701	6386.9	0.99767	6367.28	0.99759	6483.18	0.99597	6216.02	0.99834	6497.12	0.9965	6163.6	0.99683	6470.12	0.99909	6135.83	0.99748	6471.71	0.99912	6234.92	0.99733	6387.01	0.99666	6346.05	0.9972	6520.97	0.99815	6273.17	0.99772	6093.11	0.9982	6429.45	0.99692	6148.59	0.99737	6198.2	0.99788	6324.47	0.99913
2018-06-19T10:54:00	0.99679	6186.75	0.99702	6203	0.9961	6318.38	0.99613	5948.46	0.99942	6410.04	0.99693	6386.4	0.99759	6366.79	0.9978	6484.58	0.99585	6215.29	0.99828	6496.7	0.9964	6162.95	0.99671	6469.38	0.99902	6135.36	0.99729	6470.49	0.999	6234.14	0.99732	6386.88	0.99663	6345.83	0.99719	6520.91	0.99801	6272.3	0.99755	6092.05	0.99816	6429.19	0.9969	6148.42	0.99729	6197.74	0.99779	6323.91	0.9991
2018-06-19T10:57:00	0.99676	6186.57	0.99701	6202.92	0.99584	6316.7	0.99619	5948.86	0.99953	6410.72	0.99709	6387.39	0.99751	6366.27	0.99757	6483.06	0.99585	6215.27	0.99823	6496.42	0.99621	6161.76	0.9967	6469.27	0.99887	6134.44	0.99733	6470.74	0.99897	6233.97	0.99728	6386.68	0.99659	6345.58	0.99709	6520.31	0.99781	6271.06	0.99754	6091.99	0.99811	6428.87	0.99679	6147.78	0.99724	6197.39	0.99765	6323.01	0.99905
2018-06-19T11:00:00	0.9967	6186.17	0.99699	6202.79	0.99603	6317.91	0.99605	5948.03	0.99959	6411.14	0.99688	6386.05	0.99744	6365.82	0.99768	6483.82	0.99567	6214.11	0.99821	6496.31	0.99616	6161.48	0.99662	6468.76	0.99872	6133.52	0.99738	6471.08	0.99898	6233.99	0.99718	6386.04	0.99658	6345.49	0.99709	6520.3	0.998	6272.23	0.99748	6091.62	0.99805	6428.51	0.99677	6147.63	0.99717	6196.97	0.9977	6323.3	0.99905
2018-06-19T11:03:00	0.99665	6185.89	0.99687	6202.05	0.99589	6317.02	0.99599	5947.63	0.99939	6409.87	0.9968	6385.58	0.9974	6365.55	0.99746	6482.34	0.99576	6214.72	0.99817	6496.01	0.99622	6161.82	0.99659	6468.6	0.99879	6134	0.99734	6470.82	0.99892	6233.65	0.99711	6385.54	0.99646	6344.77	0.99701	6519.73	0.99794	6271.84	0.9974	6091.12	0.99808	6428.7	0.99668	6147.07	0.9971	6196.53	0.9977	6323.32	0.99887
2018-06-19T11:06:00	0.99661	6185.63	0.99689	6202.19	0.99589	6317	0.99588	5947	0.99944	6410.16	0.99675	6385.24	0.99725	6364.58	0.99741	6482.07	0.99564	6213.97	0.99817	6496	0.99611	6161.16	0.99653	6468.22	0.9987	6133.4	0.99722	6470.03	0.9989	6233.55	0.99705	6385.21	0.99645	6344.68	0.99694	6519.29	0.99795	6271.89	0.99734	6090.78	0.99807	6428.64	0.99661	6146.68	0.99705	6196.23	0.99758	6322.55	0.99881
2018-06-19T11:09:00	0.9966	6185.55	0.99681	6201.7	0.99577	6316.29	0.99584	5946.73	0.99934	6409.54	0.99676	6385.29	0.99729	6364.86	0.99729	6481.25	0.99553	6213.23	0.99812	6495.69	0.99607	6160.94	0.99647	6467.81	0.99867	6133.22	0.99718	6469.78	0.9988	6232.89	0.99697	6384.65	0.99632	6343.83	0.9969	6519.05	0.99789	6271.55	0.99733	6090.74	0.99798	6428.02	0.99657	6146.39	0.99698	6195.79	0.99765	6323	0.99878
2018-06-19T11:12:00	0.99656	6185.33	0.99673	6201.22	0.99573	6316.04	0.99582	5946.63	0.99924	6408.86	0.99661	6384.36	0.99718	6364.18	0.99741	6482.04	0.99553	6213.23	0.99804	6495.15	0.99593	6160.07	0.99637	6467.14	0.9986	6132.81	0.99724	6470.16	0.99885	6233.19	0.99699	6384.8	0.99635	6344.07	0.99675	6518.06	0.99788	6271.46	0.99735	6090.84	0.99788	6427.39	0.99652	6146.13	0.99692	6195.39	0.9975	6322.07	0.99868
2018-06-19T11:15:00	0.99655	6185.23	0.99664	6200.61	0.99568	6315.69	0.99575	5946.2	0.99919	6408.56	0.99663	6384.44	0.9971	6363.68	0.9974	6481.98	0.99541	6212.52	0.99799	6494.85	0.9958	6159.22	0.99627	6466.52	0.99852	6132.29	0.99714	6469.53	0.99874	6232.51	0.99691	6384.32	0.99612	6342.55	0.99666	6517.48	0.99778	6270.87	0.9973	6090.55	0.99783	6427.08	0.99653	6146.14	0.99677	6194.51	0.99743	6321.62	0.99868
2018-06-19T11:18:00	0.99645	6184.67	0.99661	6200.47	0.99575	6316.14	0.99565	5945.64	0.99918	6408.51	0.99645	6383.33	0.997	6363.03	0.99732	6481.47	0.99535	6212.16	0.99798	6494.76	0.99579	6159.16	0.99622	6466.21	0.99846	6131.94	0.99724	6470.18	0.99866	6232.02	0.99686	6383.94	0.99614	6342.72	0.99674	6517.96	0.99751	6269.17	0.99718	6089.78	0.99777	6426.71	0.99639	6145.29	0.99681	6194.76	0.99738	6321.27	0.99867
2018-06-19T11:21:00	0.99633	6183.89	0.9966	6200.36	0.9956	6315.2	0.99553	5944.89	0.99911	6408.04	0.99651	6383.7	0.99693	6362.55	0.99729	6481.28	0.99534	6212.05	0.99795	6494.59	0.99571	6158.67	0.99618	6465.96	0.99842	6131.7	0.99703	6468.81	0.99856	6231.41	0.99692	6384.32	0.99608	6342.34	0.99661	6517.13	0.99765	6270.05	0.9971	6089.31	0.99773	6426.44	0.99629	6144.68	0.99675	6194.35	0.99744	6321.65	0.9986
2018-06-19T11:24:00	0.99634	6183.97	0.99656	6200.16	0.99553	6314.75	0.99554	5944.94	0.99897	6407.18	0.99659	6384.24	0.99689	6362.29	0.99707	6479.84	0.99522	6211.32	0.99791	6494.29	0.99563	6158.19	0.99615	6465.76	0.99829	6130.9	0.997	6468.61	0.99858	6231.53	0.99681	6383.64	0.99605	6342.14	0.99653	6516.64	0.99749	6269	0.99708	6089.18	0.9976	6425.57	0.99624	6144.36	0.99675	6194.37	0.99723	6320.32	0.99859
2018-06-19T11:27:00	0.99635	6184	0.99656	6200.13	0.99547	6314.34	0.99545	5944.44	0.99892	6406.82	0.99644	6383.25	0.99687	6362.15	0.99679	6477.98	0.99517	6210.99	0.99791	6494.3	0.99561	6158.09	0.99608	6465.27	0.99826	6130.74	0.99695	6468.26	0.9986	6231.62	0.99673	6383.15	0.99612	6342.6	0.99644	6516.01	0.99734	6268.09	0.99703	6088.88	0.99762	6425.73	0.99615	6143.8	0.99669	6193.96	0.99718	6320.02	0.99847
2018-06-19T11:30:00	0.99625	6183.4	0.99649	6199.7	0.99537	6313.75	0.99532	5943.65	0.99875	6405.72	0.9963	6382.35	0.99676	6361.47	0.99671	6477.47	0.99515	6210.9	0.99782	6493.71	0.9956	6158	0.99603	6464.98	0.99824	6130.6	0.99682	6467.42	0.99851	6231.09	0.99672	6383.08	0.99606	6342.22	0.99641	6515.82	0.99728	6267.67	0.99696	6088.47	0.99761	6425.67	0.99614	6143.76	0.99651	6192.89	0.99717	6319.95	0.99844
2018-06-19T11:33:00	0.99625	6183.38	0.99634	6198.8	0.9953	6313.3	0.99538	5943.98	0.99888	6406.56	0.9964	6382.98	0.9966	6360.48	0.99684	6478.36	0.99495	6209.65	0.99768	6492.81	0.9955	6157.41	0.99605	6465.06	0.99815	6130.06	0.99674	6466.92	0.99843	6230.58	0.99666	6382.69	0.99594	6341.45	0.9963	6515.14	0.9975	6269.09	0.9969	6088.12	0.9976	6425.57	0.99612	6143.63	0.9965	6192.79	0.99711	6319.61	0.99827
2018-06-19T11:36:00	0.99614	6182.7	0.99626	6198.27	0.99518	6312.54	0.99526	5943.28	0.99882	6406.18	0.99626	6382.13	0.99647	6359.61	0.99699	6479.33	0.99498	6209.81	0.99764	6492.57	0.99542	6156.87	0.9959	6464.1	0.99806	6129.5	0.99673	6466.86	0.99839	6230.36	0.99658	6382.16	0.99588	6341.04	0.9963	6515.12	0.99728	6267.7	0.99685	6087.8	0.99743	6424.49	0.99599	6142.84	0.9964	6192.19	0.99708	6319.38	0.9983
2018-06-19T11:39:00	0.99601	6181.93	0.99613	6197.46	0.9951	6312.02	0.99518	5942.78	0.99885	6406.39	0.99627	6382.16	0.99645	6359.49	0.99696	6479.1	0.99491	6209.42	0.99769	6492.91	0.9953	6156.13	0.99585	6463.79	0.998	6129.1	0.99672	6466.81	0.99832	6229.92	0.9966	6382.3	0.99577	6340.33	0.99622	6514.61	0.99717	6267.03	0.99678	6087.33	0.99751	6424.98	0.99596	6142.64	0.99633	6191.78	0.99703	6319.06	0.99818
2018-06-19T11:42:00	0.99593	6181.4	0.99614	6197.54	0.9948	6310.1	0.99518	5942.79	0.99899	6407.29	0.99617	6381.53	0.99634	6358.78	0.99695	6479.04	0.99486	6209.08	0.99754	6491.92	0.9953	6156.18	0.99581	6463.56	0.99796	6128.85	0.99664	6466.24	0.99828	6229.62	0.99667	6382.78	0.99586	6340.93	0.99619	6514.38	0.99734	6268.1	0.99668	6086.76	0.9974	6424.32	0.99581	6141.72	0.99629	6191.51	0.99711	6319.58	0.99806
2018-06-19T11:45:00	0.99585	6180.92	0.99601	6196.7	0.99497	6311.18	0.99514	5942.54	0.99889	6406.65	0.99621	6381.75	0.99633	6358.74	0.99686	6478.48	0.99472	6208.21	0.99753	6491.85	0.99526	6155.94	0.99572	6462.94	0.99792	6128.65	0.99662	6466.1	0.99817	6228.99	0.99654	6381.92	0.99558	6339.13	0.99609	6513.72	0.99727	6267.66	0.99665	6086.53	0.99737	6424.08	0.99572	6141.17	0.99626	6191.34	0.99705	6319.23	0.99821
2018-06-19T11:48:00	0.99584	6180.83	0.99593	6196.22	0.99477	6309.94	0.99509	5942.25	0.99896	6407.11	0.99614	6381.34	0.99626	6358.28	0.99685	6478.41	0.99473	6208.27	0.9976	6492.33	0.99514	6155.19	0.99563	6462.34	0.99784	6128.14	0.99641	6464.74	0.99819	6229.09	0.9965	6381.65	0.99549	6338.57	0.99604	6513.42	0.9972	6267.23	0.99649	6085.57	0.9974	6424.32	0.99569	6140.98	0.99616	6190.7	0.99682	6317.76	0.99808
2018-06-19T11:51:00	0.99573	6180.15	0.99585	6195.72	0.99467	6309.31	0.99501	5941.81	0.99909	6407.93	0.99606	6380.83	0.99629	6358.47	0.99698	6479.25	0.99457	6207.27	0.99746	6491.42	0.99511	6155	0.99561	6462.22	0.99781	6127.97	0.99635	6464.36	0.99814	6228.79	0.99652	6381.8	0.99561	6339.32	0.99598	6513.02	0.99721	6267.25	0.99652	6085.75	0.99731	6423.71	0.99555	6140.14	0.99599	6189.64	0.99696	6318.65	0.99793
2018-06-19T11:54:00	0.99564	6179.59	0.99592	6196.14	0.99463	6309.02	0.99493	5941.3	0.999	6407.33	0.99595	6380.12	0.99612	6357.36	0.99708	6479.89	0.99452	6206.95	0.99738	6490.86	0.99496	6154.06	0.99556	6461.89	0.99775	6127.59	0.99622	6463.54	0.99814	6228.81	0.99638	6380.9	0.99546	6338.36	0.99597	6512.93	0.99725	6267.48	0.99648	6085.53	0.99726	6423.38	0.99547	6139.6	0.99596	6189.47	0.99688	6318.16	0.99782
2018-06-19T11:57:00	0.99558	6179.22	0.99571	6194.87	0.99457	6308.66	0.99492	5941.23	0.99889	6406.65	0.99598	6380.3	0.99597	6356.45	0.99711	6480.07	0.9945	6206.85	0.99739	6490.92	0.99497	6154.13	0.99551	6461.56	0.99777	6127.69	0.99617	6463.21	0.99809	6228.5	0.99638	6380.88	0.99543	6338.19	0.99597	6512.93	0.99709	6266.48	0.9964	6085.04	0.99717	6422.83	0.99548	6139.69	0.99592	6189.18	0.99672	6317.1	0.99778
2018-06-19T12:00:00	0.99542	6178.25	0.99569	6194.75	0.99451	6308.26	0.99479	5940.47	0.99885	6406.42	0.99604	6380.69	0.99584	6355.58	0.99705	6479.73	0.99441	6206.28	0.99723	6489.89	0.99493	6153.86	0.99538	6460.76	0.99761	6126.75	0.99628	6463.91	0.9979	6227.31	0.99637	6380.83	0.99544	6338.23	0.99586	6512.23	0.99724	6267.45	0.99625	6084.1	0.99721	6423.05	0.99533	6138.79	0.99595	6189.41	0.99679	6317.53	0.99778
2018-06-19T12:03:00	0.99532	6177.6	0.99556	6193.89	0.9943	6306.93	0.99474	5940.18	0.99892	6406.83	0.99585	6379.48	0.99585	6355.69	0.99721	6480.77	0.9943	6205.56	0.99729	6490.29	0.99482	6153.17	0.99535	6460.57	0.99761	6126.72	0.99606	6462.48	0.9979	6227.29	0.99629	6380.3	0.99531	6337.45	0.99587	6512.28	0.99698	6265.8	0.99617	6083.62	0.99705	6422.04	0.99529	6138.53	0.99581	6188.51	0.99671	6317.08	0.99778
2018-06-19T12:06:00	0.99533	6177.66	0.99557	6193.97	0.99419	6306.25	0.99465	5939.62	0.99878	6405.93	0.99585	6379.44	0.99586	6355.71	0.99725	6481.01	0.99426	6205.36	0.99724	6489.98	0.99479	6153	0.99524	6459.82	0.99751	6126.11	0.99602	6462.26	0.99787	6227.07	0.99627	6380.21	0.9952	6336.75	0.99578	6511.69	0.99722	6267.34	0.99611	6083.24	0.99705	6422.08	0.9952	6137.96	0.99561	6187.3	0.99664	6316.63	0.99763
2018-06-19T12:09:00	0.99518	6176.76	0.99556	6193.94	0.99414	6305.94	0.99453	5938.95	0.99876	6405.8	0.99563	6378.05	0.99574	6354.98	0.99718	6480.53	0.99418	6204.86	0.99722	6489.81	0.99474	6152.68	0.99514	6459.21	0.99746	6125.83	0.99598	6461.95	0.99777	6226.49	0.99609	6379.04	0.99501	6335.48	0.99567	6511.01	0.99698	6265.83	0.99601	6082.64	0.99697	6421.51	0.99511	6137.39	0.99559	6187.17	0.99652	6315.85	0.99754
2018-06-19T12:12:00	0.9952	6176.88	0.99532	6192.45	0.99405	6305.38	0.99452	5938.87	0.99868	6405.27	0.99566	6378.27	0.99573	6354.88	0.99711	6480.07	0.99407	6204.13	0.99714	6489.3	0.99465	6152.15	0.99521	6459.61	0.99742	6125.54	0.9959	6461.49	0.99773	6226.22	0.99608	6378.98	0.99496	6335.21	0.99562	6510.65	0.99696	6265.67	0.99587	6081.81	0.99693	6421.25	0.99496	6136.46	0.99549	6186.56	0.99643	6315.27	0.99751
2018-06-19T12:15:00	0.99509	6176.2	0.99533	6192.49	0.99399	6304.97	0.99438	5938.01	0.99859	6404.74	0.99551	6377.29	0.99556	6353.82	0.99747	6482.43	0.99411	6204.41	0.99711	6489.14	0.99447	6151.03	0.99503	6458.49	0.99735	6125.14	0.99577	6460.61	0.99773	6226.24	0.99607	6378.92	0.99509	6336	0.99567	6510.99	0.99685	6265.02	0.99585	6081.68	0.99683	6420.66	0.99495	6136.42	0.99547	6186.4	0.99633	6314.63	0.99735
2018-06-19T12:18:00	0.99506	6176.02	0.99528	6192.15	0.99383	6303.95	0.99417	5936.77	0.99846	6403.9	0.99547	6377.01	0.99544	6353.08	0.99752	6482.76	0.99393	6203.27	0.99706	6488.81	0.99445	6150.91	0.99505	6458.62	0.99728	6124.7	0.99575	6460.51	0.99772	6226.16	0.99587	6377.63	0.99487	6334.6	0.99555	6510.18	0.99679	6264.59	0.99583	6081.58	0.99671	6419.87	0.99491	6136.15	0.99532	6185.5	0.99627	6314.25	0.99742
2018-06-19T12:21:00	0.995	6175.66	0.99514	6191.29	0.99388	6304.29	0.99417	5936.76	0.99843	6403.71	0.99547	6377.03	0.99546	6353.2	0.99726	6481.06	0.99397	6203.54	0.99699	6488.37	0.99441	6150.64	0.99493	6457.79	0.99726	6124.57	0.99577	6460.59	0.99762	6225.54	0.99582	6377.33	0.99485	6334.48	0.99556	6510.27	0.99661	6263.51	0.9958	6081.4	0.99677	6420.23	0.99481	6135.54	0.99537	6185.78	0.99617	6313.63	0.99726
2018-06-19T12:24:00	0.99499	6175.56	0.99506	6190.8	0.99396	6304.75	0.99429	5937.48	0.99833	6403.05	0.99526	6375.69	0.99534	6352.41	0.99676	6477.83	0.99387	6202.88	0.997	6488.4	0.99435	6150.25	0.9949	6457.61	0.99715	6123.9	0.99568	6460.02	0.99753	6224.95	0.9958	6377.15	0.99473	6333.75	0.99549	6509.81	0.99662	6263.57	0.99571	6080.81	0.9967	6419.76	0.99475	6135.2	0.9953	6185.37	0.9963	6314.43	0.9971
2018-06-19T12:27:00	0.99491	6175.06	0.99502	6190.52	0.9938	6303.79	0.9941	5936.38	0.99828	6402.76	0.99537	6376.38	0.99528	6352.06	0.99692	6478.86	0.99381	6202.55	0.99688	6487.6	0.99434	6150.22	0.99477	6456.75	0.99709	6123.54	0.99571	6460.2	0.9975	6224.76	0.99574	6376.8	0.99474	6333.79	0.99535	6508.89	0.99662	6263.56	0.99558	6080.05	0.99663	6419.33	0.99466	6134.62	0.99522	6184.83	0.99616	6313.54	0.99718
2018-06-19T12:30:00	0.99485	6174.68	0.995	6190.41	0.99378	6303.66	0.99397	5935.58	0.99816	6401.94	0.99525	6375.65	0.99531	6352.2	0.99708	6479.86	0.9937	6201.84	0.99687	6487.58	0.99436	6150.34	0.99475	6456.64	0.99704	6123.22	0.99561	6459.57	0.99742	6224.31	0.99564	6376.15	0.99468	6333.4	0.99527	6508.4	0.99652	6262.94	0.99552	6079.65	0.99661	6419.22	0.99462	6134.4	0.99516	6184.5	0.99611	6313.22	0.997
2018-06-19T12:33:00	0.99482	6174.54	0.99498	6190.31	0.99363	6302.71	0.9939	5935.17	0.99793	6400.49	0.99523	6375.49	0.99521	6351.59	0.99678	6477.95	0.99368	6201.71	0.99679	6487.03	0.99423	6149.54	0.99469	6456.23	0.99697	6122.81	0.99563	6459.68	0.99761	6225.49	0.99563	6376.09	0.9946	6332.87	0.99524	6508.15	0.99655	6263.09	0.99551	6079.6	0.99655	6418.82	0.99452	6133.78	0.99506	6183.83	0.99598	6312.43	0.99695
2018-06-19T12:36:00	0.99463	6173.33	0.99492	6189.96	0.99348	6301.73	0.99383	5934.74	0.99787	6400.08	0.99516	6375.03	0.99511	6350.96	0.99674	6477.7	0.99357	6201.06	0.9967	6486.43	0.99414	6148.99	0.99456	6455.44	0.9969	6122.38	0.99547	6458.68	0.9975	6224.78	0.99557	6375.69	0.99467	6333.37	0.99515	6507.57	0.9966	6263.43	0.99538	6078.81	0.99645	6418.18	0.99441	6133.09	0.99499	6183.42	0.99599	6312.47	0.997
2018-06-19T12:39:00	0.99457	6172.94	0.99472	6188.68	0.99337	6301.02	0.9937	5933.95	0.99773	6399.23	0.99512	6374.77	0.995	6350.24	0.99649	6476.03	0.99344	6200.21	0.99664	6486.08	0.99413	6148.9	0.99456	6455.41	0.99695	6122.65	0.99539	6458.13	0.99744	6224.4	0.99546	6374.98	0.99446	6332.04	0.99515	6507.56	0.99633	6261.74	0.99541	6078.98	0.99636	6417.62	0.99439	6132.94	0.9949	6182.89	0.99592	6312.07	0.99689
2018-06-19T12:42:00	0.99453	6172.72	0.99477	6188.98	0.9934	6301.26	0.99369	5933.9	0.99762	6398.51	0.9952	6375.34	0.99499	6350.19	0.99642	6475.61	0.99346	6200.36	0.99662	6485.9	0.99414	6148.95	0.9945	6455.01	0.99682	6121.86	0.99547	6458.66	0.99739	6224.07	0.99552	6375.41	0.99444	6331.91	0.99505	6506.92	0.9963	6261.56	0.99534	6078.57	0.99627	6417	0.99439	6132.96	0.99489	6182.78	0.99576	6311	0.99677
2018-06-19T12:45:00	0.9944	6171.93	0.99457	6187.76	0.99337	6301.02	0.99352	5932.89	0.99758	6398.27	0.99509	6374.59	0.99494	6349.85	0.99628	6474.72	0.99339	6199.91	0.99656	6485.54	0.99414	6148.95	0.99447	6454.84	0.99674	6121.4	0.99543	6458.42	0.99732	6223.68	0.99542	6374.73	0.99452	6332.36	0.99504	6506.9	0.99633	6261.75	0.9952	6077.73	0.9963	6417.18	0.99424	6132.06	0.99488	6182.76	0.99573	6310.82	0.99684
2018-06-19T12:48:00	0.9944	6171.92	0.99447	6187.16	0.9932	6299.94	0.99344	5932.43	0.99743	6397.27	0.99504	6374.3	0.99479	6348.93	0.99609	6473.45	0.9932	6198.7	0.99656	6485.55	0.99408	6148.59	0.99429	6453.67	0.99667	6120.97	0.99527	6457.36	0.99732	6223.67	0.99536	6374.38	0.99443	6331.81	0.99493	6506.16	0.99644	6262.44	0.99523	6077.91	0.9962	6416.56	0.99415	6131.51	0.9948	6182.26	0.99577	6311.1	0.99665
2018-06-19T12:51:00	0.99432	6171.4	0.99448	6187.21	0.9929	6298.06	0.99344	5932.44	0.99742	6397.2	0.99495	6373.68	0.99476	6348.74	0.99593	6472.4	0.99325	6199.06	0.99647	6484.93	0.99402	6148.22	0.99432	6453.85	0.9966	6120.5	0.9952	6456.9	0.99734	6223.81	0.99522	6373.49	0.9944	6331.66	0.9948	6505.27	0.99616	6260.65	0.99508	6076.98	0.99621	6416.61	0.9941	6131.18	0.99475	6181.93	0.99565	6310.34	0.9966
2018-06-19T12:54:00	0.99421	6170.74	0.99441	6186.78	0.99315	6299.62	0.99333	5931.75	0.99726	6396.18	0.99489	6373.34	0.99471	6348.37	0.99525	6468.01	0.9931	6198.12	0.99639	6484.44	0.99396	6147.86	0.99421	6453.14	0.99654	6120.18	0.99519	6456.86	0.99724	6223.15	0.99521	6373.38	0.99428	6330.83	0.99482	6505.43	0.99619	6260.83	0.99502	6076.6	0.99617	6416.36	0.99409	6131.1	0.99462	6181.14	0.99567	6310.47	0.9966
2018-06-19T12:57:00	0.99422	6170.83	0.99436	6186.42	0.99299	6298.61	0.99333	5931.75	0.9973	6396.45	0.99486	6373.13	0.99457	6347.53	0.99512	6467.15	0.99302	6197.58	0.99636	6484.23	0.99382	6147.02	0.99423	6453.28	0.99655	6120.23	0.99506	6456.02	0.99711	6222.33	0.99516	6373.05	0.99421	6330.44	0.9948	6505.33	0.99624	6261.2	0.99497	6076.32	0.99612	6416.05	0.99396	6130.31	0.99457	6180.81	0.99554	6309.65	0.99655
2018-06-19T13:00:00	0.99419	6170.61	0.99423	6185.66	0.99297	6298.49	0.99323	5931.14	0.9971	6395.18	0.99489	6373.34	0.99457	6347.5	0.99542	6469.11	0.99298	6197.32	0.99627	6483.63	0.99371	6146.31	0.99414	6452.7	0.99654	6120.14	0.99506	6456.04	0.99705	6221.94	0.99512	6372.84	0.99418	6330.22	0.99473	6504.85	0.99629	6261.5	0.99479	6075.22	0.99608	6415.79	0.99397	6130.35	0.99451	6180.45	0.99558	6309.87	0.99644
2018-06-19T13:03:00	0.99402	6169.55	0.99411	6184.87	0.99297	6298.49	0.99307	5930.23	0.99712	6395.31	0.99479	6372.67	0.9945	6347.08	0.99497	6466.16	0.99288	6196.75	0.99624	6483.44	0.99369	6146.19	0.99398	6451.64	0.99643	6119.48	0.995	6455.6	0.99709	6222.2	0.99508	6372.53	0.99407	6329.52	0.99472	6504.78	0.99607	6260.07	0.99472	6074.77	0.99603	6415.46	0.99377	6129.14	0.99438	6179.65	0.99543	6308.95	0.99632
2018-06-19T13:06:00	0.99401	6169.47	0.99411	6184.89	0.99282	6297.58	0.9931	5930.36	0.99707	6394.95	0.99476	6372.48	0.99443	6346.6	0.99514	6467.26	0.99273	6195.81	0.9962	6483.17	0.99368	6146.16	0.99397	6451.6	0.99634	6118.93	0.99498	6455.48	0.99699	6221.58	0.99514	6372.98	0.99395	6328.75	0.99466	6504.36	0.996	6259.69	0.99468	6074.54	0.99598	6415.18	0.9937	6128.71	0.9944	6179.76	0.9955	6309.41	0.99632
2018-06-19T13:09:00	0.99386	6168.55	0.99396	6183.98	0.99268	6296.67	0.99289	5929.12	0.99716	6395.52	0.99464	6371.71	0.99437	6346.22	0.99508	6466.92	0.99272	6195.74	0.99612	6482.67	0.99359	6145.55	0.99394	6451.41	0.99624	6118.32	0.99493	6455.16	0.99695	6221.33	0.99499	6372.01	0.99391	6328.5	0.99468	6504.53	0.99594	6259.31	0.99459	6074.01	0.99589	6414.55	0.99357	6127.91	0.99428	6179	0.99529	6308.05	0.99624
2018-06-19T13:12:00	0.99387	6168.61	0.99393	6183.77	0.99262	6296.25	0.99293	5929.36	0.997	6394.55	0.99455	6371.15	0.99435	6346.11	0.99505	6466.69	0.99257	6194.81	0.99609	6482.45	0.99354	6145.24	0.99384	6450.76	0.99618	6117.92	0.9948	6454.33	0.99691	6221.1	0.99498	6371.94	0.99389	6328.37	0.99449	6503.27	0.9959	6259	0.99454	6073.65	0.99587	6414.45	0.99354	6127.75	0.99418	6178.4	0.99528	6308	0.99619
2018-06-19T13:15:00	0.99377	6168.01	0.99378	6182.84	0.99246	6295.25	0.99289	5929.14	0.99696	6394.26	0.99452	6370.98	0.99428	6345.68	0.99519	6467.64	0.99253	6194.55	0.99599	6481.82	0.99345	6144.73	0.9937	6449.85	0.99612	6117.56	0.99462	6453.17	0.99672	6219.91	0.99482	6370.9	0.9938	6327.84	0.99451	6503.4	0.99595	6259.33	0.99449	6073.36	0.99578	6413.88	0.99354	6127.73	0.9941	6177.92	0.99525	6307.77	0.99611
2018-06-19T13:18:00	0.99368	6167.45	0.99378	6182.86	0.99238	6294.79	0.99275	5928.28	0.99678	6393.11	0.99443	6370.34	0.99414	6344.78	0.99518	6467.52	0.99243	6193.93	0.99591	6481.34	0.99338	6144.3	0.99366	6449.58	0.99605	6117.13	0.9947	6453.7	0.99664	6219.45	0.99475	6370.42	0.99385	6328.12	0.99444	6502.93	0.99578	6258.3	0.9944	6072.83	0.99583	6414.18	0.9934	6126.84	0.99409	6177.81	0.99524	6307.71	0.99605
2018-06-19T13:21:00	0.99364	6167.17	0.99373	6182.51	0.99239	6294.79	0.99261	5927.44	0.99688	6393.77	0.99448	6370.67	0.99423	6345.3	0.99495	6466.07	0.99247	6194.14	0.99592	6481.36	0.99326	6143.55	0.99364	6449.45	0.99604	6117.09	0.99469	6453.59	0.99655	6218.85	0.99477	6370.61	0.99372	6327.29	0.99443	6502.88	0.99565	6257.45	0.99433	6072.38	0.99571	6413.44	0.99329	6126.2	0.99407	6177.7	0.99515	6307.15	0.99599
2018-06-19T13:24:00	0.99357	6166.79	0.99363	6181.94	0.99232	6294.41	0.99254	5927.06	0.99684	6393.51	0.99437	6369.99	0.99409	6344.41	0.99504	6466.62	0.99229	6193.04	0.99587	6481.05	0.99324	6143.39	0.99361	6449.23	0.99601	6116.9	0.99459	6452.95	0.99654	6218.76	0.99476	6370.53	0.99362	6326.68	0.99447	6503.15	0.99574	6258.03	0.99433	6072.38	0.99567	6413.16	0.99332	6126.34	0.99401	6177.31	0.99504	6306.46	0.99595
2018-06-19T13:27:00	0.99355	6166.63	0.99356	6181.46	0.99226	6294.02	0.99254	5927.05	0.99688	6393.74	0.99437	6369.98	0.99409	6344.43	0.99492	6465.85	0.99228	6192.95	0.99579	6480.51	0.99314	6142.79	0.99354	6448.82	0.99604	6117.07	0.99459	6452.95	0.99643	6218.11	0.99471	6370.19	0.99362	6326.66	0.99428	6501.87	0.99558	6257.04	0.99426	6071.94	0.99558	6412.57	0.9933	6126.22	0.99389	6176.58	0.995	6306.2	0.99582
2018-06-19T13:30:00	0.99353	6166.49	0.99351	6181.17	0.99223	6293.78	0.99239	5926.16	0.99676	6392.98	0.99416	6368.66	0.99392	6343.37	0.99531	6468.39	0.99217	6192.28	0.99579	6480.54	0.99321	6143.2	0.99345	6448.2	0.9958	6115.63	0.99448	6452.28	0.99646	6218.27	0.99465	6369.83	0.99359	6326.47	0.99421	6501.43	0.99556	6256.91	0.99411	6071.02	0.99557	6412.5	0.99312	6125.11	0.99386	6176.41	0.99493	6305.74	0.99583
2018-06-19T13:33:00	0.99342	6165.84	0.9934	6180.48	0.99207	6292.77	0.99238	5926.08	0.9966	6391.95	0.99413	6368.43	0.99392	6343.32	0.99486	6465.46	0.99208	6191.74	0.99571	6480.02	0.99312	6142.69	0.99339	6447.83	0.99578	6115.48	0.99441	6451.78	0.99635	6217.6	0.99455	6369.15	0.9934	6325.28	0.99421	6501.45	0.99556	6256.91	0.99411	6071.05	0.99549	6412.02	0.99304	6124.66	0.99376	6175.77	0.99472	6304.45	0.99565
2018-06-19T13:36:00	0.99338	6165.57	0.99345	6180.8	0.99206	6292.7	0.99233	5925.77	0.99654	6391.59	0.99409	6368.18	0.99374	6342.2	0.99498	6466.22	0.99204	6191.47	0.9956	6479.26	0.99305	6142.23	0.99332	6447.34	0.99571	6115.04	0.99435	6451.4	0.99628	6217.15	0.99457	6369.28	0.99339	6325.17	0.99419	6501.31	0.99553	6256.7	0.99403	6070.57	0.99543	6411.59	0.99302	6124.53	0.99369	6175.33	0.99474	6304.54	0.99563
2018-06-19T13:39:00	0.9933	6165.1	0.99338	6180.33	0.99198	6292.23	0.99217	5924.84	0.99665	6392.28	0.99402	6367.73	0.99373	6342.12	0.99488	6465.57	0.99196	6190.96	0.99549	6478.57	0.99305	6142.22	0.99331	6447.3	0.99569	6114.96	0.99441	6451.78	0.99627	6217.09	0.99451	6368.92	0.99336	6325.02	0.99414	6500.97	0.99561	6257.19	0.99399	6070.32	0.99539	6411.36	0.99288	6123.66	0.99364	6175.03	0.99478	6304.8	0.99557
2018-06-19T13:42:00	0.99316	6164.21	0.99331	6179.95	0.99188	6291.59	0.99215	5924.72	0.99661	6392.05	0.99395	6367.28	0.99368	6341.8	0.99491	6465.76	0.99191	6190.65	0.99551	6478.71	0.99298	6141.79	0.99332	6447.36	0.99568	6114.86	0.99426	6450.85	0.99617	6216.51	0.99448	6368.71	0.99336	6325.01	0.99407	6500.53	0.99549	6256.43	0.99396	6070.13	0.99535	6411.1	0.99282	6123.28	0.99355	6174.48	0.99473	6304.52	0.99545
2018-06-19T13:45:00	0.99313	6164.04	0.99314	6178.85	0.99167	6290.25	0.99206	5924.18	0.99663	6392.17	0.99393	6367.15	0.99356	6341.04	0.99471	6464.46	0.9918	6189.95	0.99542	6478.14	0.99288	6141.21	0.99314	6446.21	0.99554	6114.02	0.9943	6451.11	0.99616	6216.42	0.99445	6368.54	0.99334	6324.86	0.99397	6499.9	0.99548	6256.36	0.99385	6069.44	0.99528	6410.64	0.99281	6123.23	0.99354	6174.4	0.99461	6303.72	0.99547
2018-06-19T13:48:00	0.99312	6163.94	0.99306	6178.36	0.99177	6290.92	0.99193	5923.39	0.99664	6392.23	0.99384	6366.59	0.99347	6340.48	0.99483	6465.24	0.99173	6189.53	0.99538	6477.86	0.99289	6141.23	0.99305	6445.64	0.99558	6114.28	0.99434	6451.36	0.99612	6216.16	0.99434	6367.85	0.9933	6324.61	0.99398	6499.93	0.99534	6255.5	0.99376	6068.88	0.99516	6409.88	0.99269	6122.48	0.9935	6174.19	0.99461	6303.74	0.99546
2018-06-19T13:51:00	0.99302	6163.36	0.99309	6178.55	0.99174	6290.68	0.99195	5923.52	0.99641	6390.74	0.99388	6366.84	0.99344	6340.31	0.99465	6464.1	0.9917	6189.39	0.99536	6477.74	0.99293	6141.51	0.99298	6445.18	0.99556	6114.15	0.9941	6449.78	0.99614	6216.27	0.99428	6367.42	0.99321	6324.07	0.99395	6499.74	0.99527	6255.04	0.99373	6068.74	0.9952	6410.11	0.99261	6121.97	0.99341	6173.58	0.99452	6303.18	0.99535
2018-06-19T13:54:00	0.9929	6162.61	0.99296	6177.74	0.99169	6290.38	0.99186	5922.99	0.99631	6390.11	0.99378	6366.2	0.99342	6340.16	0.99447	6462.93	0.99153	6188.31	0.99526	6477.1	0.99284	6140.91	0.99289	6444.6	0.99551	6113.82	0.99408	6449.68	0.99605	6215.73	0.99425	6367.25	0.99308	6323.21	0.99391	6499.5	0.99546	6256.28	0.99368	6068.44	0.99512	6409.64	0.99266	6122.3	0.99333	6173.11	0.99444	6302.64	0.99523
2018-06-19T13:57:00	0.99294	6162.87	0.99293	6177.55	0.99157	6289.62	0.99165	5921.7	0.99623	6389.6	0.99373	6365.9	0.99338	6339.9	0.99456	6463.52	0.99143	6187.67	0.99518	6476.55	0.99282	6140.8	0.99288	6444.51	0.99539	6113.08	0.99404	6449.4	0.99597	6215.23	0.9942	6366.96	0.99299	6322.63	0.99383	6498.99	0.9951	6253.97	0.99355	6067.64	0.99513	6409.7	0.9924	6120.71	0.99326	6172.64	0.99439	6302.34	0.99516
2018-06-19T14:00:00	0.99287	6162.42	0.99274	6176.35	0.99149	6289.11	0.99168	5921.92	0.99614	6388.98	0.99368	6365.59	0.99332	6339.5	0.9943	6461.84	0.99145	6187.82	0.99513	6476.23	0.99274	6140.34	0.99283	6444.21	0.99532	6112.68	0.99391	6448.57	0.99587	6214.64	0.99413	6366.48	0.99299	6322.64	0.99379	6498.72	0.99528	6255.13	0.99355	6067.66	0.99503	6409.06	0.99241	6120.74	0.99318	6172.18	0.9944	6302.38	0.99514
2018-06-19T14:03:00	0.99271	6161.4	0.99279	6176.69	0.99146	6288.9	0.99167	5921.86	0.99613	6388.96	0.99356	6364.83	0.99318	6338.65	0.99414	6460.8	0.99139	6187.43	0.99507	6475.86	0.99257	6139.25	0.99277	6443.82	0.99525	6112.25	0.99385	6448.19	0.99588	6214.7	0.99415	6366.6	0.99296	6322.48	0.99373	6498.34	0.99518	6254.52	0.9935	6067.33	0.99502	6408.98	0.99235	6120.37	0.99314	6171.95	0.99418	6301.01	0.99507
2018-06-19T14:06:00	0.99261	6160.79	0.99275	6176.45	0.99138	6288.43	0.99143	5920.44	0.99597	6387.9	0.99337	6363.59	0.99313	6338.29	0.99372	6458.09	0.99135	6187.16	0.995	6475.38	0.9927	6140.04	0.99275	6443.68	0.99506	6111.08	0.99382	6447.99	0.99576	6213.95	0.99406	6366.05	0.99295	6322.42	0.99375	6498.46	0.99514	6254.27	0.99338	6066.62	0.99505	6409.19	0.99211	6118.92	0.99299	6170.97	0.99421	6301.22	0.995
2018-06-19T14:09:00	0.99254	6160.4	0.99262	6175.62	0.99129	6287.86	0.99141	5920.3	0.99585	6387.16	0.99348	6364.27	0.99302	6337.59	0.99354	6456.91	0.99122	6186.34	0.99498	6475.28	0.99248	6138.73	0.99261	6442.79	0.99522	6112.08	0.99388	6448.36	0.99572	6213.66	0.99416	6366.66	0.99294	6322.32	0.99356	6497.17	0.99513	6254.22	0.99333	6066.27	0.995	6408.82	0.99212	6118.99	0.99309	6171.58	0.99418	6300.99	0.99497
2018-06-19T14:12:00	0.99257	6160.53	0.99266	6175.88	0.99117	6287.06	0.9913	5919.64	0.99598	6387.96	0.99353	6364.61	0.99308	6337.98	0.99365	6457.57	0.99115	6185.96	0.99488	6474.61	0.99239	6138.13	0.9925	6442.04	0.99509	6111.25	0.99377	6447.66	0.99575	6213.87	0.99398	6365.49	0.99278	6321.32	0.99352	6496.9	0.99528	6255.15	0.99318	6065.35	0.99485	6407.85	0.99203	6118.42	0.99297	6170.86	0.99405	6300.18	0.99493
2018-06-19T14:15:00	0.99251	6160.17	0.99261	6175.59	0.99112	6286.78	0.99118	5918.89	0.99587	6387.27	0.99332	6363.27	0.99306	6337.87	0.99375	6458.25	0.99103	6185.16	0.99481	6474.16	0.99246	6138.58	0.99251	6442.1	0.99497	6110.5	0.9938	6447.83	0.99566	6213.3	0.99402	6365.78	0.99271	6320.85	0.99348	6496.65	0.99505	6253.7	0.99314	6065.11	0.99473	6407.08	0.992	6118.22	0.99289	6170.39	0.99411	6300.55	0.99482
2018-06-19T14:18:00	0.99236	6159.26	0.99256	6175.24	0.99103	6286.16	0.99114	5918.66	0.99573	6386.35	0.99339	6363.74	0.99297	6337.27	0.99351	6456.71	0.99099	6184.92	0.99474	6473.71	0.99234	6137.85	0.99246	6441.78	0.99494	6110.35	0.99368	6447.06	0.99563	6213.14	0.99383	6364.56	0.99267	6320.62	0.99348	6496.65	0.99522	6254.76	0.99305	6064.55	0.99469	6406.84	0.99192	6117.73	0.99278	6169.71	0.99398	6299.72	0.99477
2018-06-19T14:21:00	0.99237	6159.29	0.99242	6174.35	0.99097	6285.81	0.9911	5918.45	0.99563	6385.73	0.99323	6362.66	0.99289	6336.75	0.99341	6456.01	0.99095	6184.66	0.9947	6473.42	0.99223	6137.17	0.99233	6440.94	0.99489	6110.03	0.99364	6446.81	0.9956	6212.94	0.99388	6364.87	0.99255	6319.83	0.99333	6495.72	0.99502	6253.51	0.99303	6064.44	0.99469	6406.82	0.99185	6117.29	0.99281	6169.87	0.99398	6299.74	0.9946
2018-06-19T14:24:00	0.99232	6159	0.99232	6173.74	0.99086	6285.1	0.99097	5917.65	0.99575	6386.49	0.99317	6362.32	0.99283	6336.39	0.99361	6457.36	0.99086	6184.12	0.99463	6472.99	0.99221	6137.02	0.99227	6440.56	0.99487	6109.88	0.9937	6447.2	0.9955	6212.33	0.99378	6364.24	0.99259	6320.13	0.99336	6495.89	0.99511	6254.05	0.99291	6063.74	0.99463	6406.44	0.9918	6117	0.99268	6169.09	0.99387	6299.05	0.99465
2018-06-19T14:27:00	0.99226	6158.61	0.99221	6173.07	0.99094	6285.6	0.99097	5917.68	0.99551	6384.94	0.99315	6362.16	0.99277	6336	0.99348	6456.48	0.99085	6184.04	0.9946	6472.75	0.99213	6136.53	0.9923	6440.72	0.9948	6109.46	0.99368	6447.07	0.99539	6211.61	0.99378	6364.24	0.99243	6319.07	0.99333	6495.68	0.99481	6252.21	0.99287	6063.48	0.99451	6405.69	0.99162	6115.89	0.99261	6168.64	0.99377	6298.38	0.99458
2018-06-19T14:30:00	0.99215	6157.94	0.99221	6173.1	0.99077	6284.54	0.99093	5917.4	0.99542	6384.38	0.99316	6362.26	0.99266	6335.31	0.9935	6456.63	0.99075	6183.43	0.99452	6472.28	0.99216	6136.72	0.99216	6439.82	0.99477	6109.31	0.99356	6446.29	0.99546	6212.03	0.99378	6364.22	0.99239	6318.85	0.99327	6495.31	0.99475	6251.8	0.99284	6063.29	0.99456	6406.03	0.99167	6116.17	0.99259	6168.52	0.99375	6298.28	0.99443
2018-06-19T14:33:00	0.99216	6157.98	0.99221	6173.06	0.99079	6284.68	0.99078	5916.53	0.99535	6383.95	0.9931	6361.84	0.99263	6335.1	0.99323	6454.86	0.99059	6182.46	0.99456	6472.55	0.99217	6136.76	0.99211	6439.54	0.99465	6108.52	0.9935	6445.9	0.99534	6211.28	0.99381	6364.42	0.99237	6318.71	0.99322	6494.94	0.99482	6252.26	0.99278	6062.94	0.99447	6405.42	0.99156	6115.5	0.99249	6167.88	0.99364	6297.59	0.99448
2018-06-19T14:36:00	0.99215	6157.98	0.99206	6172.13	0.9907	6284.08	0.99069	5916	0.99523	6383.15	0.99314	6362.13	0.99266	6335.31	0.99344	6456.21	0.9905	6181.85	0.99448	6471.98	0.99202	6135.88	0.99213	6439.66	0.99463	6108.44	0.9934	6445.24	0.99532	6211.21	0.99369	6363.69	0.99229	6318.2	0.99311	6494.26	0.99477	6251.91	0.99273	6062.64	0.9945	6405.6	0.99151	6115.18	0.99238	6167.21	0.99371	6298.01	0.99432
2018-06-19T14:39:00	0.99205	6157.33	0.9921	6172.39	0.99066	6283.82	0.9905	5914.88	0.99524	6383.23	0.99303	6361.4	0.99251	6334.33	0.99338	6455.86	0.99045	6181.54	0.99433	6471.01	0.99198	6135.65	0.99202	6438.95	0.99458	6108.12	0.99346	6445.61	0.99516	6210.18	0.99366	6363.44	0.99221	6317.7	0.99307	6494.02	0.99464	6251.14	0.99261	6061.88	0.99438	6404.84	0.99144	6114.77	0.99237	6167.16	0.99365	6297.66	0.99428
2018-06-19T14:42:00	0.99199	6156.96	0.992	6171.79	0.99052	6282.94	0.99055	5915.15	0.99501	6381.73	0.99289	6360.52	0.99245	6333.95	0.99314	6454.31	0.99041	6181.28	0.99433	6471.03	0.99193	6135.31	0.99196	6438.56	0.99467	6108.69	0.99345	6445.54	0.99513	6209.98	0.99361	6363.14	0.99216	6317.35	0.99313	6494.38	0.99459	6250.78	0.99262	6061.95	0.99439	6404.91	0.9914	6114.56	0.99235	6167.01	0.99352	6296.86	0.99426
2018-06-19T14:45:00	0.9919	6156.4	0.99189	6171.11	0.99048	6282.71	0.99051	5914.92	0.995	6381.67	0.99298	6361.06	0.99243	6333.83	0.99306	6453.75	0.9904	6181.23	0.99421	6470.24	0.99185	6134.81	0.99193	6438.36	0.99451	6107.66	0.99335	6444.92	0.99514	6210.05	0.99363	6363.26	0.99233	6318.48	0.99299	6493.46	0.99454	6250.46	0.99256	6061.58	0.99435	6404.63	0.99135	6114.2	0.9923	6166.7	0.99347	6296.53	0.99416
2018-06-19T14:48:00	0.99187	6156.24	0.99186	6170.87	0.99053	6283.05	0.99045	5914.56	0.99489	6380.99	0.99282	6360.03	0.99235	6333.36	0.99301	6453.45	0.99023	6180.21	0.99424	6470.44	0.99174	6134.13	0.99187	6437.98	0.99449	6107.57	0.99326	6444.34	0.99528	6210.94	0.99357	6362.87	0.99224	6317.89	0.99296	6493.25	0.9945	6250.24	0.99244	6060.88	0.99429	6404.24	0.9912	6113.31	0.99228	6166.6	0.99348	6296.56	0.99412
2018-06-19T14:51:00	0.99184	6156	0.99177	6170.36	0.99044	6282.47	0.99038	5914.12	0.99492	6381.16	0.99281	6360	0.9923	6333.03	0.9931	6454.01	0.99015	6179.69	0.9942	6470.15	0.99182	6134.65	0.9918	6437.51	0.99438	6106.89	0.99337	6445.02	0.99508	6209.69	0.99348	6362.29	0.9922	6317.65	0.99297	6493.36	0.99446	6249.97	0.99248	6061.11	0.99429	6404.24	0.99118	6113.15	0.99216	6165.82	0.99341	6296.12	0.99407
2018-06-19T14:54:00	0.99179	6155.69	0.99177	6170.32	0.99037	6281.98	0.99025	5913.35	0.99485	6380.74	0.99269	6359.23	0.99232	6333.17	0.99319	6454.59	0.99005	6179.08	0.99413	6469.72	0.9918	6134.52	0.99176	6437.22	0.99433	6106.55	0.99335	6444.89	0.99501	6209.22	0.9934	6361.78	0.99223	6317.84	0.99289	6492.79	0.99451	6250.3	0.99247	6061.01	0.99426	6404.04	0.99113	6112.86	0.9921	6165.43	0.99332	6295.57	0.99395
2018-06-19T14:57:00	0.99178	6155.67	0.99174	6170.14	0.99036	6281.93	0.99025	5913.4	0.99482	6380.54	0.99272	6359.39	0.99226	6332.77	0.99288	6452.58	0.99007	6179.21	0.99407	6469.31	0.99177	6134.34	0.99169	6436.81	0.99426	6106.13	0.99323	6444.1	0.995	6209.15	0.99337	6361.59	0.99219	6317.56	0.99295	6493.21	0.99469	6251.41	0.99245	6060.94	0.9942	6403.72	0.99104	6112.28	0.99208	6165.33	0.99323	6294.99	0.99392
2018-06-19T15:00:00	0.99172	6155.28	0.99167	6169.73	0.99025	6281.23	0.99012	5912.6	0.99459	6379.09	0.99263	6358.86	0.99222	6332.5	0.99285	6452.43	0.98996	6178.52	0.99398	6468.76	0.99171	6133.96	0.9917	6436.87	0.99415	6105.48	0.99318	6443.81	0.99487	6208.37	0.9933	6361.14	0.99209	6316.89	0.99279	6492.14	0.99419	6248.27	0.99232	6060.11	0.99413	6403.23	0.9909	6111.44	0.99201	6164.87	0.99319	6294.77	0.99386
2018-06-19T15:03:00	0.99164	6154.75	0.99159	6169.2	0.99019	6280.87	0.99021	5913.13	0.99457	6378.94	0.99263	6358.82	0.99216	6332.12	0.99275	6451.73	0.98986	6177.85	0.99396	6468.59	0.99168	6133.74	0.99163	6436.42	0.99419	6105.7	0.99314	6443.57	0.99483	6208.12	0.99322	6360.63	0.99206	6316.75	0.99282	6492.33	0.99435	6249.31	0.99225	6059.71	0.99406	6402.81	0.99095	6111.76	0.99195	6164.54	0.99322	6294.94	0.99382
2018-06-19T15:06:00	0.9916	6154.54	0.99151	6168.75	0.99013	6280.47	0.99004	5912.14	0.99446	6378.21	0.99264	6358.93	0.99208	6331.6	0.99279	6452.02	0.98989	6178.09	0.99393	6468.43	0.99161	6133.33	0.99156	6435.92	0.99412	6105.27	0.99309	6443.21	0.9948	6207.91	0.99321	6360.58	0.99206	6316.76	0.9928	6492.21	0.99435	6249.31	0.99226	6059.76	0.99408	6402.91	0.99089	6111.38	0.99193	6164.43	0.99317	6294.63	0.99372
2018-06-19T15:09:00	0.99156	6154.31	0.99148	6168.52	0.98981	6278.47	0.99	5911.87	0.99433	6377.38	0.99251	6358.09	0.99217	6332.16	0.99272	6451.57	0.98988	6177.99	0.99395	6468.55	0.99153	6132.84	0.99146	6435.26	0.99411	6105.24	0.99315	6443.61	0.99468	6207.21	0.99316	6360.28	0.99191	6315.77	0.9927	6491.58	0.99431	6249.06	0.99222	6059.53	0.99402	6402.54	0.99078	6110.72	0.99189	6164.14	0.99315	6294.48	0.9938
2018-06-19T15:12:00	0.99144	6153.54	0.99134	6167.66	0.99002	6279.8	0.98998	5911.75	0.99414	6376.21	0.99262	6358.8	0.99208	6331.59	0.99254	6450.37	0.98977	6177.31	0.99384	6467.82	0.99158	6133.14	0.99142	6435	0.9941	6105.16	0.99312	6443.45	0.99475	6207.6	0.99303	6359.46	0.99184	6315.33	0.99264	6491.15	0.99424	6248.58	0.99214	6059.01	0.99396	6402.13	0.99071	6110.28	0.99189	6164.16	0.99301	6293.63	0.9936
2018-06-19T15:15:00	0.99142	6153.4	0.99141	6168.1	0.99004	6279.92	0.98991	5911.35	0.99398	6375.17	0.99259	6358.61	0.99205	6331.44	0.99234	6449.11	0.98973	6177.09	0.99375	6467.23	0.99156	6133.02	0.99133	6434.46	0.99399	6104.5	0.99301	6442.7	0.99468	6207.16	0.99303	6359.42	0.99191	6315.8	0.99257	6490.7	0.99422	6248.47	0.99199	6058.12	0.99395	6402.06	0.99068	6110.06	0.99182	6163.74	0.99303	6293.75	0.99359
2018-06-19T15:18:00	0.99142	6153.39	0.99133	6167.58	0.99007	6280.11	0.9898	5910.71	0.99392	6374.74	0.99242	6357.51	0.99204	6331.38	0.99252	6450.28	0.98968	6176.74	0.99367	6466.74	0.99151	6132.72	0.99129	6434.19	0.99386	6103.71	0.99302	6442.74	0.99459	6206.61	0.99281	6358.06	0.99176	6314.8	0.99256	6490.66	0.99414	6248	0.99196	6057.91	0.9939	6401.75	0.99068	6110.09	0.99175	6163.3	0.99295	6293.19	0.9935
2018-06-19T15:21:00	0.99135	6153.01	0.99126	6167.15	0.98995	6279.33	0.98974	5910.3	0.99361	6372.8	0.99245	6357.71	0.99189	6330.4	0.99249	6450.05	0.98961	6176.34	0.99364	6466.55	0.99147	6132.47	0.99126	6433.97	0.99383	6103.51	0.99297	6442.43	0.9946	6206.66	0.99278	6357.83	0.99183	6315.29	0.99255	6490.62	0.99417	6248.16	0.99194	6057.81	0.99383	6401.32	0.9906	6109.57	0.99171	6163.04	0.99294	6293.16	0.99343
2018-06-19T15:24:00	0.99129	6152.6	0.99129	6167.38	0.9899	6279.03	0.9897	5910.1	0.99359	6372.65	0.9924	6357.4	0.9919	6330.46	0.99238	6449.38	0.98955	6175.93	0.99352	6465.77	0.99139	6131.99	0.99122	6433.74	0.99374	6102.95	0.99292	6442.13	0.99469	6207.28	0.9928	6357.95	0.99176	6314.81	0.99253	6490.47	0.99414	6247.94	0.99188	6057.45	0.99383	6401.28	0.99052	6109.09	0.99161	6162.41	0.99285	6292.61	0.99335
2018-06-19T15:27:00	0.99126	6152.45	0.9911	6166.14	0.98983	6278.56	0.98966	5909.82	0.99353	6372.29	0.99221	6356.13	0.99187	6330.26	0.99244	6449.77	0.98944	6175.23	0.99351	6465.69	0.99143	6132.19	0.99116	6433.34	0.99379	6103.25	0.99294	6442.24	0.99465	6206.99	0.99273	6357.49	0.99177	6314.86	0.99247	6490.07	0.99405	6247.43	0.99191	6057.59	0.99382	6401.24	0.99042	6108.47	0.99163	6162.55	0.99288	6292.75	0.99327
2018-06-19T15:30:00	0.9912	6152.02	0.99116	6166.52	0.98969	6277.66	0.9896	5909.47	0.99334	6371.02	0.99213	6355.66	0.99184	6330.05	0.99219	6448.08	0.98946	6175.37	0.99353	6465.79	0.99135	6131.71	0.99105	6432.65	0.99368	6102.59	0.99283	6441.55	0.99448	6205.95	0.99271	6357.38	0.99172	6314.57	0.99235	6489.31	0.99389	6246.42	0.99189	6057.48	0.9938	6401.1	0.99038	6108.22	0.99145	6161.4	0.99285	6292.6	0.99322
2018-06-19T15:33:00	0.99118	6151.94	0.9911	6166.14	0.98973	6277.95	0.9896	5909.47	0.99326	6370.56	0.99225	6356.43	0.99179	6329.77	0.99211	6447.57	0.98936	6174.73	0.9934	6464.96	0.99146	6132.42	0.99101	6432.37	0.99361	6102.14	0.99292	6442.15	0.99452	6206.17	0.99261	6356.73	0.99161	6313.85	0.99242	6489.74	0.99376	6245.57	0.99183	6057.1	0.99382	6401.25	0.99028	6107.59	0.99146	6161.47	0.99275	6291.95	0.99327
2018-06-19T15:36:00	0.99115	6151.75	0.991	6165.55	0.98968	6277.63	0.98942	5908.43	0.99316	6369.91	0.99214	6355.73	0.99176	6329.58	0.9922	6448.2	0.98939	6174.91	0.99332	6464.45	0.99127	6131.24	0.99093	6431.83	0.99359	6102.06	0.99283	6441.51	0.99446	6205.81	0.99251	6356.08	0.9916	6313.83	0.99235	6489.28	0.99401	6247.18	0.99179	6056.88	0.99368	6400.35	0.99035	6108.03	0.99144	6161.35	0.99275	6291.98	0.99303
2018-06-19T15:39:00	0.99106	6151.21	0.99101	6165.6	0.98937	6275.64	0.98942	5908.44	0.99315	6369.84	0.99215	6355.74	0.99178	6329.68	0.99222	6448.34	0.9893	6174.38	0.99332	6464.48	0.99118	6130.7	0.99082	6431.12	0.99362	6102.22	0.99285	6441.68	0.99452	6206.18	0.99241	6355.45	0.99156	6313.56	0.9923	6488.93	0.99411	6247.8	0.99169	6056.26	0.99369	6400.38	0.99031	6107.81	0.9913	6160.48	0.99263	6291.17	0.99303
2018-06-19T15:42:00	0.99109	6151.38	0.99103	6165.75	0.98955	6276.81	0.98947	5908.69	0.99274	6367.21	0.99218	6355.96	0.99172	6329.3	0.99189	6446.14	0.98927	6174.21	0.99327	6464.13	0.99114	6130.42	0.9908	6431.02	0.9936	6102.12	0.99277	6441.16	0.99445	6205.74	0.9923	6354.79	0.99144	6312.79	0.99228	6488.84	0.99403	6247.28	0.9917	6056.33	0.99366	6400.21	0.99014	6106.73	0.99128	6160.39	0.9926	6290.99	0.99294
2018-06-19T15:45:00	0.99102	6150.9	0.99097	6165.33	0.98944	6276.1	0.98925	5907.42	0.99256	6366.02	0.99202	6354.95	0.9916	6328.55	0.99201	6446.95	0.98923	6173.93	0.99316	6463.43	0.99106	6129.93	0.99068	6430.24	0.99349	6101.42	0.99258	6439.89	0.99438	6205.33	0.99214	6353.76	0.99142	6312.63	0.99219	6488.24	0.99359	6244.48	0.99159	6055.64	0.99346	6398.95	0.99007	6106.3	0.99115	6159.55	0.99256	6290.72	0.99293
2018-06-19T15:48:00	0.99083	6149.79	0.99084	6164.56	0.98945	6276.19	0.98924	5907.36	0.99257	6366.12	0.99198	6354.65	0.99147	6327.7	0.99187	6446.04	0.98916	6173.49	0.99313	6463.2	0.99095	6129.25	0.99063	6429.9	0.99352	6101.6	0.99258	6439.9	0.99442	6205.57	0.99213	6353.66	0.9914	6312.51	0.99219	6488.21	0.99377	6245.63	0.99147	6054.91	0.99362	6399.98	0.99001	6105.97	0.99107	6159.05	0.99247	6290.17	0.99287
2018-06-19T15:51:00	0.99085	6149.9	0.99086	6164.65	0.98934	6275.47	0.98917	5906.93	0.99269	6366.87	0.99194	6354.43	0.99151	6327.96	0.99198	6446.73	0.98913	6173.3	0.99308	6462.89	0.99095	6129.23	0.9905	6429.08	0.99344	6101.09	0.99266	6440.42	0.99424	6204.47	0.99217	6353.91	0.99133	6312.07	0.99219	6488.22	0.9937	6245.23	0.99152	6055.22	0.9935	6399.18	0.99003	6106.05	0.99111	6159.32	0.99246	6290.11	0.99277
2018-06-19T15:54:00	0.99086	6149.92	0.99072	6163.83	0.98939	6275.77	0.98908	5906.4	0.99258	6366.18	0.99198	6354.7	0.99143	6327.48	0.99186	6445.94	0.98906	6172.87	0.99305	6462.68	0.99093	6129.11	0.99053	6429.24	0.99341	6100.94	0.99267	6440.48	0.99424	6204.41	0.99207	6353.3	0.99122	6311.41	0.99212	6487.79	0.99355	6244.27	0.99146	6054.84	0.99355	6399.48	0.98991	6105.33	0.99097	6158.43	0.99242	6289.89	0.99278
2018-06-19T15:57:00	0.99076	6149.33	0.99075	6164	0.9893	6275.2	0.9891	5906.47	0.99212	6363.22	0.9919	6354.2	0.99145	6327.57	0.99145	6443.29	0.98905	6172.83	0.99302	6462.51	0.99084	6128.56	0.99041	6428.49	0.99338	6100.74	0.99258	6439.94	0.99423	6204.36	0.99214	6353.74	0.99115	6310.92	0.99205	6487.34	0.99342	6243.47	0.99144	6054.75	0.9935	6399.16	0.98989	6105.19	0.99089	6157.96	0.99245	6290.02	0.99264
2018-06-19T16:00:00	0.99071	6149.02	0.99075	6164	0.98918	6274.45	0.98901	5905.98	0.9922	6363.76	0.99168	6352.75	0.9914	6327.27	0.99201	6446.97	0.98894	6172.16	0.9929	6461.71	0.99074	6127.95	0.99032	6427.9	0.99325	6099.92	0.99237	6438.57	0.99415	6203.9	0.99194	6352.44	0.99107	6310.43	0.99204	6487.23	0.99364	6244.85	0.99133	6054.09	0.99342	6398.68	0.9898	6104.64	0.99077	6157.18	0.99238	6289.63	0.99254
2018-06-19T16:03:00	0.9907	6148.93	0.9906	6163.05	0.98912	6274.09	0.98897	5905.73	0.99219	6363.67	0.99176	6353.29	0.99129	6326.59	0.99167	6444.74	0.98886	6171.65	0.99285	6461.38	0.9906	6127.07	0.99034	6428	0.99327	6100.06	0.99232	6438.24	0.99409	6203.49	0.99193	6352.41	0.99098	6309.84	0.99199	6486.9	0.99342	6243.46	0.99135	6054.21	0.99342	6398.66	0.98977	6104.49	0.99071	6156.84	0.99231	6289.13	0.99248
2018-06-19T16:06:00	0.99066	6148.7	0.99063	6163.23	0.98913	6274.11	0.989	5905.88	0.99226	6364.14	0.99168	6352.79	0.99126	6326.36	0.99171	6444.97	0.98877	6171.09	0.99279	6461.03	0.99059	6127.02	0.9902	6427.11	0.9932	6099.63	0.99236	6438.5	0.99411	6203.66	0.99185	6351.9	0.99083	6308.88	0.99195	6486.68	0.99358	6244.47	0.99135	6054.18	0.99338	6398.42	0.9897	6104.05	0.99069	6156.71	0.99225	6288.8	0.99241
2018-06-19T16:09:00	0.9906	6148.31	0.99053	6162.6	0.98907	6273.79	0.98876	5904.44	0.99181	6361.23	0.99154	6351.84	0.99107	6325.14	0.99155	6443.98	0.9887	6170.65	0.99275	6460.76	0.99045	6126.15	0.99011	6426.54	0.99307	6098.83	0.99225	6437.75	0.99375	6201.4	0.99182	6351.72	0.99076	6308.44	0.99186	6486.05	0.99356	6244.29	0.99119	6053.21	0.99336	6398.29	0.98956	6103.19	0.99051	6155.58	0.99219	6288.42	0.99228
2018-06-19T16:12:00	0.99055	6148.03	0.99046	6162.17	0.98904	6273.59	0.98869	5904.06	0.99198	6362.36	0.99164	6352.53	0.99098	6324.61	0.99199	6446.83	0.98874	6170.89	0.99266	6460.17	0.99038	6125.73	0.99006	6426.18	0.99308	6098.88	0.99218	6437.32	0.99373	6201.26	0.99173	6351.12	0.99062	6307.54	0.99181	6485.76	0.9935	6243.92	0.99116	6053.01	0.99335	6398.2	0.98962	6103.53	0.99054	6155.79	0.99209	6287.79	0.9923
2018-06-19T16:15:00	0.99045	6147.42	0.99051	6162.48	0.98905	6273.61	0.98878	5904.57	0.99179	6361.11	0.99163	6352.43	0.9911	6325.34	0.99167	6444.72	0.98877	6171.05	0.9926	6459.79	0.99034	6125.48	0.99001	6425.91	0.99302	6098.51	0.99202	6436.31	0.9937	6201.07	0.99174	6351.16	0.99059	6307.37	0.99177	6485.46	0.99353	6244.13	0.99121	6053.32	0.99325	6397.59	0.98959	6103.35	0.99049	6155.47	0.99214	6288.11	0.9923
2018-06-19T16:18:00	0.99052	6147.83	0.99032	6161.33	0.98888	6272.53	0.98851	5903	0.99158	6359.78	0.9915	6351.6	0.99093	6324.3	0.99173	6445.09	0.98859	6169.94	0.99257	6459.59	0.99032	6125.33	0.9899	6425.16	0.99289	6097.75	0.99189	6435.46	0.99364	6200.72	0.99167	6350.76	0.99063	6307.62	0.99174	6485.26	0.99337	6243.15	0.991	6052.04	0.99315	6396.93	0.98946	6102.56	0.99026	6154.01	0.99206	6287.61	0.99222
2018-06-19T16:21:00	0.99047	6147.52	0.99032	6161.29	0.98881	6272.1	0.98859	5903.48	0.99179	6361.11	0.99136	6350.72	0.99082	6323.6	0.99194	6446.5	0.98858	6169.89	0.99251	6459.17	0.99031	6125.3	0.98993	6425.35	0.9929	6097.77	0.99192	6435.64	0.99376	6201.47	0.99155	6349.96	0.99057	6307.25	0.99168	6484.91	0.99348	6243.81	0.99099	6052.02	0.99313	6396.79	0.98948	6102.66	0.99025	6153.97	0.99202	6287.31	0.99212
2018-06-19T16:24:00	0.99043	6147.27	0.99036	6161.57	0.98875	6271.75	0.9886	5903.51	0.9919	6361.83	0.99152	6351.74	0.99078	6323.32	0.99182	6445.71	0.98858	6169.9	0.99245	6458.8	0.99016	6124.38	0.98975	6424.17	0.99281	6097.24	0.99187	6435.3	0.9938	6201.67	0.99161	6350.31	0.99044	6306.4	0.99165	6484.7	0.99341	6243.38	0.99107	6052.47	0.99307	6396.41	0.98939	6102.14	0.99027	6154.07	0.99203	6287.4	0.99202
2018-06-19T16:27:00	0.99025	6146.16	0.99025	6160.85	0.98864	6271.06	0.98839	5902.28	0.99128	6357.82	0.9914	6350.96	0.99065	6322.49	0.9916	6444.26	0.98846	6169.11	0.99239	6458.38	0.99001	6123.45	0.98976	6424.25	0.99272	6096.67	0.99184	6435.1	0.99351	6199.89	0.99153	6349.8	0.99033	6305.74	0.99163	6484.55	0.99338	6243.16	0.99097	6051.86	0.99294	6395.57	0.98932	6101.67	0.9901	6153.04	0.99192	6286.69	0.99189
2018-06-19T16:30:00	0.99026	6146.21	0.99022	6160.68	0.98857	6270.6	0.98846	5902.66	0.99155	6359.54	0.9913	6350.3	0.99064	6322.41	0.99159	6444.21	0.98834	6168.41	0.99233	6458.01	0.99	6123.39	0.98965	6423.56	0.9927	6096.55	0.99188	6435.4	0.99348	6199.72	0.99143	6349.18	0.99038	6306.05	0.99149	6483.69	0.99315	6241.72	0.99095	6051.72	0.99295	6395.63	0.98928	6101.43	0.99009	6152.99	0.99174	6285.58	0.99186
2018-06-19T16:33:00	0.99019	6145.76	0.99012	6160.05	0.98866	6271.15	0.98839	5902.24	0.99168	6360.39	0.99127	6350.15	0.99055	6321.81	0.99183	6445.81	0.98839	6168.68	0.99227	6457.6	0.99009	6123.93	0.98959	6423.14	0.99263	6096.14	0.99177	6434.7	0.99347	6199.62	0.99146	6349.35	0.99029	6305.44	0.99147	6483.53	0.99319	6241.99	0.99079	6050.78	0.99289	6395.25	0.98921	6101.04	0.99007	6152.82	0.99172	6285.45	0.9918
2018-06-19T16:36:00	0.99013	6145.42	0.99017	6160.38	0.98862	6270.93	0.9884	5902.35	0.99156	6359.6	0.9914	6350.95	0.99058	6322.04	0.99139	6442.89	0.98836	6168.51	0.99223	6457.35	0.99008	6123.86	0.98957	6423.03	0.9926	6095.95	0.99174	6434.49	0.99339	6199.14	0.99138	6348.9	0.99015	6304.54	0.9913	6482.43	0.99355	6244.23	0.9909	6051.47	0.99282	6394.79	0.98917	6100.77	0.99011	6153.11	0.99172	6285.43	0.99176
2018-06-19T16:39:00	0.9901	6145.21	0.99	6159.35	0.9884	6269.5	0.98825	5901.4	0.9912	6357.33	0.99121	6349.75	0.99044	6321.14	0.99124	6441.93	0.98818	6167.4	0.99208	6456.41	0.98999	6123.32	0.9895	6422.58	0.99246	6095.08	0.99181	6434.9	0.99337	6198.99	0.99132	6348.46	0.99024	6305.13	0.99131	6482.47	0.99309	6241.37	0.99074	6050.47	0.99275	6394.32	0.98912	6100.48	0.98991	6151.87	0.99157	6284.49	0.99163
2018-06-19T16:42:00	0.99013	6145.39	0.99002	6159.47	0.98841	6269.61	0.98823	5901.31	0.99138	6358.49	0.99106	6348.79	0.99045	6321.22	0.99146	6443.34	0.98809	6166.84	0.99215	6456.82	0.98993	6122.97	0.98944	6422.17	0.99243	6094.93	0.99163	6433.74	0.99332	6198.71	0.99123	6347.88	0.99018	6304.77	0.99121	6481.85	0.99308	6241.3	0.99068	6050.1	0.9927	6394.03	0.98903	6099.89	0.98985	6151.45	0.99152	6284.14	0.99157
2018-06-19T16:45:00	0.9901	6145.21	0.98998	6159.21	0.9884	6269.51	0.98818	5901.02	0.99145	6358.91	0.99117	6349.47	0.99039	6320.85	0.99127	6442.11	0.9882	6167.51	0.99201	6455.92	0.9899	6122.73	0.98938	6421.82	0.99244	6094.98	0.99165	6433.89	0.99326	6198.29	0.99116	6347.49	0.99011	6304.31	0.99121	6481.84	0.99298	6240.67	0.99079	6050.79	0.99265	6393.71	0.98903	6099.92	0.98991	6151.84	0.99153	6284.2	0.99155
2018-06-19T16:48:00	0.98995	6144.32	0.98985	6158.36	0.98829	6268.81	0.98801	5900	0.99101	6356.08	0.99105	6348.74	0.99026	6320.02	0.99115	6441.33	0.98804	6166.53	0.99197	6455.65	0.98983	6122.32	0.98929	6421.18	0.99228	6093.97	0.99146	6432.67	0.99316	6197.7	0.99107	6346.92	0.99024	6305.12	0.99109	6481.03	0.99308	6241.32	0.99059	6049.55	0.99254	6393.01	0.98902	6099.84	0.98972	6150.7	0.99148	6283.9	0.99136
2018-06-19T16:51:00	0.98995	6144.3	0.98986	6158.43	0.98825	6268.54	0.98805	5900.21	0.99122	6357.44	0.99093	6347.97	0.99026	6320	0.99139	6442.91	0.98808	6166.79	0.99196	6455.59	0.98977	6121.93	0.98926	6421.04	0.99231	6094.18	0.99161	6433.64	0.99331	6198.62	0.99113	6347.26	0.99016	6304.62	0.99107	6480.91	0.99288	6240.05	0.99056	6049.37	0.99246	6392.47	0.98893	6099.28	0.98974	6150.8	0.9914	6283.36	0.99139
2018-06-19T16:54:00	0.98993	6144.18	0.98976	6157.85	0.98813	6267.81	0.98807	5900.35	0.9912	6357.33	0.99113	6349.27	0.99025	6319.93	0.9913	6442.36	0.98807	6166.71	0.99188	6455.09	0.98975	6121.85	0.9892	6420.59	0.99218	6093.38	0.99158	6433.4	0.9932	6197.95	0.99105	6346.75	0.99005	6303.96	0.99102	6480.58	0.9928	6239.55	0.99063	6049.78	0.99246	6392.5	0.98886	6098.83	0.98971	6150.61	0.99133	6282.96	0.99136
2018-06-19T16:57:00	0.98978	6143.23	0.98962	6156.98	0.98809	6267.53	0.9879	5899.35	0.99071	6354.19	0.99081	6347.16	0.99009	6318.91	0.99117	6441.46	0.9879	6165.66	0.99181	6454.6	0.98966	6121.28	0.98915	6420.28	0.99219	6093.43	0.99139	6432.23	0.9932	6197.94	0.99099	6346.39	0.99001	6303.69	0.99096	6480.19	0.9929	6240.18	0.99047	6048.8	0.99244	6392.33	0.98877	6098.32	0.98962	6150.07	0.99126	6282.49	0.99115
2018-06-19T17:00:00	0.98975	6143.08	0.98978	6157.95	0.98809	6267.52	0.98795	5899.65	0.99115	6357	0.99089	6347.67	0.99019	6319.58	0.99116	6441.41	0.98792	6165.77	0.99172	6454.05	0.98984	6122.38	0.98909	6419.89	0.99219	6093.46	0.99135	6431.92	0.99309	6197.23	0.99102	6346.56	0.99007	6304.07	0.99095	6480.14	0.99293	6240.38	0.99043	6048.59	0.99238	6391.98	0.98877	6098.3	0.98962	6150.03	0.99126	6282.49	0.99103
2018-06-19T17:03:00	0.9898	6143.34	0.98976	6157.85	0.98806	6267.35	0.98787	5899.14	0.99066	6353.83	0.9908	6347.14	0.99016	6319.36	0.99076	6438.84	0.98784	6165.27	0.99165	6453.56	0.98982	6122.24	0.98899	6419.24	0.9921	6092.86	0.99131	6431.66	0.99306	6197.05	0.99099	6346.37	0.98994	6303.2	0.99092	6479.96	0.99282	6239.64	0.99047	6048.81	0.99238	6391.95	0.98872	6098.01	0.98955	6149.6	0.99112	6281.61	0.99111
2018-06-19T17:06:00	0.98966	6142.47	0.98957	6156.68	0.98782	6265.82	0.98771	5898.23	0.99074	6354.35	0.99067	6346.29	0.98995	6318.01	0.99103	6440.55	0.98771	6164.47	0.99158	6453.12	0.98962	6121	0.98887	6418.49	0.99199	6092.2	0.99113	6430.53	0.99312	6197.43	0.99085	6345.45	0.9899	6302.96	0.99076	6478.91	0.99307	6241.24	0.99033	6047.98	0.99233	6391.67	0.98864	6097.48	0.98933	6148.26	0.99112	6281.62	0.99092
2018-06-19T17:21:00	0.98932	6140.4	0.98948	6156.09	0.98744	6263.4	0.98756	5897.29	0.99006	6350.01	0.99043	6344.77	0.98969	6316.35	0.9906	6437.76	0.98757	6163.58	0.99131	6451.37	0.98953	6120.46	0.98866	6417.13	0.99176	6090.81	0.99108	6430.17	0.99266	6194.57	0.99045	6342.91	0.98984	6302.58	0.99067	6478.29	0.99285	6239.86	0.99015	6046.84	0.99207	6389.97	0.98838	6095.89	0.98917	6147.24	0.99092	6280.33	0.99065
2018-06-19T17:24:00	0.98931	6140.29	0.98933	6155.16	0.98745	6263.49	0.98747	5896.74	0.99055	6353.18	0.99036	6344.27	0.98971	6316.51	0.99082	6439.22	0.98753	6163.36	0.99127	6451.14	0.98955	6120.6	0.98858	6416.57	0.9918	6091.04	0.99108	6430.19	0.99258	6194.06	0.9905	6343.2	0.98987	6302.77	0.99062	6477.96	0.99257	6238.11	0.99013	6046.71	0.99209	6390.1	0.98841	6096.11	0.98909	6146.76	0.99085	6279.88	0.99058
2018-06-19T17:27:00	0.98931	6140.3	0.98937	6155.41	0.98742	6263.31	0.98746	5896.71	0.99023	6351.08	0.99042	6344.67	0.9897	6316.43	0.99027	6435.63	0.98757	6163.56	0.99125	6450.98	0.98957	6120.74	0.98858	6416.63	0.99181	6091.13	0.99122	6431.11	0.99256	6193.95	0.99037	6342.38	0.9898	6302.36	0.99057	6477.66	0.99256	6238.05	0.99016	6046.93	0.99202	6389.62	0.98843	6096.21	0.9891	6146.81	0.99073	6279.15	0.99055
2018-06-19T17:30:00	0.98925	6139.93	0.98929	6154.91	0.98738	6263.07	0.98729	5895.71	0.99016	6350.67	0.99033	6344.1	0.98962	6315.92	0.99062	6437.88	0.98741	6162.55	0.99122	6450.75	0.98949	6120.2	0.98844	6415.68	0.99169	6090.37	0.99105	6430.01	0.99252	6193.72	0.99039	6342.51	0.98973	6301.88	0.99049	6477.09	0.99251	6237.75	0.99005	6046.25	0.99204	6389.79	0.98828	6095.27	0.98893	6145.73	0.99074	6279.18	0.99049
2018-06-19T17:33:00	0.98925	6139.97	0.98927	6154.8	0.98751	6263.86	0.9873	5895.77	0.99052	6352.95	0.99036	6344.3	0.98964	6316.01	0.99054	6437.41	0.98743	6162.73	0.99118	6450.54	0.98953	6120.44	0.98843	6415.61	0.99168	6090.29	0.99111	6430.38	0.99245	6193.25	0.99037	6342.39	0.98975	6302.01	0.99037	6476.35	0.99251	6237.7	0.99006	6046.32	0.99203	6389.74	0.98829	6095.34	0.98907	6146.65	0.99075	6279.27	0.99045
2018-06-19T17:36:00	0.98914	6139.26	0.98921	6154.41	0.98728	6262.43	0.98719	5895.09	0.98979	6348.31	0.99028	6343.77	0.98962	6315.92	0.99005	6434.18	0.98735	6162.22	0.99106	6449.72	0.98948	6120.15	0.98837	6415.24	0.99162	6089.94	0.99101	6429.73	0.99245	6193.25	0.99025	6341.65	0.98973	6301.9	0.99041	6476.57	0.99232	6236.51	0.98985	6045.01	0.99194	6389.1	0.98829	6095.32	0.98888	6145.48	0.99059	6278.24	0.99036
2018-06-19T17:39:00	0.98915	6139.32	0.98916	6154.12	0.98717	6261.68	0.98716	5894.94	0.99035	6351.9	0.99013	6342.85	0.98957	6315.62	0.99032	6435.96	0.98727	6161.68	0.99106	6449.72	0.98944	6119.94	0.98819	6414.09	0.99158	6089.69	0.99092	6429.12	0.99237	6192.76	0.99019	6341.24	0.98967	6301.49	0.99037	6476.36	0.99243	6237.19	0.98987	6045.18	0.99192	6389	0.9882	6094.76	0.98877	6144.78	0.99063	6278.53	0.99017
2018-06-19T17:42:00	0.98907	6138.86	0.98915	6154.04	0.98719	6261.83	0.98708	5894.45	0.99004	6349.91	0.99014	6342.93	0.98953	6315.32	0.9899	6433.26	0.98722	6161.43	0.991	6449.36	0.98937	6119.49	0.98826	6414.54	0.99157	6089.6	0.99097	6429.46	0.99234	6192.56	0.99016	6341.07	0.98952	6300.58	0.99041	6476.57	0.99246	6237.43	0.98992	6045.47	0.99187	6388.7	0.98817	6094.59	0.98882	6145.07	0.99059	6278.24	0.99024
2018-06-19T17:45:00	0.98898	6138.3	0.98909	6153.69	0.9871	6261.25	0.98701	5894.04	0.99012	6350.4	0.99008	6342.49	0.98932	6313.99	0.99013	6434.72	0.98717	6161.09	0.99098	6449.24	0.98928	6118.89	0.9882	6414.11	0.99149	6089.15	0.99085	6428.68	0.99227	6192.17	0.99007	6340.49	0.9896	6301.05	0.99028	6475.75	0.99235	6236.73	0.98976	6044.48	0.99185	6388.56	0.98812	6094.3	0.98874	6144.56	0.99049	6277.63	0.99002
2018-06-19T17:48:00	0.98902	6138.51	0.98902	6153.21	0.98718	6261.77	0.98705	5894.26	0.99031	6351.59	0.99008	6342.53	0.98936	6314.25	0.9901	6434.55	0.98724	6161.51	0.99089	6448.63	0.98928	6118.95	0.98812	6413.64	0.9915	6089.23	0.99092	6429.17	0.9923	6192.33	0.99014	6340.93	0.98954	6300.7	0.99032	6476.03	0.99234	6236.67	0.98984	6045	0.99188	6388.77	0.98813	6094.38	0.98873	6144.55	0.99048	6277.54	0.99004
2018-06-19T17:51:00	0.98879	6137.1	0.98885	6152.17	0.98707	6261.09	0.98684	5893	0.98966	6347.46	0.99011	6342.71	0.98932	6314.01	0.99	6433.87	0.98707	6160.46	0.99077	6447.86	0.9892	6118.41	0.98809	6413.43	0.99129	6087.9	0.99089	6428.97	0.99212	6191.22	0.99018	6341.16	0.98955	6300.72	0.99015	6474.92	0.99228	6236.3	0.98968	6044.02	0.99178	6388.11	0.98799	6093.5	0.98864	6143.98	0.99042	6277.21	0.99
2018-06-19T17:54:00	0.98885	6137.49	0.98885	6152.16	0.98708	6261.14	0.98689	5893.28	0.99028	6351.45	0.99011	6342.69	0.9893	6313.87	0.98997	6433.67	0.98709	6160.57	0.99077	6447.85	0.98926	6118.77	0.98799	6412.8	0.99133	6088.16	0.99087	6428.8	0.99227	6192.12	0.99012	6340.82	0.98952	6300.58	0.99024	6475.47	0.9922	6235.78	0.98968	6043.97	0.9918	6388.26	0.98797	6093.34	0.98862	6143.83	0.99039	6276.98	0.9899
2018-06-19T17:57:00	0.98885	6137.48	0.98893	6152.64	0.98696	6260.36	0.98689	5893.3	0.98976	6348.1	0.99006	6342.37	0.98924	6313.49	0.98957	6431.11	0.98712	6160.8	0.99073	6447.61	0.98913	6118	0.98802	6412.96	0.99126	6087.72	0.99089	6428.92	0.99237	6192.76	0.98998	6339.9	0.98959	6300.98	0.99021	6475.31	0.99226	6236.17	0.98964	6043.73	0.9918	6388.26	0.98794	6093.17	0.98853	6143.28	0.99035	6276.76	0.98994
2018-06-19T18:00:00	0.9888	6137.14	0.98888	6152.33	0.98702	6260.74	0.98674	5892.38	0.99005	6349.95	0.99008	6342.53	0.98925	6313.56	0.98956	6431.04	0.98692	6159.5	0.99067	6447.18	0.98909	6117.71	0.98788	6412.06	0.99115	6087.03	0.99086	6428.75	0.99224	6191.96	0.98997	6339.83	0.98942	6299.92	0.99016	6474.95	0.99214	6235.38	0.98951	6042.93	0.9917	6387.58	0.98792	6093.07	0.98852	6143.21	0.99031	6276.49	0.9898
2018-06-19T18:03:00	0.98881	6137.24	0.98888	6152.38	0.987	6260.63	0.98677	5892.59	0.98997	6349.42	0.99012	6342.76	0.98928	6313.76	0.9893	6429.32	0.98701	6160.1	0.9906	6446.73	0.98905	6117.52	0.98785	6411.86	0.99116	6087.11	0.99082	6428.49	0.99216	6191.47	0.98995	6339.69	0.98936	6299.56	0.99019	6475.17	0.99217	6235.57	0.98957	6043.33	0.99172	6387.72	0.98788	6092.79	0.98851	6143.16	0.99027	6276.22	0.98968
2018-06-19T18:06:00	0.98873	6136.7	0.98868	6151.09	0.98695	6260.28	0.98668	5892.03	0.98983	6348.55	0.99005	6342.35	0.98921	6313.32	0.98946	6430.36	0.98692	6159.55	0.99051	6446.19	0.98897	6116.99	0.98781	6411.57	0.9911	6086.77	0.99072	6427.83	0.99206	6190.86	0.98988	6339.28	0.98939	6299.75	0.9901	6474.55	0.99201	6234.61	0.98947	6042.7	0.9917	6387.62	0.98777	6092.17	0.98838	6142.37	0.99032	6276.56	0.98965
2018-06-19T18:09:00	0.98875	6136.82	0.98873	6151.44	0.98701	6260.7	0.98672	5892.26	0.99019	6350.82	0.99007	6342.46	0.98918	6313.1	0.98936	6429.71	0.98685	6159.1	0.99053	6446.31	0.98902	6117.31	0.98779	6411.49	0.99108	6086.62	0.99075	6428.03	0.9921	6191.09	0.98985	6339.06	0.98933	6299.33	0.99001	6474.01	0.99222	6235.9	0.98947	6042.74	0.9917	6387.6	0.98776	6092.09	0.98847	6142.92	0.9903	6276.42	0.98964
2018-06-19T18:12:00	0.98857	6135.76	0.98876	6151.59	0.98693	6260.18	0.98657	5891.38	0.98967	6347.51	0.99002	6342.11	0.98919	6313.18	0.98938	6429.82	0.98689	6159.33	0.99044	6445.73	0.98896	6116.94	0.98778	6411.43	0.99102	6086.24	0.99083	6428.56	0.99202	6190.56	0.98984	6339.01	0.98919	6298.48	0.99004	6474.15	0.99212	6235.28	0.98951	6042.94	0.99169	6387.51	0.98775	6092.02	0.98834	6142.08	0.9903	6276.43	0.9897
2018-06-19T18:15:00	0.98856	6135.67	0.9887	6151.22	0.98693	6260.18	0.98656	5891.32	0.99013	6350.47	0.99005	6342.34	0.98906	6312.35	0.98936	6429.72	0.98679	6158.68	0.99044	6445.71	0.98902	6117.3	0.98765	6410.59	0.99099	6086.08	0.99075	6428.02	0.99194	6190.09	0.98989	6339.35	0.9893	6299.16	0.99004	6474.2	0.99209	6235.1	0.9894	6042.3	0.99165	6387.25	0.98772	6091.85	0.9883	6141.87	0.99018	6275.64	0.98942
2018-06-19T18:18:00	0.98859	6135.84	0.98866	6150.96	0.98682	6259.47	0.98659	5891.54	0.98971	6347.79	0.98997	6341.78	0.98907	6312.41	0.98916	6428.44	0.98674	6158.37	0.9903	6444.77	0.98896	6116.91	0.98761	6410.3	0.991	6086.12	0.99068	6427.6	0.99201	6190.54	0.98991	6339.43	0.98923	6298.74	0.99	6473.9	0.99202	6234.67	0.98943	6042.45	0.99166	6387.32	0.98766	6091.49	0.98828	6141.69	0.99019	6275.7	0.98944
2018-06-19T18:21:00	0.98863	6136.08	0.98853	6150.2	0.98676	6259.13	0.98643	5890.54	0.98999	6349.55	0.98988	6341.26	0.989	6311.93	0.98922	6428.79	0.98665	6157.85	0.99032	6444.92	0.98891	6116.63	0.98758	6410.11	0.9909	6085.5	0.99069	6427.63	0.99192	6189.97	0.9899	6339.42	0.9891	6297.87	0.98999	6473.84	0.99208	6235.02	0.98933	6041.83	0.9916	6386.95	0.98758	6091	0.98818	6141.07	0.99011	6275.24	0.9894
2018-06-19T18:24:00	0.98855	6135.58	0.98855	6150.28	0.98674	6259.01	0.98645	5890.65	0.98988	6348.83	0.98984	6340.99	0.98903	6312.18	0.98915	6428.33	0.98674	6158.43	0.99029	6444.71	0.98883	6116.11	0.98754	6409.86	0.99094	6085.77	0.99061	6427.15	0.99194	6190.08	0.9899	6339.38	0.98911	6297.96	0.98997	6473.72	0.99191	6233.93	0.98932	6041.77	0.99162	6387.08	0.98758	6090.95	0.98823	6141.39	0.99017	6275.57	0.98929
2018-06-19T18:27:00	0.98843	6134.88	0.98858	6150.51	0.98663	6258.26	0.98629	5889.74	0.98955	6346.74	0.98988	6341.2	0.98892	6311.47	0.98922	6428.78	0.98664	6157.79	0.99022	6444.28	0.98886	6116.31	0.98749	6409.51	0.99077	6084.69	0.99064	6427.34	0.99189	6189.74	0.98988	6339.28	0.98919	6298.47	0.98993	6473.44	0.99216	6235.53	0.98926	6041.44	0.99155	6386.62	0.98755	6090.78	0.98808	6140.47	0.99012	6275.27	0.98932
2018-06-19T18:30:00	0.98848	6135.17	0.98853	6150.16	0.98682	6259.49	0.98642	5890.52	0.98997	6349.45	0.98999	6341.91	0.98893	6311.48	0.98927	6429.11	0.98667	6157.96	0.99023	6444.35	0.98889	6116.51	0.98751	6409.64	0.99086	6085.26	0.99075	6428.07	0.99183	6189.43	0.98982	6338.86	0.98915	6298.18	0.98988	6473.16	0.99194	6234.16	0.9893	6041.67	0.99158	6386.78	0.98752	6090.61	0.98821	6141.29	0.99016	6275.53	0.98942
2018-06-19T18:33:00	0.98843	6134.89	0.9885	6149.98	0.98668	6258.63	0.98637	5890.22	0.98978	6348.19	0.98983	6340.94	0.98895	6311.63	0.98923	6428.88	0.98667	6157.97	0.9902	6444.12	0.9889	6116.6	0.98736	6408.71	0.99082	6085.04	0.99082	6428.51	0.99164	6188.24	0.98989	6339.3	0.98917	6298.32	0.9899	6473.28	0.99174	6232.91	0.98925	6041.38	0.99158	6386.8	0.98747	6090.27	0.98825	6141.54	0.99012	6275.27	0.98931
2018-06-19T18:36:00	0.98831	6134.12	0.98837	6149.18	0.98657	6257.92	0.98625	5889.5	0.98983	6348.53	0.9899	6341.37	0.98894	6311.56	0.98915	6428.34	0.98647	6156.73	0.99018	6444.03	0.98895	6116.85	0.98736	6408.65	0.99077	6084.74	0.99067	6427.55	0.99158	6187.86	0.98996	6339.77	0.98908	6297.75	0.99	6473.9	0.99203	6234.68	0.98923	6041.22	0.99154	6386.56	0.98738	6089.73	0.98815	6140.9	0.99013	6275.33	0.98918
2018-06-19T18:39:00	0.98839	6134.6	0.98848	6149.85	0.98667	6258.55	0.98628	5889.66	0.98975	6348.01	0.98986	6341.09	0.98894	6311.58	0.98916	6428.44	0.98653	6157.06	0.99008	6443.39	0.989	6117.21	0.98736	6408.67	0.99075	6084.57	0.99073	6427.88	0.99152	6187.48	0.9899	6339.37	0.9892	6298.5	0.98999	6473.88	0.99201	6234.56	0.98918	6040.96	0.99149	6386.26	0.98746	6090.23	0.98819	6141.16	0.99001	6274.61	0.98938
2018-06-19T18:42:00	0.98836	6134.42	0.98856	6150.34	0.98666	6258.45	0.98622	5889.32	0.9897	6347.7	0.98975	6340.41	0.98889	6311.27	0.98919	6428.59	0.98652	6157.01	0.99009	6443.44	0.989	6117.2	0.98729	6408.25	0.99081	6084.96	0.99063	6427.29	0.9915	6187.36	0.98991	6339.44	0.98912	6297.98	0.9899	6473.25	0.99197	6234.35	0.9892	6041.08	0.99151	6386.35	0.9874	6089.88	0.98814	6140.88	0.99003	6274.69	0.98926
2018-06-19T18:45:00	0.98828	6133.95	0.98844	6149.64	0.98661	6258.15	0.9861	5888.57	0.98975	6348.01	0.98975	6340.41	0.98889	6311.27	0.98923	6428.9	0.98644	6156.5	0.98994	6442.42	0.98894	6116.81	0.98729	6408.23	0.99071	6084.37	0.9906	6427.06	0.99152	6187.46	0.98985	6339.07	0.98916	6298.24	0.98991	6473.3	0.99176	6233.03	0.98916	6040.82	0.99149	6386.26	0.98735	6089.56	0.98814	6140.88	0.98986	6273.66	0.9892
2018-06-19T18:48:00	0.98828	6133.93	0.98842	6149.51	0.9866	6258.12	0.98618	5889.04	0.98977	6348.16	0.98977	6340.54	0.98894	6311.57	0.98912	6428.14	0.98655	6157.2	0.99003	6443.04	0.98906	6117.57	0.98726	6408.03	0.99074	6084.5	0.99071	6427.76	0.99145	6187.01	0.98996	6339.8	0.98925	6298.85	0.98989	6473.18	0.99196	6234.28	0.98918	6040.96	0.99147	6386.1	0.98737	6089.69	0.98813	6140.79	0.98995	6274.21	0.9892
2018-06-19T18:51:00	0.98825	6133.71	0.9884	6149.37	0.9865	6257.48	0.98618	5889.07	0.98963	6347.25	0.98983	6340.9	0.98886	6311.03	0.98897	6427.18	0.98649	6156.86	0.98994	6442.43	0.98901	6117.24	0.98719	6407.58	0.99076	6084.63	0.99062	6427.23	0.99146	6187.1	0.98986	6339.15	0.98929	6299.11	0.98984	6472.89	0.99195	6234.19	0.98916	6040.79	0.9915	6386.27	0.98741	6089.92	0.98813	6140.78	0.98988	6273.77	0.98919
2018-06-19T18:54:00	0.98815	6133.12	0.9883	6148.72	0.98646	6257.21	0.98609	5888.54	0.98957	6346.89	0.98962	6339.57	0.98875	6310.33	0.98915	6428.35	0.98641	6156.33	0.98989	6442.13	0.98901	6117.25	0.98727	6408.1	0.99081	6084.99	0.99082	6428.5	0.99146	6187.1	0.98986	6339.14	0.98928	6299.03	0.98993	6473.45	0.99193	6234.11	0.98907	6040.3	0.99152	6386.4	0.98726	6089.02	0.98812	6140.7	0.99003	6274.73	0.98928
2018-06-19T18:57:00	0.98816	6133.21	0.98832	6148.86	0.98649	6257.41	0.9861	5888.56	0.98972	6347.86	0.9897	6340.08	0.98883	6310.88	0.98914	6428.26	0.98639	6156.2	0.98991	6442.24	0.98914	6118.05	0.98715	6407.34	0.9908	6084.91	0.99086	6428.77	0.99133	6186.27	0.98988	6339.25	0.98921	6298.59	0.98987	6473.09	0.99217	6235.57	0.98912	6040.6	0.99147	6386.12	0.98732	6089.35	0.98815	6140.93	0.98992	6274.04	0.98913
2018-06-19T19:00:00	0.98818	6133.34	0.9883	6148.73	0.98648	6257.31	0.98606	5888.35	0.98965	6347.39	0.98962	6339.56	0.98886	6311.08	0.98909	6427.94	0.98632	6155.81	0.98994	6442.48	0.98908	6117.69	0.98712	6407.12	0.99075	6084.58	0.99085	6428.69	0.99137	6186.52	0.98984	6339.04	0.98924	6298.77	0.98981	6472.7	0.99217	6235.57	0.98911	6040.51	0.99148	6386.16	0.98731	6089.31	0.98815	6140.9	0.9899	6273.88	0.98907
2018-06-19T19:03:00	0.98814	6133.06	0.98833	6148.93	0.98644	6257.1	0.98608	5888.47	0.98962	6347.22	0.98972	6340.2	0.98887	6311.13	0.98891	6426.81	0.98634	6155.89	0.98993	6442.38	0.98904	6117.46	0.98715	6407.31	0.99069	6084.23	0.99068	6427.6	0.9914	6186.7	0.98993	6339.56	0.98911	6297.92	0.98988	6473.13	0.99178	6233.11	0.98906	6040.22	0.99145	6385.99	0.9873	6089.21	0.98816	6141	0.98991	6273.94	0.989
2018-06-19T19:06:00	0.98816	6133.18	0.98827	6148.58	0.98637	6256.61	0.98602	5888.09	0.98961	6347.15	0.98968	6339.98	0.98876	6310.44	0.98911	6428.08	0.98635	6155.99	0.9898	6441.57	0.98902	6117.32	0.98713	6407.19	0.99064	6083.9	0.99061	6427.16	0.99131	6186.15	0.98982	6338.88	0.98911	6297.95	0.98986	6472.98	0.992	6234.55	0.98904	6040.07	0.99139	6385.57	0.98718	6088.5	0.98805	6140.31	0.98985	6273.56	0.98903
2018-06-19T19:09:00	0.9881	6132.79	0.98827	6148.53	0.98633	6256.4	0.98599	5887.96	0.98942	6345.91	0.9897	6340.06	0.98875	6310.33	0.98897	6427.17	0.98631	6155.7	0.98981	6441.61	0.98899	6117.11	0.98716	6407.4	0.99065	6083.97	0.99062	6427.21	0.99129	6186.05	0.98982	6338.85	0.98907	6297.72	0.98985	6472.96	0.99193	6234.07	0.98892	6039.36	0.99139	6385.6	0.98717	6088.41	0.98806	6140.34	0.98987	6273.72	0.98897
2018-06-19T19:12:00	0.98813	6132.97	0.98822	6148.28	0.98627	6256.01	0.98589	5887.31	0.98935	6345.43	0.98952	6338.89	0.98868	6309.89	0.98907	6427.85	0.98626	6155.38	0.98976	6441.28	0.98893	6116.73	0.98712	6407.14	0.99058	6083.58	0.99064	6427.32	0.99128	6185.94	0.98981	6338.82	0.98901	6297.34	0.98982	6472.73	0.99193	6234.11	0.98901	6039.91	0.99135	6385.33	0.98718	6088.5	0.988	6140	0.98984	6273.49	0.98898
2018-06-19T19:15:00	0.9881	6132.78	0.98819	6148.05	0.98636	6256.58	0.98591	5887.44	0.98934	6345.39	0.98951	6338.87	0.9887	6310.03	0.98904	6427.64	0.98625	6155.32	0.98979	6441.48	0.98896	6116.95	0.98716	6407.4	0.99061	6083.76	0.99063	6427.24	0.99127	6185.91	0.98968	6337.97	0.98898	6297.1	0.98973	6472.14	0.99187	6233.68	0.98897	6039.66	0.99143	6385.85	0.98712	6088.12	0.98811	6140.69	0.98982	6273.4	0.989
2018-06-19T19:18:00	0.98809	6132.73	0.9881	6147.53	0.98636	6256.56	0.98583	5886.97	0.98923	6344.69	0.98945	6338.5	0.98864	6309.65	0.98888	6426.6	0.9862	6155.02	0.98976	6441.3	0.98899	6117.12	0.98705	6406.67	0.99061	6083.73	0.99046	6426.18	0.99126	6185.82	0.98978	6338.63	0.98906	6297.63	0.98976	6472.32	0.99198	6234.36	0.9889	6039.25	0.99124	6384.63	0.98708	6087.9	0.98806	6140.33	0.98987	6273.72	0.98894
2018-06-19T19:21:00	0.98806	6132.57	0.98813	6147.71	0.98619	6255.49	0.98586	5887.12	0.98922	6344.62	0.98951	6338.88	0.98862	6309.51	0.98891	6426.77	0.98618	6154.94	0.9897	6440.86	0.98909	6117.77	0.987	6406.34	0.9906	6083.65	0.99049	6426.39	0.99119	6185.43	0.98973	6338.32	0.98911	6297.95	0.98978	6472.47	0.99167	6232.46	0.98886	6038.98	0.99126	6384.78	0.98704	6087.67	0.98806	6140.34	0.9898	6273.25	0.98899
2018-06-19T19:24:00	0.98808	6132.68	0.98807	6147.3	0.98613	6255.09	0.98585	5887.08	0.98927	6344.96	0.9894	6338.14	0.98874	6310.31	0.98888	6426.61	0.98613	6154.57	0.98973	6441.08	0.98912	6117.9	0.98701	6406.41	0.99056	6083.41	0.99054	6426.67	0.9912	6185.48	0.98969	6338.02	0.98905	6297.57	0.98976	6472.37	0.99178	6233.17	0.98884	6038.84	0.99127	6384.82	0.98704	6087.64	0.98803	6140.16	0.98982	6273.37	0.98889
2018-06-19T19:27:00	0.98807	6132.62	0.98811	6147.58	0.98618	6255.4	0.98587	5887.21	0.98922	6344.59	0.98944	6338.41	0.98855	6309.11	0.98894	6427.01	0.98619	6154.96	0.98969	6440.82	0.98908	6117.65	0.98698	6406.24	0.9905	6083.07	0.99059	6427.03	0.99118	6185.37	0.98969	6338.08	0.98897	6297.08	0.98975	6472.31	0.99158	6231.85	0.98886	6038.99	0.99123	6384.58	0.98709	6087.97	0.98802	6140.12	0.9898	6273.26	0.98879
2018-06-19T19:30:00	0.98803	6132.36	0.9881	6147.49	0.98594	6253.9	0.98586	5887.13	0.9894	6345.76	0.98932	6337.62	0.98862	6309.54	0.98891	6426.83	0.9861	6154.43	0.98969	6440.8	0.9891	6117.8	0.98697	6406.15	0.99044	6082.69	0.99054	6426.69	0.99112	6184.99	0.98969	6338.06	0.989	6297.28	0.98984	6472.84	0.99154	6231.64	0.98886	6038.96	0.99131	6385.07	0.98704	6087.65	0.98797	6139.8	0.98983	6273.43	0.98885
2018-06-19T19:33:00	0.98799	6132.1	0.98806	6147.26	0.98612	6255.07	0.9858	5886.8	0.98935	6345.48	0.98951	6338.84	0.98854	6308.99	0.98891	6426.77	0.98613	6154.57	0.98976	6441.27	0.98903	6117.37	0.98699	6406.29	0.99057	6083.46	0.99057	6426.86	0.9911	6184.81	0.98956	6337.19	0.98908	6297.76	0.98978	6472.51	0.99183	6233.46	0.98888	6039.11	0.99124	6384.65	0.98707	6087.81	0.98808	6140.48	0.98979	6273.18	0.9888
2018-06-19T19:36:00	0.988	6132.18	0.98811	6147.58	0.98615	6255.24	0.98585	5887.09	0.98939	6345.74	0.98947	6338.6	0.98859	6309.33	0.98889	6426.69	0.98612	6154.52	0.98969	6440.83	0.98911	6117.9	0.98694	6405.98	0.99055	6083.37	0.99062	6427.22	0.9911	6184.87	0.9897	6338.12	0.98885	6296.31	0.98976	6472.33	0.99177	6233.08	0.98888	6039.1	0.99124	6384.61	0.98706	6087.76	0.98801	6140.04	0.98976	6273	0.98886
2018-06-19T19:39:00	0.98796	6131.96	0.98813	6147.71	0.98614	6255.18	0.9858	5886.81	0.98946	6346.18	0.98946	6338.56	0.98861	6309.48	0.98872	6425.55	0.98609	6154.33	0.9897	6440.91	0.98918	6118.31	0.98694	6405.93	0.9905	6083.07	0.99067	6427.51	0.99131	6186.16	0.98972	6338.24	0.98902	6297.35	0.9897	6471.98	0.9916	6232.02	0.98881	6038.68	0.99123	6384.55	0.98692	6086.91	0.988	6139.98	0.98974	6272.85	0.98883
2018-06-19T19:42:00	0.98795	6131.87	0.9881	6147.49	0.98606	6254.7	0.9858	5886.77	0.98949	6346.38	0.98942	6338.26	0.9885	6308.79	0.9889	6426.72	0.98604	6154.04	0.98971	6440.98	0.9891	6117.78	0.98695	6406	0.99049	6082.99	0.99058	6426.92	0.99127	6185.92	0.98966	6337.86	0.98909	6297.83	0.98975	6472.27	0.99161	6232.05	0.98878	6038.53	0.99119	6384.27	0.98706	6087.76	0.98797	6139.81	0.98974	6272.87	0.98883
2018-06-19T19:45:00	0.988	6132.17	0.98805	6147.21	0.98611	6254.97	0.98569	5886.11	0.98951	6346.47	0.98946	6338.56	0.9886	6309.42	0.98875	6425.78	0.98609	6154.34	0.98964	6440.5	0.9891	6117.8	0.98693	6405.89	0.99048	6082.95	0.99059	6426.99	0.99129	6186.02	0.98969	6338.02	0.98895	6296.94	0.9897	6471.94	0.99148	6231.24	0.98876	6038.38	0.99122	6384.52	0.98699	6087.32	0.98797	6139.8	0.98961	6272.02	0.98873
2018-06-19T19:48:00	0.988	6132.2	0.98807	6147.33	0.98614	6255.16	0.9857	5886.22	0.98946	6346.13	0.98944	6338.39	0.98851	6308.81	0.98887	6426.51	0.98606	6154.16	0.98962	6440.4	0.98909	6117.72	0.98696	6406.07	0.99044	6082.7	0.99043	6425.99	0.99128	6185.95	0.98962	6337.61	0.98898	6297.14	0.98969	6471.86	0.99148	6231.24	0.98879	6038.56	0.99122	6384.51	0.98699	6087.32	0.98797	6139.83	0.98969	6272.53	0.98871
2018-06-19T19:51:00	0.98795	6131.89	0.98808	6147.36	0.98606	6254.68	0.98576	5886.53	0.98947	6346.24	0.98939	6338.09	0.98842	6308.22	0.98888	6426.57	0.98609	6154.34	0.98963	6440.42	0.98911	6117.87	0.98693	6405.87	0.99044	6082.66	0.99057	6426.86	0.99123	6185.67	0.98957	6337.29	0.98895	6296.93	0.98966	6471.66	0.99193	6234.07	0.98882	6038.74	0.9912	6384.39	0.98696	6087.17	0.98799	6139.92	0.98971	6272.69	0.9887
2018-06-19T19:54:00	0.98797	6132.01	0.98795	6146.57	0.98614	6255.15	0.98579	5886.72	0.98953	6346.61	0.98935	6337.82	0.98848	6308.6	0.98873	6425.65	0.98606	6154.17	0.98963	6440.47	0.98911	6117.84	0.98687	6405.51	0.9905	6083.04	0.9906	6427.1	0.99132	6186.2	0.98957	6337.29	0.98905	6297.54	0.98964	6471.55	0.99155	6231.72	0.98879	6038.58	0.99119	6384.28	0.98706	6087.75	0.98802	6140.13	0.98975	6272.97	0.98871
2018-06-19T19:57:00	0.98795	6131.86	0.98801	6146.95	0.98616	6255.32	0.98569	5886.15	0.98951	6346.51	0.98946	6338.56	0.98847	6308.55	0.98883	6426.25	0.986	6153.8	0.98963	6440.43	0.98923	6118.6	0.98685	6405.39	0.99044	6082.7	0.99063	6427.25	0.9913	6186.11	0.98966	6337.83	0.98894	6296.86	0.98978	6472.49	0.9918	6233.29	0.98876	6038.38	0.99121	6384.41	0.98704	6087.63	0.98794	6139.61	0.98968	6272.47	0.98867
2018-06-19T20:00:00	0.98792	6131.67	0.988	6146.86	0.98605	6254.59	0.98568	5886.1	0.98956	6346.83	0.98936	6337.92	0.98846	6308.48	0.9888	6426.08	0.98602	6153.94	0.98957	6440.07	0.98916	6118.18	0.98682	6405.2	0.99046	6082.81	0.99064	6427.32	0.99128	6185.98	0.98966	6337.83	0.98889	6296.56	0.98977	6472.44	0.99177	6233.08	0.98879	6038.58	0.9912	6384.4	0.98698	6087.25	0.98793	6139.52	0.98957	6271.78	0.98864
2018-06-19T20:03:00	0.98798	6132.07	0.98799	6146.85	0.9861	6254.9	0.98572	5886.32	0.98964	6347.32	0.98947	6338.63	0.98856	6309.15	0.98881	6426.12	0.986	6153.79	0.98958	6440.12	0.98914	6118.07	0.98683	6405.27	0.9904	6082.42	0.99054	6426.7	0.99129	6186.04	0.98968	6337.98	0.98892	6296.72	0.98975	6472.29	0.99152	6231.5	0.98874	6038.28	0.99118	6384.24	0.98709	6087.94	0.98791	6139.42	0.98973	6272.79	0.98861
2018-06-19T20:06:00	0.98803	6132.39	0.98794	6146.48	0.98606	6254.69	0.98571	5886.24	0.98954	6346.69	0.98946	6338.57	0.98852	6308.89	0.98865	6425.12	0.98597	6153.58	0.98958	6440.09	0.98918	6118.31	0.98684	6405.33	0.99038	6082.33	0.99055	6426.73	0.99128	6185.99	0.98958	6337.36	0.98894	6296.89	0.98981	6472.64	0.9919	6233.87	0.98875	6038.31	0.9912	6384.37	0.98697	6087.22	0.98793	6139.57	0.98959	6271.91	0.98858
2018-06-19T20:09:00	0.98798	6132.06	0.98796	6146.62	0.98611	6254.97	0.98571	5886.25	0.98953	6346.64	0.9894	6338.18	0.98855	6309.11	0.9887	6425.45	0.98602	6153.88	0.98958	6440.14	0.98912	6117.92	0.98686	6405.41	0.99043	6082.65	0.99057	6426.87	0.99129	6186.01	0.98964	6337.75	0.98899	6297.16	0.98976	6472.35	0.99195	6234.21	0.98873	6038.18	0.99116	6384.13	0.98701	6087.42	0.98788	6139.23	0.9896	6271.97	0.98857
2018-06-19T20:12:00	0.98794	6131.8	0.98804	6147.12	0.98617	6255.38	0.9857	5886.18	0.98949	6346.35	0.98944	6338.44	0.9885	6308.79	0.98869	6425.37	0.98598	6153.63	0.98961	6440.3	0.98913	6118.01	0.98679	6405.01	0.99037	6082.25	0.99054	6426.71	0.99119	6185.44	0.9896	6337.5	0.98901	6297.32	0.98978	6472.49	0.99176	6233.01	0.98871	6038.1	0.99119	6384.28	0.98707	6087.79	0.98794	6139.58	0.98967	6272.44	0.98859
2018-06-19T20:15:00	0.98789	6131.52	0.98796	6146.64	0.98615	6255.24	0.98564	5885.81	0.98951	6346.46	0.98944	6338.39	0.98845	6308.47	0.98878	6425.97	0.98602	6153.91	0.98957	6440.05	0.98918	6118.28	0.98681	6405.11	0.99039	6082.36	0.99066	6427.45	0.99115	6185.13	0.98963	6337.69	0.98898	6297.15	0.98974	6472.19	0.99196	6234.27	0.98875	6038.3	0.99113	6383.94	0.98702	6087.49	0.98791	6139.42	0.98974	6272.89	0.98859
2018-06-19T20:18:00	0.98793	6131.73	0.98792	6146.4	0.98614	6255.19	0.98561	5885.66	0.98949	6346.34	0.98947	6338.63	0.98844	6308.4	0.98884	6426.32	0.98598	6153.65	0.98955	6439.94	0.98922	6118.53	0.98677	6404.87	0.99042	6082.56	0.99065	6427.38	0.99115	6185.17	0.98963	6337.65	0.98895	6296.95	0.98979	6472.57	0.99173	6232.82	0.98871	6038.09	0.9912	6384.38	0.98701	6087.45	0.98788	6139.22	0.98968	6272.5	0.98858
2018-06-19T20:21:00	0.98788	6131.46	0.98787	6146.07	0.98612	6255.08	0.98562	5885.73	0.98942	6345.89	0.98942	6338.31	0.98844	6308.37	0.9888	6426.11	0.98591	6153.22	0.98959	6440.16	0.98916	6118.15	0.98677	6404.87	0.99031	6081.86	0.99059	6427.04	0.99112	6184.96	0.98965	6337.8	0.98891	6296.67	0.98975	6472.3	0.99197	6234.32	0.98877	6038.42	0.99117	6384.2	0.98694	6087.03	0.98789	6139.31	0.9897	6272.6	0.98861
2018-06-19T20:24:00	0.98792	6131.71	0.98789	6146.19	0.98614	6255.15	0.98565	5885.92	0.98938	6345.62	0.98935	6337.86	0.98845	6308.45	0.98884	6426.34	0.98595	6153.46	0.98947	6439.37	0.98919	6118.36	0.98672	6404.52	0.99037	6082.28	0.99056	6426.84	0.99111	6184.9	0.98964	6337.73	0.98893	6296.81	0.98979	6472.52	0.99163	6232.18	0.9887	6038.01	0.99114	6384	0.98696	6087.13	0.98791	6139.4	0.98965	6272.32	0.98848
2018-06-19T20:27:00	0.98797	6132.02	0.98789	6146.16	0.9861	6254.93	0.98561	5885.67	0.98934	6345.42	0.98938	6338.04	0.98845	6308.47	0.98877	6425.91	0.98601	6153.87	0.98954	6439.84	0.98912	6117.92	0.98676	6404.81	0.99034	6082.11	0.99051	6426.52	0.9911	6184.86	0.98962	6337.63	0.98889	6296.53	0.98983	6472.8	0.99178	6233.12	0.98869	6037.97	0.99111	6383.76	0.98692	6086.88	0.98785	6139.08	0.98965	6272.31	0.98847
2018-06-19T20:30:00	0.98793	6131.76	0.98796	6146.65	0.98609	6254.87	0.98562	5885.71	0.9893	6345.17	0.9894	6338.14	0.98842	6308.27	0.9888	6426.06	0.98585	6152.82	0.98949	6439.54	0.98908	6117.65	0.98673	6404.57	0.99032	6081.93	0.99056	6426.78	0.99116	6185.22	0.98958	6337.34	0.98895	6296.91	0.98974	6472.23	0.99185	6233.57	0.98868	6037.88	0.99116	6384.13	0.98689	6086.68	0.98782	6138.87	0.98958	6271.85	0.98856
2018-06-19T20:33:00	0.98785	6131.25	0.98787	6146.05	0.98607	6254.71	0.98564	5885.85	0.9894	6345.8	0.98932	6337.64	0.9884	6308.14	0.98883	6426.27	0.98585	6152.87	0.98952	6439.74	0.98917	6118.23	0.98674	6404.69	0.99036	6082.17	0.99062	6427.21	0.99115	6185.13	0.98964	6337.74	0.98894	6296.87	0.98975	6472.31	0.99174	6232.91	0.98868	6037.89	0.9911	6383.71	0.98692	6086.92	0.98785	6139.02	0.98958	6271.83	0.98853
2018-06-19T20:36:00	0.9879	6131.57	0.98796	6146.65	0.98604	6254.56	0.9856	5885.61	0.98932	6345.24	0.98934	6337.79	0.98847	6308.56	0.98867	6425.25	0.98588	6153.06	0.98952	6439.72	0.98906	6117.57	0.98669	6404.35	0.99039	6082.37	0.99057	6426.88	0.99109	6184.79	0.98957	6337.3	0.98894	6296.83	0.98966	6471.66	0.99149	6231.3	0.98866	6037.78	0.99112	6383.86	0.98703	6087.59	0.98783	6138.93	0.98968	6272.47	0.98848
2018-06-19T20:39:00	0.98787	6131.36	0.98795	6146.55	0.98607	6254.74	0.98559	5885.54	0.98931	6345.19	0.98923	6337.09	0.98836	6307.88	0.98884	6426.34	0.98592	6153.29	0.98948	6439.46	0.9892	6118.41	0.98668	6404.25	0.9903	6081.84	0.99065	6427.38	0.99109	6184.77	0.98963	6337.69	0.98888	6296.49	0.98972	6472.08	0.99174	6232.88	0.98888	6039.13	0.99113	6383.9	0.98695	6087.08	0.9879	6139.37	0.98955	6271.67	0.98847
2018-06-19T20:42:00	0.9879	6131.57	0.98788	6146.11	0.98608	6254.77	0.98557	5885.43	0.98919	6344.46	0.98935	6337.83	0.98844	6308.4	0.98882	6426.23	0.9858	6152.52	0.98949	6439.56	0.98927	6118.88	0.98668	6404.25	0.99035	6082.11	0.99059	6426.99	0.99109	6184.81	0.98963	6337.68	0.98897	6297.06	0.98965	6471.63	0.99174	6232.89	0.98868	6037.91	0.9911	6383.73	0.98698	6087.28	0.98786	6139.09	0.98952	6271.46	0.98852
2018-06-19T20:45:00	0.98788	6131.45	0.98791	6146.32	0.98601	6254.36	0.98557	5885.4	0.98929	6345.09	0.98932	6337.65	0.98848	6308.66	0.98869	6425.38	0.98591	6153.21	0.98946	6439.36	0.98916	6118.2	0.98666	6404.13	0.99033	6082	0.99056	6426.84	0.99086	6183.34	0.98962	6337.57	0.9889	6296.63	0.9897	6471.93	0.99174	6232.87	0.98865	6037.68	0.99106	6383.49	0.98691	6086.82	0.98786	6139.12	0.98958	6271.87	0.98845
2018-06-19T20:48:00	0.98783	6131.16	0.98789	6146.2	0.98588	6253.56	0.9855	5885.02	0.9893	6345.11	0.98932	6337.65	0.98844	6308.38	0.98882	6426.21	0.98589	6153.1	0.9894	6438.96	0.98915	6118.09	0.9866	6403.78	0.99038	6082.31	0.99063	6427.25	0.99092	6183.74	0.98963	6337.63	0.98887	6296.39	0.98961	6471.36	0.99194	6234.11	0.98867	6037.81	0.99103	6383.27	0.98693	6086.95	0.98781	6138.78	0.98958	6271.83	0.98841
2018-06-19T20:51:00	0.9879	6131.55	0.98775	6145.33	0.98605	6254.58	0.98552	5885.12	0.98913	6344.06	0.98937	6337.93	0.98827	6307.29	0.98881	6426.14	0.98585	6152.82	0.98942	6439.04	0.98915	6118.11	0.98665	6404.08	0.99033	6082.02	0.99053	6426.59	0.99078	6182.85	0.98959	6337.38	0.98882	6296.13	0.98976	6472.32	0.99158	6231.88	0.98863	6037.59	0.99105	6383.4	0.98695	6087.07	0.9878	6138.77	0.98945	6271.04	0.98832
2018-06-19T20:54:00	0.98793	6131.73	0.98783	6145.84	0.98613	6255.12	0.98562	5885.7	0.98883	6342.12	0.9894	6338.13	0.98847	6308.56	0.98884	6426.33	0.9859	6153.15	0.98943	6439.16	0.98923	6118.58	0.98659	6403.71	0.99032	6081.94	0.99062	6427.17	0.9908	6182.96	0.98952	6336.93	0.98886	6296.37	0.98976	6472.36	0.9917	6232.64	0.98874	6038.23	0.99108	6383.57	0.98705	6087.7	0.98788	6139.26	0.98955	6271.7	0.98837
2018-06-19T20:57:00	0.98789	6131.52	0.98783	6145.81	0.98624	6255.78	0.98558	5885.49	0.98867	6341.07	0.98934	6337.75	0.98838	6307.98	0.98885	6426.38	0.98591	6153.23	0.98946	6439.3	0.98934	6119.27	0.98656	6403.51	0.99034	6082.05	0.99081	6428.44	0.9908	6182.97	0.98957	6337.3	0.98891	6296.67	0.98958	6471.19	0.99168	6232.5	0.98879	6038.55	0.99102	6383.2	0.98706	6087.74	0.98789	6139.33	0.98954	6271.61	0.98834
2018-06-19T21:00:00	0.98789	6131.52	0.98786	6146.03	0.98626	6255.96	0.98563	5885.78	0.98869	6341.23	0.98942	6338.26	0.98856	6309.14	0.98879	6426.02	0.98586	6152.94	0.98953	6439.78	0.9894	6119.67	0.98659	6403.71	0.99035	6082.13	0.99079	6428.3	0.99097	6184.02	0.98959	6337.4	0.989	6297.26	0.98955	6470.95	0.99165	6232.33	0.98875	6038.34	0.99114	6383.95	0.98706	6087.77	0.98787	6139.18	0.98948	6271.22	0.98838
2018-06-19T21:03:00	0.98793	6131.78	0.988	6146.88	0.98635	6256.52	0.98554	5885.22	0.98853	6340.23	0.98945	6338.44	0.9886	6309.42	0.98889	6426.67	0.98599	6153.73	0.98943	6439.15	0.98936	6119.43	0.98658	6403.65	0.99034	6082.1	0.99078	6428.23	0.991	6184.25	0.98962	6337.63	0.98899	6297.15	0.98958	6471.15	0.99178	6233.14	0.98878	6038.49	0.9911	6383.7	0.98694	6087.04	0.98795	6139.68	0.98939	6270.64	0.9884
2018-06-19T21:06:00	0.9879	6131.58	0.98794	6146.48	0.98631	6256.23	0.98555	5885.32	0.98851	6340.1	0.98947	6338.6	0.9886	6309.38	0.98893	6426.93	0.98596	6153.54	0.98941	6438.97	0.98945	6119.99	0.9866	6403.75	0.99033	6082	0.99084	6428.63	0.99093	6183.78	0.98967	6337.9	0.98909	6297.81	0.98961	6471.37	0.99175	6232.95	0.98883	6038.8	0.99112	6383.86	0.98708	6087.9	0.98796	6139.72	0.98958	6271.84	0.98832
2018-06-19T21:09:00	0.98789	6131.52	0.98801	6146.92	0.98602	6254.43	0.98552	5885.13	0.98853	6340.22	0.98946	6338.55	0.98864	6309.63	0.98893	6426.92	0.98596	6153.54	0.98935	6438.64	0.98941	6119.71	0.98654	6403.36	0.99035	6082.15	0.99067	6427.53	0.99098	6184.1	0.9898	6338.75	0.98905	6297.54	0.98965	6471.64	0.99174	6232.91	0.98874	6038.26	0.99114	6383.98	0.98703	6087.6	0.98788	6139.24	0.9895	6271.35	0.98827
2018-06-19T21:12:00	0.9879	6131.6	0.98789	6146.17	0.98623	6255.77	0.98545	5884.69	0.98831	6338.8	0.98936	6337.88	0.98858	6309.26	0.98877	6425.89	0.98593	6153.37	0.98931	6438.35	0.98945	6119.95	0.98653	6403.31	0.99031	6081.9	0.99082	6428.47	0.99097	6184.03	0.98971	6338.19	0.98896	6296.97	0.98962	6471.44	0.99145	6231.09	0.98875	6038.34	0.99118	6384.22	0.987	6087.42	0.98791	6139.4	0.98956	6271.71	0.98829
2018-06-19T21:15:00	0.98789	6131.49	0.98788	6146.13	0.98626	6255.95	0.98549	5884.97	0.98833	6338.9	0.98946	6338.56	0.9885	6308.77	0.98886	6426.49	0.98588	6153.02	0.98931	6438.33	0.98943	6119.84	0.98657	6403.53	0.99034	6082.11	0.9907	6427.71	0.99098	6184.1	0.98975	6338.41	0.98893	6296.83	0.98962	6471.43	0.99165	6232.3	0.9887	6037.99	0.99121	6384.42	0.98701	6087.44	0.98792	6139.49	0.9895	6271.36	0.98826
2018-06-19T21:18:00	0.98784	6131.19	0.98787	6146.08	0.9862	6255.54	0.98549	5884.96	0.98843	6339.53	0.98932	6337.61	0.98845	6308.43	0.98884	6426.33	0.98591	6153.22	0.98928	6438.16	0.98942	6119.8	0.98655	6403.41	0.99028	6081.69	0.99072	6427.87	0.99096	6183.97	0.9897	6338.13	0.98907	6297.72	0.9896	6471.31	0.99192	6234.04	0.98866	6037.78	0.99123	6384.55	0.98698	6087.25	0.98785	6139.06	0.98942	6270.86	0.98825
2018-06-19T21:21:00	0.98786	6131.35	0.98784	6145.87	0.98618	6255.45	0.98544	5884.61	0.98835	6339.07	0.98939	6338.09	0.98846	6308.52	0.98885	6426.4	0.98592	6153.31	0.98926	6438.03	0.98937	6119.46	0.98655	6403.39	0.99021	6081.28	0.99072	6427.84	0.99094	6183.82	0.98972	6338.24	0.98904	6297.48	0.98962	6471.45	0.99168	6232.53	0.98872	6038.16	0.9912	6384.37	0.98695	6087.07	0.98779	6138.68	0.98952	6271.46	0.98825
2018-06-19T21:24:00	0.98783	6131.16	0.98787	6146.06	0.98618	6255.46	0.98544	5884.64	0.98834	6338.99	0.98928	6337.39	0.9884	6308.1	0.98889	6426.69	0.98589	6153.07	0.98926	6438.05	0.98936	6119.42	0.98658	6403.6	0.99022	6081.33	0.99067	6427.56	0.99097	6184.02	0.98967	6337.9	0.98891	6296.68	0.98967	6471.75	0.99172	6232.75	0.98869	6037.95	0.99118	6384.21	0.98695	6087.05	0.98782	6138.89	0.98946	6271.08	0.98822
2018-06-19T21:27:00	0.98781	6131	0.98791	6146.35	0.9862	6255.56	0.98547	5884.82	0.98838	6339.23	0.98946	6338.51	0.98845	6308.43	0.98878	6425.98	0.98585	6152.87	0.98921	6437.69	0.98941	6119.71	0.98653	6403.28	0.99019	6081.15	0.99063	6427.24	0.99093	6183.75	0.98967	6337.94	0.98884	6296.24	0.98967	6471.75	0.9917	6232.63	0.98872	6038.11	0.99106	6383.46	0.98697	6087.23	0.98783	6138.9	0.98949	6271.28	0.98823
2018-06-19T21:30:00	0.98787	6131.36	0.98786	6146.01	0.98613	6255.09	0.98541	5884.47	0.98836	6339.13	0.98936	6337.93	0.98839	6308.08	0.98884	6426.32	0.98583	6152.71	0.98922	6437.76	0.98933	6119.21	0.98649	6403.05	0.99016	6080.98	0.99057	6426.9	0.99099	6184.17	0.98959	6337.42	0.98899	6297.16	0.98961	6471.39	0.99151	6231.45	0.98867	6037.81	0.99119	6384.28	0.9869	6086.77	0.98775	6138.45	0.9895	6271.33	0.98821
2018-06-19T21:33:00	0.98782	6131.07	0.98789	6146.2	0.98619	6255.47	0.98537	5884.24	0.98842	6339.48	0.9893	6337.5	0.98845	6308.46	0.98882	6426.22	0.98581	6152.59	0.98921	6437.72	0.98927	6118.87	0.98653	6403.26	0.99012	6080.73	0.99057	6426.85	0.99088	6183.48	0.98963	6337.68	0.98897	6297.05	0.98962	6471.43	0.99143	6230.91	0.98862	6037.53	0.99111	6383.77	0.98699	6087.33	0.98779	6138.65	0.98941	6270.78	0.98828
2018-06-19T21:36:00	0.98782	6131.09	0.98785	6145.97	0.98609	6254.86	0.98539	5884.33	0.98827	6338.53	0.98938	6338.03	0.98836	6307.85	0.98884	6426.37	0.98576	6152.27	0.98921	6437.71	0.98929	6118.98	0.9865	6403.09	0.99012	6080.7	0.99053	6426.6	0.99094	6183.85	0.9896	6337.49	0.98889	6296.58	0.98956	6471.03	0.99152	6231.52	0.98869	6037.93	0.99111	6383.78	0.98693	6086.93	0.98778	6138.59	0.98949	6271.26	0.98816
2018-06-19T21:39:00	0.98776	6130.72	0.98775	6145.33	0.98611	6254.96	0.98539	5884.36	0.9884	6339.39	0.9894	6338.14	0.98837	6307.91	0.98877	6425.9	0.98577	6152.36	0.98923	6437.85	0.9893	6119.04	0.98646	6402.82	0.99019	6081.17	0.99061	6427.16	0.99095	6183.91	0.98956	6337.22	0.98873	6295.55	0.98953	6470.84	0.99154	6231.66	0.98868	6037.89	0.99109	6383.64	0.98695	6087.09	0.98769	6138.04	0.98951	6271.45	0.98819
2018-06-19T21:42:00	0.98781	6131.01	0.98773	6145.21	0.98613	6255.14	0.98534	5884.06	0.98834	6338.98	0.98932	6337.62	0.98834	6307.77	0.98881	6426.15	0.98577	6152.34	0.98921	6437.68	0.98933	6119.22	0.98643	6402.65	0.99009	6080.53	0.99059	6427.01	0.99095	6183.92	0.98956	6337.23	0.98889	6296.54	0.98961	6471.37	0.99147	6231.19	0.98863	6037.6	0.99105	6383.38	0.98689	6086.7	0.98781	6138.81	0.98948	6271.21	0.98817
2018-06-19T21:45:00	0.98781	6131.01	0.98776	6145.37	0.98608	6254.81	0.98535	5884.12	0.98836	6339.08	0.98939	6338.07	0.98834	6307.77	0.98874	6425.68	0.98581	6152.61	0.98922	6437.76	0.98931	6119.08	0.98641	6402.52	0.99014	6080.86	0.99066	6427.46	0.99092	6183.73	0.98956	6337.19	0.98875	6295.64	0.98957	6471.1	0.99142	6230.9	0.98863	6037.55	0.99105	6383.4	0.9869	6086.77	0.98771	6138.15	0.98938	6270.62	0.98823
2018-06-19T21:48:00	0.98784	6131.22	0.98783	6145.84	0.98603	6254.46	0.98532	5883.94	0.9883	6338.72	0.98924	6337.14	0.9884	6308.15	0.98867	6425.23	0.9858	6152.53	0.98925	6437.98	0.98923	6118.59	0.98649	6403.02	0.99009	6080.51	0.99057	6426.85	0.99097	6184.01	0.98962	6337.61	0.9888	6295.97	0.9895	6470.64	0.99158	6231.91	0.9886	6037.4	0.99106	6383.46	0.98706	6087.77	0.98772	6138.27	0.98944	6271	0.98819
2018-06-19T21:51:00	0.98776	6130.69	0.98775	6145.34	0.98605	6254.63	0.98541	5884.49	0.98831	6338.82	0.98928	6337.36	0.98839	6308.08	0.98871	6425.48	0.9858	6152.52	0.98922	6437.77	0.98924	6118.69	0.98644	6402.7	0.99013	6080.77	0.99059	6426.99	0.99093	6183.77	0.98951	6336.89	0.98879	6295.89	0.98948	6470.5	0.99129	6230.04	0.98864	6037.61	0.99105	6383.37	0.98693	6086.93	0.98777	6138.55	0.98941	6270.77	0.98816
2018-06-19T21:54:00	0.98778	6130.85	0.98764	6144.66	0.98604	6254.54	0.98535	5884.08	0.98825	6338.4	0.98932	6337.65	0.98835	6307.79	0.98876	6425.81	0.98577	6152.34	0.9893	6438.26	0.98922	6118.52	0.98643	6402.62	0.99005	6080.33	0.99058	6426.93	0.99096	6183.94	0.98954	6337.09	0.98873	6295.5	0.98964	6471.55	0.99134	6230.37	0.98867	6037.83	0.99107	6383.54	0.98689	6086.74	0.98774	6138.39	0.98932	6270.23	0.98815
2018-06-19T21:57:00	0.98777	6130.75	0.98766	6144.79	0.98609	6254.89	0.98537	5884.24	0.98826	6338.45	0.98932	6337.63	0.98825	6307.16	0.9886	6424.78	0.9858	6152.57	0.98928	6438.16	0.98933	6119.22	0.98639	6402.41	0.99011	6080.68	0.99059	6427.04	0.99086	6183.32	0.98949	6336.76	0.98874	6295.62	0.98958	6471.17	0.99178	6233.14	0.98861	6037.48	0.99103	6383.27	0.98687	6086.61	0.98774	6138.36	0.98942	6270.83	0.98821
2018-06-19T22:00:00	0.98765	6130.01	0.9877	6145.02	0.98609	6254.84	0.98536	5884.17	0.98824	6338.34	0.9893	6337.51	0.98833	6307.67	0.9886	6424.75	0.98571	6152	0.98921	6437.7	0.98934	6119.3	0.98637	6402.24	0.99008	6080.49	0.99061	6427.11	0.9909	6183.59	0.98953	6337.05	0.98877	6295.76	0.98958	6471.16	0.99124	6229.73	0.98866	6037.75	0.99103	6383.29	0.98679	6086.12	0.98773	6138.33	0.9895	6271.33	0.98824
2018-06-19T22:03:00	0.98772	6130.47	0.98766	6144.73	0.98606	6254.69	0.98537	5884.23	0.98838	6339.26	0.98937	6337.98	0.98829	6307.43	0.98857	6424.61	0.98577	6152.34	0.98927	6438.12	0.98938	6119.52	0.98635	6402.11	0.99008	6080.49	0.99069	6427.65	0.9909	6183.58	0.98946	6336.56	0.98876	6295.7	0.98957	6471.11	0.99146	6231.15	0.98862	6037.52	0.99104	6383.36	0.98679	6086.12	0.98775	6138.43	0.98939	6270.64	0.98813
2018-06-19T22:06:00	0.98772	6130.43	0.98771	6145.1	0.98598	6254.17	0.98529	5883.77	0.98828	6338.6	0.98919	6336.83	0.98832	6307.64	0.98871	6425.5	0.98569	6151.85	0.98916	6437.35	0.9892	6118.44	0.9864	6402.46	0.99003	6080.2	0.99057	6426.85	0.99091	6183.65	0.98949	6336.74	0.98876	6295.74	0.98951	6470.7	0.99143	6230.92	0.98859	6037.36	0.991	6383.05	0.98689	6086.71	0.98773	6138.33	0.98939	6270.64	0.9881
2018-06-19T22:09:00	0.98777	6130.73	0.9877	6144.99	0.986	6254.26	0.98533	5883.98	0.98834	6338.97	0.98926	6337.26	0.98829	6307.41	0.98874	6425.69	0.9857	6151.91	0.98923	6437.82	0.98932	6119.17	0.9864	6402.47	0.99007	6080.39	0.99054	6426.66	0.99085	6183.27	0.98953	6337.02	0.98866	6295.1	0.98954	6470.92	0.99147	6231.2	0.98855	6037.11	0.99098	6382.97	0.98689	6086.68	0.98774	6138.39	0.98935	6270.39	0.98813
2018-06-19T22:12:00	0.98775	6130.67	0.98772	6145.14	0.98599	6254.23	0.98531	5883.86	0.98827	6338.53	0.98923	6337.06	0.98838	6307.98	0.98874	6425.7	0.9857	6151.92	0.98921	6437.7	0.98917	6118.27	0.98635	6402.11	0.99002	6080.11	0.99064	6427.35	0.99082	6183.1	0.98943	6336.36	0.98875	6295.65	0.98958	6471.16	0.99153	6231.59	0.98864	6037.64	0.99095	6382.75	0.98693	6086.96	0.9877	6138.14	0.98938	6270.61	0.98807
2018-06-19T22:15:00	0.98772	6130.42	0.9877	6145	0.98594	6253.93	0.98533	5883.96	0.98851	6340.07	0.98929	6337.46	0.98827	6307.27	0.98859	6424.7	0.98572	6152.03	0.98919	6437.59	0.98922	6118.52	0.98636	6402.19	0.99006	6080.34	0.9905	6426.4	0.99086	6183.36	0.98951	6336.89	0.98872	6295.48	0.98947	6470.46	0.99145	6231.08	0.98855	6037.09	0.99093	6382.65	0.98688	6086.65	0.98767	6137.91	0.98926	6269.83	0.98811
2018-06-19T22:18:00	1.00732	6252.1	1.00677	6263.65	1.00475	6373.19	1.00576	6006.01	1.00726	6460.32	1.00035	6408.3	1.00748	6429.9	1.00666	6542.13	1.0055	6275.5	1.00714	6554.41	1.00852	6237.95	1.00425	6518.31	1.01003	6202.97	1.00856	6543.59	1.00995	6302.48	1.00853	6458.7	1.00778	6416.81	1.00817	6592.76	1.01013	6348.47	1.00897	6161.77	1.01071	6510.04	1.00636	6206.77	1.00751	6261.26	1.0083	6390.49	1.00699
2018-06-19T22:21:00	1.00313	6226.09	1.00337	6242.51	1.00417	6369.53	1.00325	5991.02	1.00416	6440.44	1.00202	6418.97	1.00508	6414.61	1.00266	6516.18	1.00312	6260.62	1.0026	6524.84	1.0051	6216.77	1.00254	6507.22	1.00219	6154.85	1.00472	6518.66	1.00343	6261.78	1.00205	6417.2	1.0041	6393.4	1.00448	6568.62	1.00452	6313.22	1.00528	6139.25	1.00387	6465.99	1.00261	6183.67	1.00404	6239.67	1.00389	6362.52	1.00392
2018-06-19T22:24:00	1.00086	6212.03	1.00134	6229.87	1.00161	6353.33	1.00129	5979.29	1.00262	6430.56	1.00105	6412.78	1.00192	6394.4	1.00074	6503.65	1.00058	6244.78	1.00111	6515.12	1.00193	6197.18	1.00061	6494.67	1.00052	6144.6	1.00213	6501.87	1.00108	6247.15	1.00069	6408.51	1.00187	6379.21	1.0015	6549.12	1.00172	6295.58	1.00214	6120.1	1.00166	6451.76	1.00072	6171.98	1.0012	6222.01	1.00122	6345.66	1.00186
2018-06-19T22:27:00	1.00064	6210.64	1.00113	6228.54	1.00136	6351.75	1.00107	5977.97	1.00258	6430.29	1.00092	6411.92	1.00137	6390.92	1.0006	6502.79	1.00028	6242.92	1.00073	6512.66	1.00147	6194.29	1.00041	6493.38	1.00057	6144.9	1.00205	6501.34	1.00098	6246.49	1.00058	6407.78	1.00166	6377.86	1.0009	6545.21	1.00168	6295.38	1.00185	6118.29	1.00147	6450.52	1.00041	6170.1	1.00106	6221.12	1.00102	6344.35	1.00167
2018-06-19T22:30:00	1.00052	6209.93	1.001	6227.73	1.0012	6350.72	1.001	5977.54	1.00255	6430.09	1.0008	6411.18	1.00123	6389.98	1.00058	6502.66	1.0003	6243.01	1.00056	6511.55	1.00121	6192.68	1.0003	6492.68	1.00051	6144.52	1.00198	6500.93	1.00085	6245.69	1.00053	6407.48	1.00147	6376.66	1.00064	6543.5	1.00146	6293.95	1.00177	6117.81	1.00142	6450.22	1.00024	6169.03	1.00097	6220.61	1.00104	6344.49	1.00158
2018-06-19T22:33:00	1.00048	6209.63	1.00113	6228.58	1.00116	6350.45	1.00093	5977.15	1.00251	6429.88	1.00081	6411.23	1.00111	6389.27	1.00048	6502	1.00025	6242.74	1.00033	6510.08	1.00106	6191.77	1.00023	6492.2	1.00049	6144.42	1.00197	6500.81	1.00085	6245.68	1.00034	6406.28	1.00138	6376.07	1.00033	6541.48	1.0016	6294.87	1.00176	6117.79	1.00136	6449.81	1.00023	6168.97	1.00083	6219.71	1.00087	6343.44	1.00151
2018-06-19T22:36:00	1.00046	6209.5	1.00116	6228.77	1.00128	6351.2	1.00088	5976.86	1.00254	6430.05	1.00069	6410.51	1.00105	6388.85	1.00052	6502.26	1.00017	6242.23	1.00017	6509.02	1.001	6191.39	1.00028	6492.52	1.0004	6143.86	1.00192	6500.54	1.00089	6245.91	1.00039	6406.57	1.00138	6376.06	1.00013	6540.17	1.00158	6294.75	1.00179	6117.95	1.00128	6449.3	1.00026	6169.14	1.00072	6219.02	1.00091	6343.64	1.00152
2018-06-19T22:39:00	1.00048	6209.66	1.00109	6228.35	1.00119	6350.65	1.00092	5977.08	1.0025	6429.78	1.00083	6411.39	1.00094	6388.18	1.00051	6502.22	1.00019	6242.35	1.00006	6508.3	1.00102	6191.53	1.00024	6492.3	1.00045	6144.14	1.00193	6500.61	1.00083	6245.57	1.00028	6405.88	1.00137	6375.99	0.99994	6538.91	1.00168	6295.33	1.00181	6118.1	1.00121	6448.81	1.00035	6169.72	1.00064	6218.54	1.00084	6343.25	1.00151
2018-06-19T22:42:00	1.00049	6209.69	1.00102	6227.87	1.00127	6351.15	1.00087	5976.76	1.00251	6429.83	1.00072	6410.68	1.0009	6387.91	1.0005	6502.15	1.00018	6242.31	0.99989	6507.18	1.00099	6191.34	1.00024	6492.29	1.00036	6143.61	1.00191	6500.46	1.00089	6245.93	1.00037	6406.43	1.00139	6376.16	0.99985	6538.35	1.0017	6295.48	1.00169	6117.33	1.00118	6448.62	1.00028	6169.3	1.0006	6218.3	1.0009	6343.6	1.00149
2018-06-19T22:45:00	1.00051	6209.86	1.00112	6228.54	1.00123	6350.88	1.00084	5976.58	1.00266	6430.84	1.00071	6410.61	1.00102	6388.66	1.00052	6502.26	1.00009	6241.74	0.99976	6506.36	1.00099	6191.33	1.00022	6492.18	1.00045	6144.16	1.00203	6501.23	1.0008	6245.38	1.00034	6406.23	1.00145	6376.54	0.99965	6537.03	1.00175	6295.8	1.00178	6117.86	1.00111	6448.21	1.00028	6169.27	1.00056	6218.06	1.00086	6343.36	1.00161
2018-06-19T22:48:00	1.00054	6210.04	1.00121	6229.09	1.0011	6350.08	1.00081	5976.45	1.0025	6429.8	1.00072	6410.65	1.00094	6388.16	1.00056	6502.49	1.00009	6241.74	0.99967	6505.75	1.001	6191.4	1.00019	6491.93	1.00049	6144.39	1.00195	6500.71	1.00083	6245.55	1.00035	6406.32	1.00144	6376.47	0.9995	6536.03	1.00151	6294.28	1.00172	6117.52	1.00113	6448.3	1.00027	6169.25	1.00046	6217.43	1.00081	6343.03	1.00147
2018-06-19T22:51:00	1.00051	6209.81	1.00123	6229.2	1.00127	6351.14	1.00083	5976.52	1.00257	6430.27	1.00071	6410.58	1.00096	6388.28	1.00032	6500.96	1.00002	6241.31	0.99957	6505.1	1.00095	6191.11	1.00021	6492.1	1.00044	6144.08	1.0019	6500.4	1.00084	6245.61	1.00032	6406.11	1.0014	6376.18	0.99935	6535.03	1.00152	6294.33	1.00166	6117.17	1.00099	6447.42	1.00031	6169.48	1.00045	6217.33	1.00085	6343.31	1.00148
2018-06-19T22:54:00	1.0005	6209.79	1.00134	6229.87	1.0012	6350.69	1.00087	5976.79	1.00258	6430.29	1.00064	6410.17	1.00098	6388.4	1.00051	6502.21	1.00005	6241.49	0.99945	6504.31	1.00093	6191	1.0002	6492.04	1.00043	6144.06	1.0019	6500.37	1.00085	6245.66	1.0003	6405.96	1.00144	6376.43	0.99933	6534.95	1.00173	6295.67	1.0017	6117.37	1.00095	6447.16	1.00024	6169.06	1.00043	6217.25	1.00086	6343.35	1.00151
2018-06-19T22:57:00	1.00047	6209.61	1.00123	6229.2	1.00121	6350.74	1.00085	5976.66	1.00265	6430.77	1.00072	6410.7	1.001	6388.55	1.00041	6501.55	1	6241.16	0.99942	6504.14	1.00083	6190.35	1.00022	6492.12	1.00037	6143.68	1.00188	6500.27	1.00082	6245.48	1.00021	6405.41	1.00144	6376.47	0.99915	6533.72	1.00129	6292.91	1.00176	6117.74	1.00092	6446.99	1.00034	6169.65	1.00039	6216.96	1.00085	6343.26	1.00148
2018-06-19T23:00:00	1.00047	6209.6	1.00115	6228.66	1.00126	6351.08	1.00082	5976.47	1.00265	6430.73	1.00069	6410.46	1.001	6388.56	1.00031	6500.89	1.00002	6241.27	0.99933	6503.53	1.00096	6191.18	1.00014	6491.63	1.0004	6143.84	1.0019	6500.41	1.00073	6244.97	1.00027	6405.81	1.00117	6374.75	0.99919	6534.04	1.00149	6294.19	1.00172	6117.52	1.00096	6447.22	1.00032	6169.55	1.00036	6216.81	1.00071	6342.4	1.00143
2018-06-19T23:03:00	1.00049	6209.7	1.00112	6228.52	1.00115	6350.37	1.00076	5976.16	1.0026	6430.46	1.0007	6410.56	1.00097	6388.37	1.00027	6500.61	0.99996	6240.88	0.99924	6502.95	1.001	6191.41	1.0002	6492.02	1.00041	6143.95	1.00196	6500.78	1.00079	6245.29	1.00024	6405.63	1.00134	6375.83	0.999	6532.79	1.00145	6293.9	1.00171	6117.47	1.00095	6447.17	1.00027	6169.25	1.00031	6216.46	1.00075	6342.66	1.00148
2018-06-19T23:06:00	1.00047	6209.61	1.00112	6228.49	1.00124	6350.99	1.00081	5976.44	1.0026	6430.44	1.00075	6410.88	1.00095	6388.25	1.00039	6501.41	0.99988	6240.43	0.99917	6502.53	1.00096	6191.14	1.00026	6492.38	1.00046	6144.23	1.00191	6500.45	1.00072	6244.88	1.0003	6406.02	1.00132	6375.68	0.99898	6532.62	1.00148	6294.1	1.00174	6117.67	1.00093	6447.05	1.00031	6169.48	1.00032	6216.54	1.00072	6342.44	1.00148
2018-06-19T23:09:00	1.00042	6209.25	1.00118	6228.91	1.00118	6350.56	1.00079	5976.29	1.00261	6430.51	1.00059	6409.81	1.00102	6388.64	1.0003	6500.81	0.99987	6240.38	0.99907	6501.84	1.00095	6191.08	1.00018	6491.92	1.00045	6144.15	1.00195	6500.74	1.00077	6245.19	1.00031	6406.07	1.00137	6376.01	0.99902	6532.92	1.00134	6293.21	1.00167	6117.2	1.00093	6447.03	1.00019	6168.76	1.00023	6215.99	1.0007	6342.36	1.00144
2018-06-19T23:12:00	1.00053	6209.94	1.00109	6228.29	1.00119	6350.65	1.00073	5975.95	1.00258	6430.33	1.00065	6410.23	1.001	6388.53	1.00035	6501.13	0.99985	6240.24	0.99905	6501.77	1.00094	6191.05	1.00013	6491.54	1.00047	6144.28	1.00195	6500.74	1.00075	6245.05	1.00026	6405.76	1.0013	6375.55	0.99891	6532.16	1.00119	6292.28	1.00167	6117.22	1.00083	6446.38	1.00019	6168.71	1.00023	6216.01	1.00074	6342.6	1.00142
2018-06-19T23:15:00	1.00041	6209.19	1.00117	6228.79	1.00115	6350.4	1.00079	5976.34	1.0027	6431.05	1.0005	6409.28	1.00091	6387.98	1.00038	6501.31	0.99987	6240.37	0.99902	6501.54	1.00085	6190.5	1.00016	6491.74	1.0005	6144.47	1.00184	6500.01	1.00079	6245.31	1.00025	6405.65	1.00131	6375.64	0.99877	6531.27	1.00149	6294.15	1.00169	6117.34	1.00085	6446.49	1.00024	6169.06	1.00019	6215.72	1.00075	6342.68	1.00138
2018-06-19T23:18:00	1.00041	6209.2	1.00118	6228.86	1.00122	6350.83	1.00077	5976.19	1.00265	6430.73	1.00059	6409.81	1.00091	6387.98	1.00036	6501.23	0.99985	6240.23	0.99901	6501.5	1.0009	6190.79	1.00015	6491.68	1.00049	6144.42	1.00182	6499.86	1.00077	6245.21	1.00024	6405.6	1.00134	6375.81	0.99866	6530.55	1.0017	6295.49	1.00166	6117.18	1.00082	6446.3	1.00014	6168.42	1.00017	6215.64	1.00077	6342.8	1.00147
2018-06-19T23:21:00	1.00039	6209.09	1.00116	6228.75	1.00124	6350.93	1.0008	5976.37	1.00261	6430.5	1.00054	6409.53	1.00093	6388.08	1.00037	6501.29	0.99981	6239.99	0.99905	6501.76	1.0009	6190.79	1.00019	6491.96	1.00048	6144.36	1.00195	6500.69	1.00081	6245.43	1.00022	6405.5	1.0013	6375.59	0.99866	6530.54	1.0012	6292.34	1.00168	6117.26	1.00086	6446.61	1.00026	6169.15	1.00018	6215.66	1.00081	6343.04	1.00148
2018-06-19T23:24:00	1.00041	6209.2	1.00111	6228.47	1.00129	6351.25	1.00076	5976.12	1.00261	6430.49	1.0006	6409.88	1.00088	6387.76	1.00039	6501.42	0.99978	6239.81	0.99898	6501.27	1.00094	6191.03	1.00019	6491.98	1.00047	6144.27	1.00193	6500.59	1.00081	6245.42	1.00028	6405.89	1.00121	6375.01	0.9985	6529.52	1.00108	6291.56	1.00168	6117.29	1.00082	6446.32	1.00029	6169.38	1.0002	6215.82	1.00078	6342.81	1.00154
2018-06-19T23:27:00	1.00035	6208.82	1.00113	6228.57	1.00128	6351.24	1.00072	5975.89	1.00264	6430.68	1.00051	6409.3	1.00094	6388.16	1.00034	6501.1	0.9998	6239.9	0.99905	6501.73	1.001	6191.44	1.0001	6491.38	1.00046	6144.22	1.00184	6500.01	1.0008	6245.4	1.00021	6405.42	1.00123	6375.13	0.99844	6529.08	1.0012	6292.35	1.00169	6117.32	1.00077	6445.99	1.00025	6169.12	1.00019	6215.73	1.00076	6342.72	1.00149
2018-06-19T23:30:00	1.00039	6209.11	1.00113	6228.59	1.00129	6351.28	1.00068	5975.67	1.00255	6430.1	1.00051	6409.34	1.00093	6388.1	1.00038	6501.31	0.99972	6239.4	0.99902	6501.57	1.00098	6191.28	1.00018	6491.89	1.00043	6144.07	1.002	6501.02	1.00074	6244.98	1.00024	6405.63	1.00102	6373.78	0.9984	6528.81	1.00121	6292.37	1.00165	6117.07	1.00078	6446.07	1.00018	6168.71	1.00017	6215.59	1.00063	6341.86	1.00141
2018-06-19T23:33:00	1.00039	6209.09	1.00111	6228.43	1.00127	6351.15	1.00074	5976.02	1.00258	6430.34	1.00051	6409.34	1.00095	6388.22	1.00031	6500.91	0.99976	6239.65	0.99898	6501.31	1.001	6191.38	1.00014	6491.61	1.0005	6144.47	1.00197	6500.87	1.00074	6244.99	1.00025	6405.69	1.00122	6375.06	0.9983	6528.16	1.00135	6293.26	1.00158	6116.67	1.00079	6446.14	1.00019	6168.71	1.00012	6215.32	1.00067	6342.13	1.00144
2018-06-19T23:36:00	1.00041	6209.2	1.00111	6228.45	1.00122	6350.83	1.00068	5975.67	1.00258	6430.33	1.00061	6409.99	1.00095	6388.24	1.00029	6500.76	0.99975	6239.57	0.99905	6501.74	1.00095	6191.1	1.00016	6491.74	1.0004	6143.86	1.00179	6499.68	1.00069	6244.71	1.00024	6405.63	1.00122	6375.06	0.99832	6528.31	1.00143	6293.79	1.00163	6116.95	1.0007	6445.53	1.00018	6168.7	1.00012	6215.29	1.00063	6341.87	1.00142
2018-06-19T23:39:00	1.00038	6209.06	1.00109	6228.35	1.00119	6350.67	1.00072	5975.88	1.0025	6429.8	1.00061	6409.99	1.00093	6388.08	1.0004	6501.44	0.99981	6239.95	0.99899	6501.36	1.00084	6190.44	1.00011	6491.42	1.00046	6144.22	1.00179	6499.68	1.00076	6245.12	1.00026	6405.75	1.00133	6375.75	0.99823	6527.73	1.00135	6293.3	1.00165	6117.13	1.00076	6445.93	1.00022	6168.94	1.00017	6215.61	1.0007	6342.33	1.0015
2018-06-19T23:42:00	1.00033	6208.74	1.00104	6228.01	1.00121	6350.76	1.00079	5976.29	1.0025	6429.8	1.00047	6409.07	1.00087	6387.73	1.00034	6501.08	0.99977	6239.7	0.99896	6501.17	1.00095	6191.1	1.00011	6491.46	1.0004	6143.88	1.00177	6499.54	1.0007	6244.76	1.00025	6405.67	1.00135	6375.88	0.99821	6527.59	1.00122	6292.49	1.00166	6117.14	1.00074	6445.8	1.00031	6169.51	1.00016	6215.52	1.00065	6342.05	1.00137
2018-06-19T23:45:00	1.00035	6208.83	1.00105	6228.08	1.00125	6350.99	1.0007	5975.77	1.00263	6430.65	1.00046	6409.01	1.00089	6387.82	1.00036	6501.2	0.99969	6239.22	0.99898	6501.27	1.00099	6191.35	1.00009	6491.27	1.00046	6144.24	1.00187	6500.17	1.00077	6245.21	1.00022	6405.45	1.00126	6375.32	0.99817	6527.31	1.00124	6292.61	1.0016	6116.79	1.00069	6445.46	1.00022	6168.92	1.00018	6215.65	1.00068	6342.19	1.00144
2018-06-19T23:48:00	1.00041	6209.21	1.00103	6227.95	1.00122	6350.84	1.00071	5975.8	1.00257	6430.24	1.00053	6409.47	1.00092	6388.04	1.00031	6500.87	0.99968	6239.19	0.99893	6500.96	1.00093	6191	1.00006	6491.09	1.00038	6143.75	1.0019	6500.39	1.00072	6244.87	1.00023	6405.54	1.00129	6375.47	0.99812	6527	1.00135	6293.31	1.00161	6116.83	1.00067	6445.34	1.0003	6169.4	1.00015	6215.49	1.00064	6341.99	1.00142
2018-06-19T23:51:00	1.00035	6208.87	1.00109	6228.29	1.00117	6350.54	1.00069	5975.73	1.0026	6430.45	1.00047	6409.08	1.00089	6387.84	1.00037	6501.25	0.99967	6239.11	0.99895	6501.09	1.0009	6190.78	1.00009	6491.32	1.00045	6144.18	1.00193	6500.59	1.00076	6245.13	1.00023	6405.56	1.00115	6374.61	0.99809	6526.8	1.00111	6291.77	1.0016	6116.76	1.00067	6445.33	1.00012	6168.33	1.00013	6215.39	1.00063	6341.9	1.00137
2018-06-19T23:54:00	1.00041	6209.23	1.00107	6228.21	1.00122	6350.85	1.00067	5975.57	1.00247	6429.61	1.00049	6409.17	1.00091	6387.98	1.00033	6500.99	0.99964	6238.91	0.99894	6501.04	1.00088	6190.66	1.00007	6491.18	1.00038	6143.74	1.00182	6499.85	1.0007	6244.78	1.00027	6405.82	1.00108	6374.17	0.99811	6526.93	1.00113	6291.92	1.0016	6116.81	1.00066	6445.3	1.00026	6169.17	1.0001	6215.18	1.00048	6340.93	1.00133
2018-06-19T23:57:00	1.00044	6209.37	1.00105	6228.07	1.00117	6350.52	1.00071	5975.84	1.00255	6430.1	1.00053	6409.47	1.00095	6388.21	1.00013	6499.69	0.99962	6238.76	0.99893	6500.94	1.00085	6190.48	1.00006	6491.1	1.00042	6143.99	1.00188	6500.24	1.00066	6244.51	1.00023	6405.54	1.00121	6374.98	0.99809	6526.79	1.00141	6293.64	1.00161	6116.88	1.00071	6445.65	1.00024	6169.05	1.00016	6215.53	1.0006	6341.72	1.00144
2018-06-20T00:00:00	1.00038	6209.05	1.00105	6228.06	1.00113	6350.28	1.00071	5975.83	1.00252	6429.92	1.00043	6408.78	1.00093	6388.09	1.00026	6500.54	0.99964	6238.94	0.99895	6501.1	1.00098	6191.3	1.00009	6491.32	1.00042	6143.96	1.00183	6499.91	1.00063	6244.32	1.00021	6405.43	1.00112	6374.41	0.99796	6525.96	1.00143	6293.76	1.00164	6117.03	1.00059	6444.84	1.0002	6168.77	1.00014	6215.41	1.00055	6341.39	1.00137
2018-06-20T00:03:00	1.00867	6260.51	1.00898	6277.41	1.0096	6404	1.00842	6021.88	1.00807	6465.53	1.00514	6438.99	1.01028	6447.79	1.00788	6550.1	1.00887	6296.53	1.0071	6554.15	1.01132	6255.24	1.00741	6538.81	1.00653	6181.5	1.01043	6555.71	1.00983	6301.73	1.00676	6447.34	1.00903	6424.76	1.00973	6602.94	1.01018	6348.8	1.00162	6116.93	1.00061	6445.01	1.00022	6168.9	1.00017	6215.64	1.00054	6341.31	1.00137
2018-06-20T00:06:00	1.00176	6217.58	1.00219	6235.19	1.00258	6359.47	1.00203	5983.72	1.00329	6434.89	1.00149	6415.59	1.00308	6401.83	1.00143	6508.17	1.00146	6250.25	1.00225	6522.54	1.00294	6203.42	1.001	6497.24	1.00133	6149.6	1.00305	6507.86	1.002	6252.88	1.00144	6413.31	1.00273	6384.69	1.0026	6556.34	1.00312	6304.43	1.00157	6116.62	1.00062	6445.07	1.00017	6168.62	1.00015	6215.52	1.00058	6341.58	1.00152
2018-06-20T00:09:00	1.00137	6215.2	1.00191	6233.39	1.00221	6357.13	1.00177	5982.15	1.0033	6434.91	1.00127	6414.21	1.00232	6396.97	1.00121	6506.73	1.00127	6249.1	1.00176	6519.38	1.00234	6199.68	1.00086	6496.29	1.00131	6149.45	1.00261	6504.99	1.00146	6249.52	1.00129	6412.35	1.00236	6382.34	1.00211	6553.11	1.00227	6299.06	1.00159	6116.72	1.00064	6445.14	1.00033	6169.58	1.0002	6215.81	1.00071	6342.42	1.00146
2018-06-20T00:12:00	1.00128	6214.59	1.00179	6232.67	1.00211	6356.49	1.00164	5981.36	1.0031	6433.62	1.00138	6414.89	1.00218	6396.08	1.00117	6506.46	1.00119	6248.57	1.00157	6518.13	1.00203	6197.79	1.00083	6496.1	1.00128	6149.25	1.00275	6505.89	1.00162	6250.48	1.00134	6412.66	1.00216	6381.04	1.00188	6551.61	1.00212	6298.15	1.00157	6116.61	1.00059	6444.86	1.00015	6168.48	1.00018	6215.7	1.00058	6341.59	1.00136
2018-06-20T00:15:00	1.0012	6214.13	1.00179	6232.67	1.00206	6356.17	1.00157	5980.96	1.00307	6433.43	1.0014	6415.04	1.00206	6395.3	1.00122	6506.8	1.00114	6248.26	1.00146	6517.4	1.00189	6196.92	1.00084	6496.16	1.00134	6149.63	1.00268	6505.43	1.00159	6250.31	1.00125	6412.11	1.00227	6381.73	1.00171	6550.51	1.00233	6299.47	1.00156	6116.55	1.00063	6445.11	1.00016	6168.57	1.00016	6215.57	1.00044	6340.7	1.00132
2018-06-20T00:18:00	1.00117	6213.93	1.00175	6232.4	1.00196	6355.53	1.0015	5980.53	1.00303	6433.18	1.00122	6413.86	1.00209	6395.47	1.00115	6506.37	1.00106	6247.76	1.00134	6516.67	1.00182	6196.49	1.00077	6495.72	1.00134	6149.66	1.00256	6504.65	1.0016	6250.38	1.00121	6411.81	1.00206	6380.39	1.00161	6549.83	1.00234	6299.52	1.00158	6116.68	1.0006	6444.89	1.00025	6169.14	1.0001	6215.18	1.00052	6341.21	1.00133
2018-06-20T00:21:00	1.00122	6214.22	1.00189	6233.31	1.00198	6355.65	1.00146	5980.28	1.00301	6433.09	1.00129	6414.29	1.00191	6394.35	1.00115	6506.35	1.0011	6248.02	1.00127	6516.22	1.00179	6196.28	1.00081	6495.97	1.00135	6149.7	1.00261	6505.01	1.00156	6250.11	1.00118	6411.66	1.00207	6380.5	1.00161	6549.81	1.00208	6297.9	1.00152	6116.32	1.00053	6444.45	1.00014	6168.41	1.00016	6215.58	1.00047	6340.89	1.00136
2018-06-20T00:24:00	1.00115	6213.8	1.00195	6233.69	1.00194	6355.37	1.0014	5979.96	1.00303	6433.22	1.00115	6413.44	1.00189	6394.2	1.00113	6506.19	1.00106	6247.75	1.00126	6516.13	1.00172	6195.85	1.00077	6495.73	1.00138	6149.87	1.00257	6504.76	1.00156	6250.1	1.00119	6411.67	1.00209	6380.57	1.00149	6549.05	1.002	6297.39	1.0016	6116.78	1.00052	6444.41	1.0002	6168.81	1.00014	6215.44	1.00043	6340.61	1.00132
2018-06-20T00:27:00	1.00111	6213.55	1.00179	6232.67	1.00198	6355.62	1.00141	5980.01	1.00306	6433.39	1.00118	6413.62	1.00191	6394.32	1.00113	6506.22	1.00108	6247.89	1.00129	6516.3	1.00174	6195.96	1.00075	6495.61	1.00144	6150.27	1.00257	6504.75	1.00164	6250.59	1.00122	6411.89	1.0021	6380.66	1.00138	6548.35	1.0025	6300.51	1.00159	6116.73	1.00056	6444.65	1.00018	6168.67	1.00009	6215.14	1.00051	6341.15	1.00139
2018-06-20T00:30:00	1.00115	6213.81	1.00187	6233.14	1.00193	6355.32	1.00126	5979.13	1.0031	6433.63	1.00111	6413.14	1.00194	6394.55	1.00112	6506.15	1.00102	6247.54	1.00115	6515.39	1.00177	6196.18	1.00076	6495.63	1.00146	6150.37	1.00253	6504.48	1.00162	6250.49	1.00134	6412.67	1.00215	6380.99	1.00141	6548.53	1.00204	6297.63	1.00152	6116.3	1.00051	6444.36	1.00018	6168.69	1.0001	6215.18	1.00047	6340.85	1.0014
2018-06-20T00:33:00	1.00592	6243.41	1.00625	6260.39	1.00684	6386.46	1.00565	6005.31	1.00602	6452.37	1.00369	6429.7	1.00794	6432.86	1.00511	6532.1	1.00579	6277.27	1.00495	6540.17	1.00853	6237.98	1.00495	6522.85	1.00471	6170.31	1.00775	6538.35	1.00703	6284.28	1.00427	6431.4	1.00639	6407.94	1.00731	6587.08	1.00743	6331.52	1.00151	6116.24	1.00053	6444.49	1.00017	6168.6	1.00013	6215.37	1.00042	6340.57	1.00128
2018-06-20T00:36:00	1.00196	6218.85	1.00229	6235.76	1.00276	6360.6	1.00219	5984.64	1.00341	6435.64	1.00148	6415.55	1.0032	6402.6	1.00149	6508.54	1.00158	6251	1.00215	6521.91	1.0031	6204.41	1.00124	6498.77	1.00151	6150.7	1.00318	6508.66	1.00205	6253.18	1.00152	6413.83	1.00281	6385.16	1.00284	6557.9	1.00299	6303.59	1.00157	6116.61	1.00048	6444.16	1.00015	6168.51	1.00006	6214.93	1.00043	6340.6	1.00131
2018-06-20T00:39:00	1.00155	6216.31	1.00208	6234.48	1.00243	6358.48	1.00191	5982.99	1.0031	6433.67	1.00149	6415.6	1.0026	6398.78	1.00128	6507.16	1.00144	6250.16	1.00187	6520.06	1.00254	6200.91	1.00105	6497.52	1.00157	6151.02	1.00288	6506.74	1.00194	6252.51	1.00139	6412.94	1.00261	6383.93	1.00251	6555.71	1.00292	6303.15	1.00161	6116.85	1.00052	6444.42	1.00015	6168.49	1.00005	6214.87	1.00048	6340.92	1.00128
2018-06-20T00:42:00	1.00141	6215.44	1.002	6233.99	1.00236	6358.05	1.00184	5982.56	1.00319	6434.19	1.00148	6415.54	1.0023	6396.85	1.00129	6507.27	1.00148	6250.38	1.00171	6519.04	1.00221	6198.9	1.00093	6496.74	1.00154	6150.86	1.00286	6506.62	1.00182	6251.73	1.00137	6412.83	1.00246	6382.95	1.00235	6554.64	1.00254	6300.79	1.00155	6116.48	1.00041	6443.66	1.0002	6168.8	1.00009	6215.13	1.00052	6341.2	1.00126
2018-06-20T00:45:00	1.0013	6214.73	1.0019	6233.34	1.00234	6357.95	1.00182	5982.43	1.00315	6434	1.00144	6415.27	1.00225	6396.49	1.00121	6506.74	1.0014	6249.91	1.00164	6518.57	1.00221	6198.89	1.00081	6495.97	1.00153	6150.77	1.0029	6506.87	1.0018	6251.6	1.00136	6412.76	1.00231	6381.98	1.00215	6553.37	1.00235	6299.57	1.00152	6116.33	1.0004	6443.62	1.00014	6168.42	1.0001	6215.15	1.00049	6340.98	1.00133
2018-06-20T00:48:00	1.00583	6242.88	1.00612	6259.59	1.00707	6387.92	1.00555	6004.71	1.00594	6451.85	1.00356	6428.88	1.00797	6432.99	1.00492	6530.86	1.00574	6277	1.00487	6539.63	1.00843	6237.38	1.00501	6523.26	1.00462	6169.75	1.00771	6538.1	1.00703	6284.28	1.00419	6430.93	1.00635	6407.71	1.0073	6587.05	1.00743	6331.47	1.0015	6116.21	1.00038	6443.48	1.0002	6168.81	1.00009	6215.14	1.00043	6340.6	1.00139
2018-06-20T00:51:00	1.00197	6218.87	1.00231	6235.94	1.00291	6361.53	1.00223	5984.9	1.00338	6435.46	1.00165	6416.64	1.00315	6402.28	1.00174	6510.21	1.0018	6252.42	1.00228	6522.79	1.0032	6205.04	1.00159	6501.02	1.00162	6151.32	1.00325	6509.17	1.00214	6253.75	1.00145	6413.35	1.00293	6385.92	1.00294	6558.56	1.00309	6304.25	1.00149	6116.11	1.00034	6443.21	1.00016	6168.53	1.00006	6214.94	1.00049	6340.99	1.00132
2018-06-20T00:54:00	1.0016	6216.62	1.00204	6234.24	1.00261	6359.63	1.00201	5983.59	1.00321	6434.36	1.00152	6415.78	1.00262	6398.89	1.00147	6508.43	1.00167	6251.6	1.00192	6520.44	1.00267	6201.74	1.00118	6498.37	1.00157	6151.04	1.00292	6507	1.00201	6252.92	1.00149	6413.62	1.00259	6383.76	1.00256	6556.03	1.00279	6302.35	1.00146	6115.94	1.00036	6443.38	1.00021	6168.87	1.0001	6215.18	1.00039	6340.38	1.00129
2018-06-20T00:57:00	1.00146	6215.72	1.00195	6233.67	1.00252	6359.1	1.00186	5982.68	1.00325	6434.6	1.00138	6414.91	1.00248	6397.99	1.00142	6508.1	1.00157	6250.93	1.00178	6519.53	1.00231	6199.5	1.00099	6497.13	1.0015	6150.64	1.00289	6506.81	1.00193	6252.44	1.0015	6413.7	1.00246	6382.98	1.00247	6555.49	1.00264	6301.37	1.00151	6116.23	1.0004	6443.64	1.00021	6168.86	1.00004	6214.82	1.00046	6340.8	1.00123
2018-06-20T01:00:00	1.00142	6215.46	1.00194	6233.59	1.00217	6356.83	1.00185	5982.63	1.00323	6434.46	1.00142	6415.15	1.00242	6397.57	1.0014	6507.95	1.0016	6251.15	1.00169	6518.95	1.00215	6198.53	1.00073	6495.45	1.0016	6151.23	1.00289	6506.78	1.00186	6252.01	1.00144	6413.28	1.00253	6383.41	1.0023	6554.32	1.00238	6299.76	1.00155	6116.5	1.0004	6443.6	1.00015	6168.5	1.00003	6214.76	1.00048	6340.95	1.00118
2018-06-20T01:03:00	1.00134	6215	1.00199	6233.93	1.00244	6358.57	1.00174	5982.01	1.00362	6436.98	1.00134	6414.62	1.00229	6396.74	1.00096	6505.12	1.00156	6250.88	1.00211	6521.66	1.0022	6198.83	1.00039	6493.28	1.00158	6151.11	1.00273	6505.79	1.00251	6256.02	1.00216	6417.88	1.00255	6383.53	1.00202	6552.53	1.00255	6300.84	1.00148	6116.04	1.00034	6443.23	1.00007	6168.01	0.99997	6214.39	1.0004	6340.42	1.00008
2018-06-20T01:06:00	1.00155	6216.32	1.00197	6233.8	1.00217	6356.83	1.00171	5981.78	1.00341	6435.66	1.00136	6414.8	1.00227	6396.64	1.00142	6508.07	1.00139	6249.85	1.00158	6518.19	1.00281	6202.59	1.00057	6494.42	1.00167	6151.65	1.00291	6506.91	1.00174	6251.23	1.00144	6413.28	1.00241	6382.61	1.00223	6553.92	1.00274	6302.04	1.0177	6215.12	1.01537	6540.02	1.01356	6251.21	1.01564	6311.76	1.01541	6435.55	1.01484
2018-06-20T01:09:00	1.00141	6215.41	1.00184	6232.96	1.00241	6358.39	1.00177	5982.13	1.00327	6434.74	1.00136	6414.75	1.0023	6396.84	1.00145	6508.27	1.00158	6251.03	1.00153	6517.88	1.00218	6198.73	1.00046	6493.7	1.00153	6150.82	1.00299	6507.47	1.00188	6252.14	1.00139	6412.96	1.00236	6382.3	1.00207	6552.82	1.00277	6302.19	1.00344	6128.01	1.00299	6460.3	1.00223	6181.33	1.00298	6233.1	1.00265	6354.7	1.00335
2018-06-20T01:12:00	1.00138	6215.24	1.00207	6234.42	1.00237	6358.15	1.0017	5981.75	1.00334	6435.17	1.00143	6415.24	1.00232	6396.94	1.00145	6508.28	1.00163	6251.33	1.00151	6517.76	1.00225	6199.17	1.00033	6492.86	1.00158	6151.08	1.00288	6506.75	1.00182	6251.73	1.0015	6413.66	1.00239	6382.49	1.00202	6552.54	1.00258	6301.01	1.00279	6124.05	1.00244	6456.79	1.00158	6177.33	1.00223	6228.44	1.00211	6351.29	1.00277
2018-06-20T01:15:00	1.00144	6215.59	1.00203	6234.15	1.00234	6357.97	1.0017	5981.73	1.00325	6434.59	1.00145	6415.37	1.00237	6397.3	1.00134	6507.6	1.00157	6250.96	1.00152	6517.84	1.00216	6198.56	1.0003	6492.69	1.00156	6150.95	1.00292	6507.01	1.00184	6251.85	1.00142	6413.17	1.00236	6382.29	1.00196	6552.1	1.00275	6302.05	1.00266	6123.24	1.00226	6455.62	1.00142	6176.33	1.0021	6227.6	1.00186	6349.67	1.00263
2018-06-20T01:18:00	1.00142	6215.46	1.00204	6234.23	1.00235	6357.99	1.00171	5981.78	1.00331	6434.98	1.0014	6415.02	1.00233	6397	1.00123	6506.89	1.00156	6250.9	1.00149	6517.61	1.00211	6198.29	1.0003	6492.65	1.00154	6150.84	1.00292	6507.03	1.00189	6252.21	1.0014	6413.02	1.00229	6381.85	1.00189	6551.64	1.00232	6299.35	1.00255	6122.62	1.00214	6454.82	1.00143	6176.37	1.00198	6226.87	1.0019	6349.96	1.00256
2018-06-20T01:21:00	1.00143	6215.55	1.00212	6234.73	1.00232	6357.78	1.0017	5981.75	1.00329	6434.89	1.00127	6414.21	1.00228	6396.68	1.00139	6507.87	1.00156	6250.9	1.00142	6517.17	1.00207	6198.02	1.00022	6492.14	1.00149	6150.58	1.00269	6505.54	1.00182	6251.75	1.00137	6412.82	1.00245	6382.86	1.00182	6551.18	1.00257	6300.97	1.00263	6123.1	1.00213	6454.77	1.00137	6176.03	1.00189	6226.28	1.00179	6349.24	1.0026
2018-06-20T01:24:00	1.00136	6215.14	1.00207	6234.42	1.00232	6357.8	1.00171	5981.82	1.00322	6434.43	1.00141	6415.08	1.00223	6396.39	1.00139	6507.9	1.00148	6250.37	1.0014	6517.03	1.00212	6198.33	1.00021	6492.08	1.0014	6150.03	1.00286	6506.63	1.0018	6251.63	1.00138	6412.93	1.00246	6382.93	1.00179	6550.99	1.00223	6298.84	1.00261	6122.95	1.00211	6454.64	1.00132	6175.73	1.00179	6225.66	1.00181	6349.35	1.00246
2018-06-20T01:27:00	1.00142	6215.5	1.00207	6234.4	1.00234	6357.94	1.00171	5981.78	1.00327	6434.75	1.00137	6414.8	1.0023	6396.83	1.0014	6507.97	1.00159	6251.09	1.0014	6517.02	1.00213	6198.4	1.00019	6491.95	1.00151	6150.67	1.00289	6506.82	1.00176	6251.39	1.00139	6412.98	1.00245	6382.91	1.0017	6550.44	1.00231	6299.29	1.00256	6122.64	1.00211	6454.64	1.00138	6176.06	1.00174	6225.35	1.00177	6349.12	1.00251
2018-06-20T01:30:00	1.00132	6214.86	1.0021	6234.63	1.00237	6358.11	1.00174	5981.99	1.0033	6434.92	1.00135	6414.7	1.00222	6396.3	1.00134	6507.6	1.00153	6250.73	1.00135	6516.74	1.00214	6198.49	1.00013	6491.58	1.00149	6150.53	1.0029	6506.88	1.00183	6251.78	1.0015	6413.69	1.00237	6382.37	1.00175	6550.75	1.00276	6302.14	1.0025	6122.3	1.00202	6454.06	1.00124	6175.24	1.0017	6225.13	1.00178	6349.17	1.00262
2018-06-20T01:33:00	1.00132	6214.89	1.00198	6233.86	1.00226	6357.44	1.00174	5981.96	1.00321	6434.33	1.00135	6414.69	1.00233	6397	1.00124	6506.95	1.00165	6251.45	1.00128	6516.28	1.00187	6196.82	1.00019	6491.94	1.00144	6150.23	1.00275	6505.91	1.00167	6250.78	1.00133	6412.59	1.00243	6382.76	1.00162	6549.88	1.00275	6302.06	1.01783	6215.9	1.01544	6540.49	1.01391	6253.34	1.01563	6311.68	1.01541	6435.59	1.0143
2018-06-20T01:36:00	1.00133	6214.95	1.00211	6234.63	1.00233	6357.86	1.0017	5981.76	1.00328	6434.83	1.00125	6414.05	1.00229	6396.75	1.00119	6506.62	1.00155	6250.82	1.00127	6516.19	1.00205	6197.89	1.00004	6491.02	1.00147	6150.42	1.0029	6506.87	1.00186	6252.01	1.00147	6413.49	1.00234	6382.2	1.00173	6550.64	1.0025	6300.52	1.00371	6129.67	1.00316	6461.41	1.00227	6181.54	1.00307	6233.66	1.00275	6355.33	1.00352
2018-06-20T01:39:00	1.00142	6215.46	1.00215	6234.9	1.00226	6357.45	1.00172	5981.84	1.00334	6435.17	1.00123	6413.91	1.0023	6396.86	1.00135	6507.62	1.00145	6250.21	1.00121	6515.83	1.00202	6197.71	1.00011	6491.41	1.00151	6150.65	1.0029	6506.84	1.00183	6251.83	1.00141	6413.11	1.00218	6381.14	1.00169	6550.33	1.00255	6300.84	1.00302	6125.48	1.00259	6457.71	1.00165	6177.72	1.00239	6229.41	1.00219	6351.81	1.00284
2018-06-20T01:42:00	1.00137	6215.15	1.0021	6234.62	1.00226	6357.46	1.00166	5981.51	1.00344	6435.85	1.00127	6414.17	1.00231	6396.93	1.00134	6507.55	1.00152	6250.64	1.00126	6516.14	1.00206	6197.98	1.00005	6491.08	1.00149	6150.55	1.00288	6506.75	1.00169	6250.9	1.00144	6413.32	1.00231	6381.98	1.00173	6550.61	1.00237	6299.66	1.00292	6124.88	1.00239	6456.47	1.00155	6177.13	1.0023	6228.83	1.00203	6350.79	1.00286
2018-06-20T01:45:00	1.00138	6215.22	1.00207	6234.44	1.00231	6357.72	1.00172	5981.87	1.00326	6434.66	1.00127	6414.18	1.00236	6397.23	1.00139	6507.92	1.00153	6250.7	1.00122	6515.87	1.00214	6198.45	1	6490.69	1.00139	6149.94	1.00282	6506.34	1.00173	6251.17	1.00141	6413.12	1.00235	6382.22	1.00155	6549.45	1.00266	6301.51	1.00287	6124.54	1.00231	6455.95	1.00156	6177.19	1.00219	6228.17	1.00193	6350.14	1.00278
2018-06-20T01:48:00	1.0015	6215.98	1.00207	6234.42	1.0024	6358.34	1.00169	5981.7	1.00316	6434.05	1.00119	6413.67	1.0023	6396.85	1.00137	6507.8	1.00157	6250.98	1.00122	6515.87	1.00242	6200.17	0.99998	6490.57	1.00163	6151.44	1.00285	6506.53	1.00161	6250.46	1.00137	6412.86	1.00233	6382.1	1.00175	6550.74	1.0023	6299.23	1.01802	6217.08	1.01569	6542.1	1.01385	6252.96	1.01606	6314.34	1.01547	6435.95	1.01452
2018-06-20T01:51:00	1.00134	6215	1.00203	6234.2	1.00227	6357.5	1.00157	5980.99	1.00313	6433.83	1.00126	6414.15	1.00219	6396.14	1.00118	6506.55	1.00152	6250.62	1.00128	6516.26	1.00205	6197.88	0.99992	6490.21	1.00142	6150.1	1.00276	6505.95	1.00172	6251.15	1.00136	6412.78	1.00234	6382.19	1.00163	6549.94	1.00226	6298.97	1.00371	6129.67	1.00319	6461.62	1.00242	6182.49	1.00321	6234.47	1.00267	6354.85	1.00361
2018-06-20T01:54:00	1.00141	6215.42	1.00204	6234.23	1.00234	6357.92	1.00163	5981.33	1.00291	6432.41	1.00126	6414.15	1.00229	6396.77	1.00137	6507.75	1.00144	6250.13	1.0013	6516.37	1.00207	6198	0.99994	6490.35	1.00145	6150.28	1.0028	6506.22	1.00171	6251.07	1.00135	6412.73	1.00236	6382.33	1.00156	6549.48	1.00261	6301.18	1.00304	6125.6	1.00269	6458.36	1.00179	6178.61	1.00249	6230.04	1.00224	6352.07	1.00297
2018-06-20T01:57:00	1.00142	6215.47	1.00213	6234.78	1.0024	6358.3	1.00168	5981.62	1.00279	6431.65	1.00121	6413.8	1.00224	6396.46	1.00129	6507.25	1.0014	6249.92	1.00126	6516.12	1.00207	6198.01	0.99986	6489.84	1.00139	6149.93	1.00289	6506.81	1.00168	6250.88	1.00145	6413.33	1.00247	6383.02	1.00162	6549.89	1.00255	6300.82	1.00304	6125.56	1.00253	6457.33	1.00188	6179.18	1.00231	6228.91	1.00209	6351.14	1.00289
2018-06-20T02:00:00	1.00149	6215.93	1.00212	6234.72	1.00244	6358.6	1.00166	5981.49	1.00268	6430.96	1.00129	6414.31	1.00243	6397.67	1.0014	6507.95	1.00153	6250.7	1.00127	6516.17	1.00221	6198.88	0.99981	6489.51	1.00146	6150.38	1.00295	6507.17	1.00171	6251.05	1.00145	6413.39	1.00246	6382.95	1.00149	6549.05	1.00257	6300.94	1.00304	6125.58	1.00248	6456.99	1.00175	6178.37	1.00225	6228.52	1.00209	6351.16	1.00277
2018-06-20T02:03:00	1.00154	6216.21	1.00219	6235.17	1.00248	6358.82	1.00171	5981.82	1.00226	6428.26	1.00136	6414.79	1.00253	6398.29	1.00163	6509.47	1.00143	6250.09	1.00096	6514.16	1.00221	6198.86	1.0006	6494.59	1.00151	6150.65	1.00315	6508.48	1.00223	6254.33	1.00182	6415.74	1.00226	6381.66	1.00166	6550.16	1.00252	6300.64	1.00303	6125.51	1.00244	6456.76	1.0019	6179.3	1.0021	6227.61	1.00186	6349.72	1.00169
2018-06-20T02:06:00	1.00157	6216.41	1.00197	6233.77	1.0029	6361.46	1.00193	5983.09	1.00314	6433.91	1.00154	6415.94	1.0024	6397.45	1.00122	6506.78	1.00134	6249.52	1.00115	6515.41	1.00231	6199.49	0.9998	6489.43	1.00148	6150.5	1.0029	6506.85	1.00167	6250.82	1.00163	6414.48	1.00216	6381.01	1.00137	6548.24	1.00243	6300.09	1.00299	6125.28	1.00235	6456.16	1.00145	6176.5	1.00228	6228.74	1.00206	6350.96	1.00301
2018-06-20T02:09:00	1.00142	6215.47	1.00211	6234.67	1.00258	6359.46	1.00165	5981.44	1.00266	6430.81	1.00123	6413.94	1.00251	6398.17	1.00135	6507.67	1.0015	6250.51	1.0012	6515.72	1.00226	6199.2	0.99982	6489.53	1.0015	6150.59	1.00301	6507.6	1.00169	6250.92	1.00149	6413.6	1.00241	6382.61	1.00147	6548.9	1.00259	6301.06	1.00299	6125.29	1.0025	6457.16	1.00186	6179.03	1.00208	6227.51	1.00204	6350.8	1.00285
2018-06-20T02:12:00	1.00139	6215.3	1.00212	6234.75	1.00229	6357.61	1.00165	5981.45	1.00269	6431.02	1.00126	6414.15	1.00251	6398.19	1.00142	6508.1	1.00153	6250.73	1.00123	6515.91	1.00227	6199.28	0.9998	6489.4	1.00146	6150.38	1.00307	6507.98	1.00171	6251.04	1.00147	6413.5	1.00239	6382.51	1.00145	6548.78	1.00261	6301.18	1.00294	6124.99	1.00244	6456.73	1.00181	6178.74	1.00203	6227.14	1.00206	6350.96	1.00282
2018-06-20T02:15:00	1.00142	6215.47	1.00215	6234.94	1.00229	6357.6	1.00162	5981.24	1.00267	6430.88	1.0012	6413.75	1.0025	6398.09	1.0014	6507.99	1.00158	6250.99	1.00118	6515.59	1.0022	6198.86	0.9998	6489.41	1.00151	6150.7	1.00291	6506.91	1.00168	6250.9	1.00155	6414.02	1.00248	6383.1	1.00145	6548.79	1.00254	6300.75	1.0029	6124.7	1.00249	6457.06	1.00179	6178.62	1.00199	6226.95	1.00204	6350.83	1.00286
2018-06-20T02:18:00	1.00144	6215.6	1.00206	6234.36	1.00249	6358.9	1.00162	5981.26	1.00265	6430.77	1.0011	6413.13	1.00251	6398.15	1.00134	6507.6	1.00149	6250.49	1.00112	6515.21	1.00214	6198.46	0.99974	6489.01	1.00156	6151.01	1.0029	6506.85	1.00169	6250.93	1.00157	6414.13	1.00239	6382.5	1.00149	6549.08	1.00254	6300.74	1.00283	6124.31	1.00247	6456.94	1.00172	6178.15	1.00195	6226.7	1.00198	6350.46	1.00278
2018-06-20T02:21:00	1.00139	6215.33	1.00214	6234.87	1.00243	6358.5	1.00156	5980.93	1.00257	6430.27	1.00121	6413.82	1.00246	6397.84	1.00146	6508.35	1.00146	6250.27	1.00108	6514.98	1.00216	6198.61	0.99977	6489.24	1.00155	6150.9	1.00292	6507.03	1.00171	6251.04	1.00157	6414.14	1.00246	6382.97	1.00143	6548.66	1.00236	6299.61	1.00282	6124.26	1.00238	6456.4	1.00176	6178.45	1.0019	6226.37	1.00197	6350.37	1.00281
2018-06-20T02:24:00	1.00138	6215.27	1.00214	6234.84	1.00246	6358.73	1.00162	5981.24	1.0026	6430.44	1.00108	6412.98	1.00243	6397.64	1.00143	6508.15	1.0015	6250.55	1.00106	6514.79	1.00216	6198.56	0.99981	6489.51	1.00154	6150.86	1.00277	6506.05	1.0017	6251.02	1.00152	6413.82	1.00231	6381.97	1.00146	6548.83	1.00236	6299.62	1.00275	6123.81	1.00236	6456.27	1.00174	6178.31	1.00186	6226.1	1.00201	6350.62	1.00283
2018-06-20T02:27:00	1.00136	6215.08	1.00205	6234.27	1.00244	6358.55	1.00166	5981.51	1.00272	6431.2	1.00108	6412.97	1.0024	6397.5	1.00135	6507.67	1.00149	6250.47	1.00106	6514.83	1.00213	6198.4	0.99979	6489.36	1.00146	6150.4	1.00296	6507.26	1.0017	6250.97	1.00155	6413.99	1.00241	6382.62	1.00143	6548.66	1.00259	6301.05	1.00276	6123.88	1.00243	6456.69	1.00174	6178.32	1.0018	6225.76	1.00207	6351	1.00285
2018-06-20T02:30:00	1.0013	6214.75	1.00209	6234.57	1.00246	6358.66	1.00166	5981.5	1.00258	6430.31	1.00111	6413.15	1.00234	6397.07	1.00142	6508.08	1.00156	6250.89	1.001	6514.46	1.00219	6198.8	0.99979	6489.34	1.00148	6150.52	1.00291	6506.92	1.00164	6250.64	1.00146	6413.42	1.00232	6382.08	1.00143	6548.63	1.00237	6299.67	1.00278	6124.01	1.00246	6456.87	1.00174	6178.33	1.00171	6225.18	1.00201	6350.64	1.00286
2018-06-20T02:33:00	1.00136	6215.09	1.00207	6234.42	1.00265	6359.93	1.00167	5981.56	1.00264	6430.68	1.00114	6413.34	1.00226	6396.57	1.00122	6506.78	1.00134	6249.51	1.00099	6514.39	1.00227	6199.29	0.99973	6488.97	1.00154	6150.84	1.00253	6504.46	1.00181	6251.66	1.00154	6413.96	1.00202	6380.18	1.00146	6548.87	1.00233	6299.46	1.00271	6123.58	1.00242	6456.66	1.00216	6180.89	1.0016	6224.48	1.00186	6349.66	1.00282
2018-06-20T02:36:00	1.00137	6215.17	1.00213	6234.81	1.00235	6357.98	1.00164	5981.35	1.00277	6431.55	1.00109	6413.02	1.00237	6397.25	1.00127	6507.12	1.00149	6250.44	1.00107	6514.86	1.00215	6198.53	0.99969	6488.73	1.00153	6150.83	1.00278	6506.07	1.00171	6251.03	1.00143	6413.23	1.00234	6382.21	1.00142	6548.56	1.00254	6300.79	1.0027	6123.53	1.00245	6456.86	1.00168	6177.92	1.00165	6224.83	1.00197	6350.39	1.00288
2018-06-20T02:39:00	1.00134	6214.98	1.00214	6234.88	1.00237	6358.13	1.00161	5981.21	1.00265	6430.76	1.00105	6412.77	1.00234	6397.12	1.0013	6507.29	1.00144	6250.17	1.001	6514.42	1.00215	6198.54	0.99966	6488.51	1.00172	6151.96	1.00284	6506.51	1.00172	6251.1	1.00145	6413.33	1.00224	6381.52	1.00146	6548.87	1.00254	6300.79	1.00264	6123.14	1.00234	6456.09	1.0017	6178.06	1.00163	6224.69	1.00189	6349.86	1.00278
2018-06-20T02:42:00	1.00139	6215.27	1.00212	6234.71	1.00237	6358.14	1.00152	5980.68	1.0026	6430.47	1.00098	6412.34	1.00246	6397.86	1.00131	6507.37	1.0015	6250.52	1.00102	6514.57	1.00211	6198.26	0.9997	6488.79	1.00181	6152.54	1.00281	6506.28	1.00163	6250.55	1.0015	6413.69	1.00228	6381.78	1.00135	6548.11	1.00253	6300.71	1.00257	6122.73	1.00233	6456.05	1.00167	6177.85	1.00163	6224.71	1.00192	6350.07	1.00286
2018-06-20T02:45:00	1.00135	6215.07	1.00202	6234.09	1.0023	6357.68	1.00154	5980.78	1.00266	6430.81	1.00109	6413.02	1.00244	6397.71	1.00134	6507.59	1.00143	6250.08	1.0011	6515.06	1.0022	6198.81	0.99969	6488.7	1.00179	6152.39	1.00286	6506.59	1.00167	6250.82	1.00148	6413.58	1.00222	6381.41	1.00137	6548.3	1.0023	6299.24	1.00257	6122.72	1.00237	6456.33	1.00175	6178.34	1.0016	6224.52	1.00194	6350.22	1.00276
2018-06-20T02:48:00	1.00134	6215.01	1.00211	6234.67	1.00243	6358.52	1.00158	5981	1.00263	6430.63	1.00107	6412.92	1.00273	6399.56	1.00136	6507.7	1.00135	6249.6	1.00113	6515.29	1.00222	6198.97	0.99966	6488.55	1.0019	6153.09	1.00278	6506.07	1.00156	6250.11	1.00151	6413.77	1.00228	6381.83	1.00169	6550.38	1.00271	6301.8	1.00273	6123.69	1.00241	6456.6	1.00137	6176.03	1.0017	6225.15	1.00192	6350.08	1.00267
2018-06-20T02:51:00	1.00135	6215.02	1.00206	6234.37	1.00244	6358.58	1.00153	5980.73	1.00258	6430.29	1.00107	6412.92	1.00233	6397.06	1.0013	6507.29	1.00151	6250.57	1.00102	6514.55	1.00219	6198.8	0.99964	6488.35	1.0018	6152.45	1.00286	6506.63	1.0015	6249.75	1.00141	6413.12	1.00228	6381.8	1.00142	6548.62	1.00244	6300.14	1.00255	6122.59	1.00233	6456.03	1.00179	6178.63	1.00162	6224.62	1.00196	6350.3	1.00288
2018-06-20T02:54:00	1.00137	6215.15	1.00202	6234.08	1.00241	6358.38	1.00155	5980.87	1.00262	6430.59	1.00104	6412.75	1.00229	6396.74	1.00133	6507.5	1.00149	6250.47	1.00104	6514.71	1.00211	6198.28	0.99958	6488.02	1.00188	6152.97	1.00297	6507.32	1.00145	6249.44	1.00145	6413.35	1.00215	6380.95	1.00141	6548.51	1.00224	6298.86	1.00255	6122.62	1.00236	6456.27	1.00174	6178.28	1.00158	6224.4	1.00184	6349.56	1.00284
2018-06-20T02:57:00	1.00134	6214.99	1.00202	6234.09	1.00238	6358.22	1.00153	5980.71	1.00257	6430.26	1.00098	6412.35	1.0023	6396.83	1.00127	6507.14	1.00151	6250.6	1.00101	6514.47	1.00211	6198.25	0.99959	6488.06	1.00186	6152.81	1.0029	6506.84	1.00145	6249.43	1.00145	6413.36	1.00211	6380.73	1.00132	6547.92	1.00223	6298.8	1.0025	6122.27	1.00228	6455.72	1.00175	6178.38	1.00161	6224.53	1.00188	6349.83	1.00277
2018-06-20T03:00:00	1.00139	6215.32	1.00196	6233.75	1.00231	6357.74	1.00148	5980.42	1.00268	6430.96	1.00098	6412.32	1.0023	6396.8	1.0013	6507.34	1.0015	6250.53	1.00097	6514.21	1.00208	6198.1	0.99957	6487.96	1.00182	6152.6	1.00275	6505.92	1.00148	6249.65	1.00142	6413.17	1.00214	6380.94	1.00135	6548.14	1.00262	6301.28	1.00248	6122.19	1.00228	6455.71	1.00171	6178.1	1.00155	6224.2	1.00187	6349.73	1.00277
2018-06-20T03:03:00	1.00137	6215.18	1.00199	6233.91	1.00235	6357.97	1.00152	5980.64	1.00253	6430	1.001	6412.47	1.00241	6397.53	1.00127	6507.15	1.00147	6250.32	1.00103	6514.6	1.00203	6197.76	0.99955	6487.79	1.00182	6152.59	1.00281	6506.29	1.00146	6249.5	1.00142	6413.15	1.00218	6381.15	1.00135	6548.12	1.00213	6298.18	1.00251	6122.35	1.00225	6455.55	1.00168	6177.91	1.0016	6224.49	1.00183	6349.51	1.00282
2018-06-20T03:06:00	1.00131	6214.83	1.002	6233.98	1.00232	6357.82	1.00154	5980.8	1.00262	6430.58	1.00101	6412.52	1.00231	6396.89	1.0013	6507.33	1.00151	6250.56	1.001	6514.4	1.00212	6198.34	0.99961	6488.22	1.00176	6152.22	1.00273	6505.76	1.0015	6249.74	1.00142	6413.19	1.00215	6380.99	1.0013	6547.82	1.00242	6300.01	1.00247	6122.1	1.00231	6455.95	1.00174	6178.29	1.00151	6223.91	1.00195	6350.28	1.00275
2018-06-20T03:09:00	1.00134	6214.98	1.00207	6234.43	1.0023	6357.67	1.00155	5980.85	1.00254	6430.07	1.00094	6412.11	1.00236	6397.24	1.00109	6505.97	1.00151	6250.59	1.00103	6514.62	1.00208	6198.12	0.9996	6488.1	1.00179	6152.41	1.00267	6505.35	1.00143	6249.28	1.00144	6413.28	1.00216	6381.07	1.00133	6548	1.00217	6298.44	1.00246	6122.03	1.00224	6455.5	1.00171	6178.11	1.00154	6224.14	1.0019	6349.92	1.00276
2018-06-20T03:12:00	1.00132	6214.88	1.00199	6233.93	1.00229	6357.63	1.00149	5980.52	1.00259	6430.4	1.00096	6412.21	1.0023	6396.81	1.00132	6507.44	1.00149	6250.46	1.00094	6514.06	1.00208	6198.08	0.99959	6488.04	1.00172	6151.95	1.00283	6506.43	1.00144	6249.36	1.00148	6413.55	1.00216	6381.04	1.00134	6548.07	1.00222	6298.73	1.00247	6122.09	1.00225	6455.57	1.00174	6178.28	1.00145	6223.55	1.00179	6349.28	1.00281
2018-06-20T03:15:00	1.00131	6214.78	1.00203	6234.19	1.00233	6357.85	1.00149	5980.5	1.00261	6430.51	1.00096	6412.24	1.00239	6397.39	1.00121	6506.73	1.00145	6250.2	1.00095	6514.13	1.00211	6198.3	0.99962	6488.26	1.00176	6152.2	1.00273	6505.74	1.00145	6249.43	1.00141	6413.08	1.00226	6381.71	1.0013	6547.82	1.00231	6299.33	1.00244	6121.95	1.0022	6455.19	1.00176	6178.45	1.00149	6223.81	1.00187	6349.77	1.0028
2018-06-20T03:18:00	1.00133	6214.93	1.00194	6233.62	1.0023	6357.7	1.00146	5980.28	1.00274	6431.32	1.00088	6411.66	1.00226	6396.57	1.00126	6507.05	1.00142	6250.05	1.00097	6514.27	1.00207	6198.05	0.99959	6488.03	1.00181	6152.5	1.00281	6506.26	1.00144	6249.35	1.00143	6413.22	1.00208	6380.55	1.00132	6547.94	1.00245	6300.21	1.00238	6121.55	1.00219	6455.13	1.00174	6178.28	1.00155	6224.2	1.00196	6350.33	1.00276
2018-06-20T03:21:00	1.00131	6214.79	1.00197	6233.78	1.00227	6357.46	1.00149	5980.47	1.00259	6430.39	1.00089	6411.78	1.00238	6397.32	1.00134	6507.55	1.00142	6250.03	1.00104	6514.67	1.00205	6197.92	0.99951	6487.57	1.0018	6152.44	1.00283	6506.43	1.00146	6249.5	1.00146	6413.4	1.00218	6381.16	1.00134	6548.06	1.0024	6299.86	1.00232	6121.18	1.00223	6455.4	1.00171	6178.13	1.00146	6223.64	1.00192	6350.04	1.00271
2018-06-20T03:24:00	1.00135	6215.03	1.00195	6233.65	1.0023	6357.69	1.00145	5980.27	1.00261	6430.5	1.00086	6411.54	1.00238	6397.32	1.00133	6507.53	1.00142	6250.04	1.00093	6513.98	1.00203	6197.77	0.99952	6487.64	1.00185	6152.74	1.00275	6505.9	1.00144	6249.37	1.00147	6413.51	1.00208	6380.52	1.00135	6548.12	1.00243	6300.1	1.00239	6121.62	1.00221	6455.27	1.00174	6178.27	1.00144	6223.53	1.00177	6349.13	1.00276
2018-06-20T03:27:00	1.00134	6214.97	1.0019	6233.35	1.00236	6358.09	1.00152	5980.66	1.00259	6430.4	1.00091	6411.88	1.00232	6396.99	1.00132	6507.42	1.00144	6250.14	1.00088	6513.64	1.002	6197.61	0.99954	6487.71	1.00183	6152.66	1.00275	6505.93	1.00138	6249	1.00142	6413.15	1.00208	6380.51	1.00134	6548.05	1.00262	6301.28	1.0024	6121.7	1.00227	6455.67	1.00174	6178.32	1.00146	6223.64	1.00183	6349.52	1.00276
2018-06-20T03:30:00	1.00133	6214.95	1.00193	6233.54	1.00233	6357.87	1.0015	5980.53	1.00254	6430.08	1.0008	6411.16	1.00234	6397.07	1.00132	6507.43	1.00138	6249.79	1.00091	6513.85	1.00203	6197.76	0.9995	6487.46	1.00179	6152.37	1.00268	6505.42	1.00141	6249.18	1.00142	6413.16	1.00224	6381.56	1.0013	6547.8	1.00211	6298.08	1.00242	6121.79	1.00221	6455.28	1.00178	6178.54	1.00142	6223.39	1.0019	6349.93	1.00282
2018-06-20T03:33:00	1.00126	6214.52	1.00187	6233.17	1.00232	6357.82	1.0015	5980.57	1.00255	6430.1	1.00079	6411.14	1.00233	6397.03	1.00122	6506.77	1.00142	6250.05	1.00095	6514.09	1.0021	6198.24	0.9995	6487.45	1.00181	6152.51	1.00283	6506.39	1.00142	6249.22	1.00143	6413.25	1.00214	6380.9	1.00131	6547.87	1.00236	6299.62	1.00235	6121.35	1.00223	6455.44	1.00171	6178.12	1.00151	6223.93	1.00181	6349.37	1.00272
2018-06-20T03:36:00	1.00133	6214.92	1.0019	6233.39	1.00234	6357.91	1.00147	5980.39	1.00262	6430.57	1.00085	6411.52	1.0023	6396.86	1.00113	6506.24	1.00143	6250.09	1.00091	6513.82	1.00203	6197.78	0.99949	6487.42	1.00177	6152.26	1.00287	6506.69	1.00141	6249.2	1.00145	6413.34	1.00212	6380.8	1.00126	6547.58	1.00218	6298.49	1.00238	6121.53	1.00221	6455.26	1.00175	6178.39	1.00145	6223.58	1.00183	6349.48	1.00274
2018-06-20T03:39:00	1.00131	6214.79	1.00178	6232.63	1.00228	6357.57	1.00143	5980.15	1.00268	6430.93	1.00081	6411.27	1.00233	6397.06	1.00126	6507.03	1.00137	6249.69	1.00091	6513.87	1.00201	6197.68	0.99954	6487.71	1.00184	6152.71	1.00283	6506.44	1.00141	6249.18	1.00142	6413.18	1.00218	6381.19	1.00118	6546.99	1.00262	6301.28	1.0023	6121.08	1.00219	6455.16	1.00179	6178.61	1.00142	6223.38	1.00184	6349.57	1.00279
2018-06-20T03:42:00	1.00132	6214.84	1.00189	6233.31	1.00232	6357.79	1.00148	5980.41	1.00263	6430.63	1.00077	6411	1.00235	6397.13	1.00131	6507.41	1.00137	6249.69	1.0009	6513.78	1.00201	6197.67	0.99955	6487.78	1.00182	6152.59	1.00269	6505.51	1.00141	6249.19	1.00145	6413.35	1.00222	6381.39	1.00118	6547	1.00236	6299.64	1.00232	6121.18	1.00218	6455.07	1.0018	6178.68	1.0014	6223.26	1.00185	6349.62	1.00266
2018-06-20T03:45:00	1.00137	6215.19	1.00188	6233.23	1.00229	6357.59	1.00145	5980.24	1.00259	6430.36	1.00081	6411.22	1.00228	6396.72	1.00123	6506.88	1.00137	6249.74	1.00095	6514.07	1.00202	6197.75	0.99952	6487.61	1.00179	6152.43	1.0027	6505.59	1.00143	6249.32	1.00139	6413	1.00222	6381.41	1.00113	6546.71	1.00211	6298.07	1.00234	6121.29	1.00216	6454.94	1.00163	6177.64	1.0014	6223.26	1.0019	6349.96	1.00278
2018-06-20T03:48:00	1.00133	6214.95	1.00191	6233.43	1.00236	6358.05	1.00146	5980.32	1.00263	6430.61	1.0007	6410.55	1.00238	6397.37	1.00131	6507.38	1.0014	6249.91	1.00088	6513.68	1.00209	6198.15	0.99958	6488	1.00175	6152.14	1.00274	6505.86	1.00143	6249.31	1.00143	6413.21	1.00197	6379.82	1.00115	6546.8	1.00233	6299.42	1.00227	6120.88	1.0021	6454.55	1.00174	6178.28	1.00144	6223.48	1.00187	6349.73	1.0027
2018-06-20T03:51:00	1.00139	6215.32	1.00189	6233.31	1.0023	6357.65	1.00144	5980.17	1.0026	6430.46	1.00076	6410.92	1.00239	6397.39	1.00125	6507.02	1.00143	6250.1	1.00093	6513.96	1.00208	6198.12	0.99951	6487.55	1.00175	6152.14	1.00278	6506.09	1.00138	6248.99	1.00134	6412.66	1.00206	6380.39	1.00115	6546.86	1.00229	6299.22	1.00226	6120.85	1.00209	6454.51	1.00174	6178.29	1.00144	6223.53	1.00182	6349.44	1.00273
2018-06-20T03:54:00	1.00139	6215.29	1.00179	6232.65	1.00231	6357.72	1.00141	5980.04	1.00262	6430.54	1.00076	6410.92	1.0023	6396.81	1.00124	6506.9	1.00139	6249.83	1.00094	6514.05	1.00202	6197.74	0.99948	6487.33	1.00181	6152.49	1.00278	6506.07	1.0014	6249.15	1.0014	6413.07	1.00208	6380.56	1.00113	6546.67	1.0024	6299.89	1.00225	6120.74	1.00212	6454.67	1.0017	6178.07	1.00146	6223.66	1.00171	6348.71	1.00281
2018-06-20T03:57:00	1.00125	6214.45	1.00179	6232.66	1.00227	6357.51	1.00142	5980.07	1.00256	6430.17	1.0007	6410.51	1.0023	6396.84	1.00125	6507.01	1.00145	6250.21	1.00095	6514.12	1.00206	6197.97	0.99953	6487.68	1.00175	6152.17	1.00271	6505.61	1.00143	6249.28	1.00139	6412.99	1.00213	6380.83	1.00108	6546.37	1.00236	6299.65	1.00234	6121.33	1.00216	6454.95	1.0018	6178.68	1.00144	6223.49	1.00169	6348.63	1.00278
2018-06-20T04:00:00	1.00135	6215.04	1.0018	6232.76	1.00227	6357.49	1.00144	5980.22	1.00255	6430.14	1.0007	6410.56	1.0023	6396.81	1.00122	6506.82	1.00139	6249.84	1.00088	6513.63	1.00199	6197.54	0.9995	6487.48	1.00172	6151.98	1.00272	6505.71	1.00159	6250.33	1.0014	6413.05	1.00202	6380.18	1.0011	6546.53	1.00253	6300.67	1.0023	6121.07	1.00218	6455.1	1.00174	6178.28	1.00135	6222.96	1.00179	6349.25	1.0027
2018-06-20T04:03:00	1.00132	6214.84	1.00178	6232.6	1.00235	6358.01	1.00138	5979.81	1.00253	6429.98	1.00073	6410.76	1.00235	6397.14	1.00123	6506.88	1.00143	6250.07	1.00086	6513.53	1.00197	6197.4	0.9995	6487.49	1.0017	6151.85	1.00277	6506.02	1.00162	6250.52	1.00143	6413.22	1.00204	6380.27	1.0011	6546.53	1.00216	6298.35	1.00231	6121.1	1.00222	6455.35	1.00175	6178.38	1.00143	6223.42	1.00182	6349.43	1.00271
2018-06-20T04:06:00	1.00139	6215.28	1.00181	6232.77	1.00224	6357.32	1.00142	5980.09	1.00263	6430.61	1.00065	6410.19	1.00229	6396.74	1.0013	6507.32	1.00137	6249.7	1.00089	6513.73	1.00204	6197.85	0.99946	6487.25	1.0017	6151.83	1.00263	6505.15	1.00161	6250.46	1.00137	6412.85	1.00216	6381.02	1.00111	6546.6	1.00235	6299.56	1.00222	6120.6	1.00214	6454.83	1.0017	6178.07	1.00135	6222.97	1.00181	6349.35	1.0027
2018-06-20T04:09:00	1.0014	6215.38	1.00185	6233.06	1.0023	6357.67	1.00138	5979.84	1.00248	6429.7	1.00064	6410.18	1.00233	6397.06	1.00123	6506.85	1.00141	6249.93	1.00089	6513.72	1.00204	6197.85	0.9995	6487.46	1.00177	6152.29	1.00263	6505.14	1.00161	6250.41	1.00142	6413.17	1.00212	6380.81	1.00104	6546.08	1.00234	6299.49	1.00222	6120.56	1.00212	6454.72	1.00167	6177.84	1.00139	6223.2	1.00188	6349.84	1.00271
2018-06-20T04:12:00	1.00134	6214.99	1.00179	6232.7	1.00229	6357.62	1.00142	5980.08	1.00247	6429.61	1.00079	6411.11	1.00225	6396.51	1.0011	6506.01	1.00133	6249.43	1.00086	6513.51	1.00208	6198.07	0.99947	6487.26	1.0017	6151.84	1.00273	6505.8	1.0016	6250.36	1.00141	6413.07	1.00204	6380.25	1.00101	6545.91	1.00234	6299.51	1.00221	6120.53	1.00217	6455.02	1.00183	6178.88	1.00137	6223.08	1.0018	6349.29	1.00272
2018-06-20T04:15:00	1.00136	6215.1	1.00176	6232.46	1.00227	6357.47	1.00137	5979.79	1.00262	6430.54	1.00078	6411.07	1.00229	6396.78	1.00122	6506.8	1.00137	6249.71	1.00092	6513.89	1.00202	6197.74	0.99948	6487.37	1.00173	6152	1.00271	6505.63	1.00157	6250.17	1.00134	6412.64	1.00199	6379.97	1.00116	6546.92	1.00215	6298.33	1.00222	6120.56	1.00213	6454.78	1.00179	6178.58	1.00141	6223.29	1.00175	6349.01	1.00276
2018-06-20T04:18:00	1.0013	6214.77	1.00178	6232.61	1.00228	6357.52	1.00139	5979.91	1.00259	6430.4	1.00075	6410.88	1.00232	6396.99	1.00125	6506.98	1.00132	6249.37	1.00093	6513.97	1.0021	6198.2	0.99941	6486.91	1.00171	6151.93	1.00265	6505.25	1.00157	6250.18	1.00139	6412.99	1.00186	6379.1	1.00118	6547.01	1.00234	6299.48	1.00222	6120.58	1.00215	6454.89	1.00175	6178.39	1.00142	6223.35	1.00173	6348.85	1.00269
2018-06-20T04:21:00	1.00143	6215.53	1.00178	6232.64	1.00229	6357.63	1.00137	5979.78	1.00259	6430.37	1.00062	6410.05	1.00235	6397.14	1.00127	6507.14	1.00134	6249.54	1.00095	6514.08	1.00201	6197.64	0.99943	6487.05	1.00168	6151.75	1.00269	6505.49	1.00159	6250.29	1.00132	6412.54	1.00207	6380.45	1.00116	6546.86	1.00206	6297.76	1.00218	6120.36	1.00213	6454.78	1.00175	6178.34	1.00138	6223.15	1.00177	6349.14	1.00269
2018-06-20T04:24:00	1.00131	6214.8	1.00184	6232.96	1.00225	6357.37	1.00133	5979.56	1.00267	6430.87	1.00054	6409.49	1.00229	6396.76	1.00111	6506.09	1.00133	6249.45	1.00085	6513.46	1.00201	6197.68	0.99947	6487.28	1.00172	6151.98	1.00268	6505.45	1.00161	6250.45	1.00139	6412.99	1.00205	6380.33	1.0011	6546.51	1.00229	6299.17	1.00224	6120.68	1.0021	6454.57	1.00174	6178.29	1.00136	6222.99	1.00177	6349.09	1.00268
2018-06-20T04:27:00	1.00135	6215.07	1.00182	6232.84	1.00228	6357.56	1.00128	5979.21	1.0026	6430.47	1.0006	6409.9	1.00231	6396.88	1.00108	6505.92	1.00139	6249.81	1.00088	6513.64	1.00203	6197.77	0.99948	6487.37	1.00171	6151.87	1.00266	6505.32	1.00159	6250.33	1.00144	6413.29	1.00205	6380.37	1.0011	6546.49	1.00207	6297.79	1.00223	6120.62	1.00207	6454.41	1.00176	6178.41	1.00136	6223.02	1.00177	6349.15	1.00269
2018-06-20T04:30:00	1.00144	6215.58	1.00177	6232.56	1.00225	6357.34	1.00133	5979.51	1.00269	6431.04	1.00054	6409.5	1.00236	6397.22	1.00125	6506.98	1.0014	6249.88	1.00089	6513.73	1.00206	6197.97	0.9995	6487.45	1.00165	6151.56	1.00261	6505.02	1.00157	6250.21	1.00141	6413.08	1.00202	6380.15	1.00112	6546.64	1.00237	6299.69	1.00223	6120.62	1.00205	6454.23	1.00175	6178.36	1.00125	6222.35	1.00175	6349.01	1.00262
2018-06-20T04:33:00	1.00134	6215	1.00177	6232.55	1.00226	6357.42	1.00135	5979.68	1.00257	6430.23	1.00061	6409.96	1.00235	6397.17	1.00123	6506.84	1.0014	6249.89	1.00089	6513.71	1.00204	6197.82	0.99945	6487.16	1.0017	6151.81	1.00261	6504.98	1.00157	6250.19	1.00144	6413.27	1.00206	6380.38	1.00103	6546.06	1.00235	6299.58	1.00217	6120.3	1.00202	6454.07	1.00179	6178.6	1.00131	6222.72	1.00183	6349.5	1.00274
2018-06-20T04:36:00	1.00127	6214.57	1.00174	6232.39	1.00237	6358.15	1.00134	5979.58	1.00255	6430.13	1.0006	6409.93	1.00222	6396.35	1.00126	6507.05	1.0014	6249.92	1.00095	6514.07	1.0021	6198.2	0.99941	6486.91	1.00158	6151.11	1.00262	6505.07	1.00158	6250.27	1.00132	6412.51	1.00206	6380.37	1.00112	6546.61	1.0023	6299.27	1.00218	6120.34	1.002	6453.95	1.00171	6178.1	1.00131	6222.68	1.00172	6348.83	1.00269
2018-06-20T04:39:00	1.0013	6214.74	1.00174	6232.33	1.00233	6357.87	1.0013	5979.33	1.00252	6429.92	1.00061	6409.97	1.00229	6396.75	1.00109	6505.97	1.00137	6249.73	1.00085	6513.48	1.002	6197.61	0.99937	6486.66	1.00165	6151.54	1.00267	6505.39	1.0015	6249.72	1.00138	6412.88	1.002	6380.01	1.0011	6546.5	1.00233	6299.41	1.00218	6120.36	1.00204	6454.21	1.00171	6178.09	1.00128	6222.49	1.00174	6348.95	1.00266
2018-06-20T04:42:00	1.00138	6215.21	1.00172	6232.23	1.00225	6357.39	1.00129	5979.31	1.00253	6429.98	1.00057	6409.7	1.00236	6397.22	1.00125	6507.01	1.00129	6249.21	1.00086	6513.54	1.002	6197.6	0.99941	6486.89	1.0017	6151.87	1.00263	6505.15	1.00158	6250.22	1.00133	6412.59	1.0019	6379.39	1.00108	6546.36	1.00254	6300.78	1.00212	6119.95	1.00198	6453.82	1.00183	6178.87	1.00135	6222.92	1.00174	6348.9	1.00265
2018-06-20T04:45:00	1.00137	6215.16	1.00165	6231.83	1.00222	6357.16	1.00133	5979.51	1.00257	6430.28	1.00058	6409.78	1.00234	6397.1	1.00104	6505.62	1.00133	6249.43	1.0009	6513.76	1.00198	6197.45	0.99943	6487.02	1.00165	6151.52	1.00267	6505.4	1.00157	6250.16	1.00141	6413.12	1.00178	6378.63	1.00102	6545.97	1.00227	6299.04	1.00214	6120.08	1.002	6453.91	1.00185	6179.01	1.0013	6222.62	1.00178	6349.2	1.00265
2018-06-20T04:48:00	1.00133	6214.93	1.00172	6232.24	1.00226	6357.4	1.00133	5979.56	1.00267	6430.88	1.00049	6409.17	1.00237	6397.27	1.00104	6505.61	1.00131	6249.31	1.00089	6513.74	1.00188	6196.88	0.9994	6486.84	1.00165	6151.53	1.00269	6505.54	1.0013	6248.53	1.00144	6413.29	1.00198	6379.87	1.00107	6546.32	1.00231	6299.34	1.00209	6119.78	1.00199	6453.88	1.00173	6178.23	1.00125	6222.32	1.00171	6348.73	1.00267
2018-06-20T04:51:00	1.00138	6215.24	1.00165	6231.82	1.00223	6357.26	1.00129	5979.31	1.00255	6430.14	1.00056	6409.62	1.00238	6397.36	1.00107	6505.84	1.00131	6249.33	1.00088	6513.64	1.00201	6197.68	0.99937	6486.66	1.00165	6151.53	1.00256	6504.66	1.00135	6248.79	1.00136	6412.81	1.00201	6380.06	1.00102	6545.97	1.00233	6299.41	1.00216	6120.24	1.00204	6454.15	1.00175	6178.38	1.00128	6222.49	1.00169	6348.62	1.00265
2018-06-20T04:54:00	1.00134	6214.99	1.00164	6231.72	1.00228	6357.56	1.0013	5979.34	1.00257	6430.27	1.00057	6409.73	1.00238	6397.37	1.0011	6506.03	1.00134	6249.52	1.00087	6513.56	1.00203	6197.8	0.99943	6487.04	1.00166	6151.59	1.00255	6504.6	1.00132	6248.65	1.00126	6412.17	1.00195	6379.71	1.00109	6546.42	1.00226	6298.98	1.00219	6120.4	1.00205	6454.27	1.00177	6178.45	1.00129	6222.59	1.00172	6348.81	1.00274
2018-06-20T04:57:00	1.00138	6215.21	1.00168	6231.96	1.00226	6357.43	1.00127	5979.16	1.00259	6430.4	1.00056	6409.63	1.00234	6397.09	1.00105	6505.7	1.00133	6249.48	1.00091	6513.83	1.00205	6197.9	0.99936	6486.58	1.00158	6151.13	1.00265	6505.24	1.00133	6248.69	1.00132	6412.54	1.00193	6379.55	1.00108	6546.36	1.0023	6299.23	1.00212	6119.98	1.00201	6453.99	1.00179	6178.58	1.00127	6222.42	1.00169	6348.6	1.00271
2018-06-20T05:00:00	1.00134	6214.99	1.00162	6231.65	1.00231	6357.76	1.00134	5979.56	1.0026	6430.43	1.00064	6410.14	1.00236	6397.23	1.00108	6505.89	1.00131	6249.31	1.00086	6513.5	1.00199	6197.53	0.99936	6486.6	1.00161	6151.28	1.00262	6505.09	1.0014	6249.1	1.00135	6412.72	1.00206	6380.43	1.00105	6546.17	1.00209	6297.96	1.00212	6119.95	1.00198	6453.79	1.00178	6178.57	1.00127	6222.43	1.00174	6348.91	1.00273
2018-06-20T05:03:00	1.00135	6215.03	1.0016	6231.47	1.00231	6357.72	1.00125	5979.03	1.00258	6430.31	1.00062	6410.06	1.00239	6397.41	1.00126	6507.03	1.0013	6249.26	1.00087	6513.57	1.00194	6197.23	0.99938	6486.69	1.00163	6151.44	1.00268	6505.48	1.00139	6249.06	1.00134	6412.65	1.002	6380	1.00112	6546.64	1.00227	6299.08	1.00205	6119.51	1.00197	6453.71	1.00178	6178.53	1.0013	6222.61	1.00174	6348.94	1.00267
2018-06-20T05:06:00	1.00129	6214.68	1.00167	6231.95	1.00199	6355.73	1.00124	5979	1.00258	6430.3	1.00051	6409.32	1.00241	6397.55	1.00106	6505.78	1.0013	6249.25	1.0009	6513.79	1.00192	6197.11	0.99934	6486.42	1.00167	6151.67	1.00264	6505.21	1.00136	6248.87	1.00134	6412.68	1.00199	6379.98	1.00105	6546.15	1.0023	6299.23	1.00212	6119.95	1.00199	6453.85	1.00177	6178.5	1.00126	6222.4	1.00179	6349.26	1.00265
2018-06-20T05:09:00	1.00133	6214.93	1.0016	6231.51	1.00225	6357.39	1.00124	5978.97	1.00259	6430.35	1.00056	6409.67	1.00244	6397.73	1.00117	6506.48	1.00132	6249.41	1.00081	6513.23	1.00194	6197.21	0.99934	6486.43	1.0016	6151.23	1.00251	6504.35	1.00136	6248.9	1.00137	6412.83	1.00205	6380.32	1.00099	6545.81	1.00227	6299.05	1.00211	6119.9	1.00197	6453.72	1.0018	6178.67	1.0013	6222.66	1.0017	6348.67	1.00266
2018-06-20T05:12:00	1.0013	6214.72	1.00165	6231.82	1.0022	6357.07	1.00132	5979.48	1.0026	6430.45	1.00057	6409.68	1.00245	6397.77	1.00121	6506.7	1.00119	6248.61	1.00089	6513.72	1.00204	6197.86	0.99937	6486.67	1.00156	6151.01	1.00243	6503.86	1.00135	6248.81	1.00137	6412.86	1.00192	6379.5	1.00095	6545.53	1.00203	6297.55	1.00214	6120.08	1.00197	6453.72	1.00178	6178.55	1.0013	6222.61	1.00168	6348.53	1.00276
2018-06-20T05:15:00	1.0012	6214.12	1.00164	6231.72	1.00214	6356.65	1.00132	5979.5	1.00256	6430.19	1.00053	6409.45	1.00232	6396.94	1.00113	6506.23	1.00126	6249.04	1.0009	6513.8	1.00208	6198.08	0.99933	6486.37	1.0016	6151.22	1.00244	6503.88	1.00132	6248.61	1.00128	6412.28	1.00195	6379.69	1.00105	6546.15	1.00231	6299.33	1.00212	6119.96	1.00201	6453.97	1.00178	6178.52	1.00126	6222.4	1.00165	6348.39	1.00266
2018-06-20T05:18:00	1.00128	6214.6	1.0016	6231.5	1.00217	6356.85	1.0013	5979.36	1.00248	6429.68	1.00055	6409.57	1.00242	6397.59	1.00119	6506.62	1.00135	6249.6	1.00085	6513.44	1.00208	6198.08	0.99931	6486.24	1.00154	6150.84	1.00254	6504.51	1.00133	6248.68	1.00126	6412.17	1.00198	6379.89	1.00111	6546.58	1.00202	6297.46	1.00208	6119.71	1.00196	6453.7	1.00178	6178.53	1.0013	6222.66	1.00167	6348.48	1.00268
2018-06-20T05:21:00	1.00127	6214.58	1.00163	6231.7	1.00219	6356.96	1.00123	5978.91	1.00252	6429.92	1.00056	6409.62	1.00236	6397.22	1.00107	6505.8	1.00127	6249.1	1.00096	6514.15	1.00205	6197.9	0.99928	6486.07	1.00159	6151.18	1.0025	6504.31	1.00131	6248.55	1.00133	6412.62	1.00193	6379.56	1.00112	6546.61	1.00206	6297.75	1.0021	6119.87	1.00186	6453.01	1.00176	6178.42	1.00124	6222.26	1.0017	6348.66	1.00276
2018-06-20T05:24:00	1.00122	6214.25	1.00161	6231.58	1.00225	6357.34	1.00125	5979.06	1.0025	6429.82	1.00057	6409.72	1.00233	6397.05	1.00104	6505.61	1.00125	6248.99	1.00081	6513.2	1.00197	6197.4	0.99937	6486.63	1.00164	6151.5	1.00257	6504.72	1.0013	6248.52	1.00133	6412.61	1.00189	6379.33	1.00103	6546.01	1.00228	6299.13	1.00209	6119.79	1.0019	6453.31	1.00178	6178.55	1.00128	6222.51	1.0017	6348.66	1.00258
2018-06-20T05:27:00	1.00125	6214.45	1.00159	6231.43	1.00211	6356.5	1.00123	5978.91	1.00259	6430.36	1.00057	6409.71	1.00236	6397.19	1.00117	6506.5	1.00124	6248.91	1.00092	6513.94	1.0019	6196.96	0.99932	6486.31	1.0017	6151.87	1.00258	6504.77	1.00127	6248.32	1.00139	6412.95	1.00191	6379.48	1.00096	6545.58	1.00245	6300.21	1.00211	6119.9	1.00192	6453.39	1.00187	6179.09	1.00127	6222.47	1.00176	6349.03	1.00275
2018-06-20T05:30:00	1.00131	6214.78	1.00155	6231.18	1.00216	6356.79	1.00122	5978.9	1.00249	6429.74	1.00049	6409.19	1.00243	6397.67	1.00111	6506.05	1.0012	6248.65	1.00085	6513.44	1.00207	6198.01	0.99934	6486.41	1.00162	6151.35	1.00261	6504.98	1.00128	6248.35	1.00139	6413	1.00195	6379.73	1.00101	6545.89	1.00224	6298.86	1.00209	6119.78	1.00189	6453.21	1.00184	6178.93	1.00128	6222.52	1.00174	6348.9	1.0027
2018-06-20T05:33:00	1.0013	6214.76	1.00153	6231.04	1.00217	6356.85	1.00126	5979.12	1.00256	6430.15	1.00055	6409.6	1.00238	6397.37	1.00101	6505.42	1.00135	6249.58	1.00089	6513.73	1.00199	6197.5	0.99931	6486.23	1.00163	6151.43	1.00259	6504.85	1.00126	6248.26	1.00143	6413.2	1.00178	6378.65	1.00099	6545.79	1.00244	6300.13	1.00205	6119.51	1.00199	6453.84	1.00186	6179.04	1.00122	6222.14	1.00168	6348.55	1.00267
2018-06-20T05:36:00	1.00123	6214.27	1.00164	6231.76	1.00238	6358.16	1.00124	5978.97	1.0026	6430.44	1.00065	6410.24	1.00226	6396.58	1.00099	6505.3	1.00125	6248.94	1.00086	6513.51	1.00201	6197.64	0.9993	6486.16	1.00165	6151.55	1.0025	6504.27	1.00141	6249.17	1.00131	6412.45	1.00173	6378.32	1.00088	6545.04	1.00233	6299.46	1.00209	6119.75	1.00187	6453.12	1.00195	6179.59	1.00132	6222.77	1.00174	6348.93	1.00268
2018-06-20T05:39:00	1.0013	6214.71	1.00165	6231.78	1.00222	6357.15	1.00121	5978.83	1.00256	6430.16	1.00059	6409.84	1.00236	6397.24	1.00102	6505.49	1.0013	6249.28	1.00087	6513.56	1.00201	6197.63	0.99928	6486.04	1.0016	6151.25	1.00253	6504.47	1.00131	6248.54	1.00134	6412.68	1.00179	6378.71	1.00091	6545.23	1.00201	6297.44	1.00204	6119.49	1.00188	6453.13	1.00185	6179	1.00125	6222.32	1.00153	6347.61	1.00271
2018-06-20T05:42:00	1.00123	6214.27	1.00156	6231.23	1.00228	6357.58	1.00125	5979.03	1.00252	6429.92	1.00057	6409.7	1.00237	6397.3	1.00113	6506.22	1.00129	6249.23	1.00089	6513.71	1.00197	6197.44	0.9993	6486.2	1.0016	6151.22	1.00253	6504.49	1.00125	6248.19	1.00139	6412.96	1.00178	6378.62	1.00103	6546.02	1.00225	6298.96	1.00206	6119.63	1.00192	6453.44	1.0019	6179.28	1.00128	6222.49	1.00163	6348.21	1.00261
2018-06-20T05:45:00	1.00129	6214.67	1.00158	6231.36	1.00219	6356.96	1.00121	5978.84	1.00252	6429.93	1.00044	6408.88	1.00235	6397.16	1.00121	6506.76	1.00122	6248.79	1.00082	6513.23	1.00196	6197.34	0.99928	6486.05	1.00164	6151.5	1.00251	6504.38	1.00133	6248.67	1.00144	6413.28	1.00186	6379.1	1.00094	6545.46	1.00211	6298.06	1.00205	6119.56	1.00188	6453.13	1.00184	6178.9	1.0013	6222.61	1.00172	6348.78	1.00266
2018-06-20T05:48:00	1.0013	6214.72	1.00156	6231.25	1.00217	6356.83	1.00116	5978.53	1.00254	6430.04	1.0005	6409.23	1.00228	6396.71	1.00124	6506.93	1.0012	6248.66	1.00077	6512.96	1.00199	6197.55	0.99926	6485.9	1.00155	6150.91	1.00252	6504.4	1.00132	6248.6	1.00141	6413.11	1.00194	6379.63	1.00097	6545.68	1.0022	6298.61	1.00198	6119.11	1.00189	6453.22	1.00179	6178.59	1.00125	6222.29	1.00157	6347.88	1.00266
2018-06-20T05:51:00	1.00127	6214.55	1.00159	6231.44	1.00217	6356.87	1.00119	5978.72	1.00254	6430.09	1.00044	6408.88	1.00237	6397.27	1.00121	6506.72	1.00118	6248.54	1.00089	6513.71	1.00193	6197.14	0.99933	6486.36	1.00157	6151.07	1.00242	6503.74	1.00129	6248.41	1.00144	6413.26	1.00188	6379.27	1.00095	6545.53	1.00229	6299.21	1.00199	6119.18	1.00192	6453.41	1.00183	6178.87	1.00123	6222.22	1.00162	6348.15	1.00264
2018-06-20T05:54:00	1.00123	6214.29	1.00163	6231.67	1.0021	6356.39	1.0012	5978.73	1.00259	6430.38	1.00036	6408.34	1.00227	6396.63	1.00116	6506.44	1.00123	6248.83	1.00086	6513.51	1.00203	6197.81	0.99932	6486.28	1.00157	6151.06	1.00243	6503.84	1.00129	6248.44	1.00137	6412.86	1.00189	6379.34	1.00103	6546.07	1.00198	6297.25	1.00205	6119.52	1.00191	6453.34	1.00194	6179.51	1.00121	6222.1	1.00171	6348.75	1.00265
2018-06-20T05:57:00	1.00128	6214.6	1.00166	6231.88	1.00222	6357.15	1.00118	5978.65	1.00262	6430.55	1.0004	6408.63	1.00231	6396.93	1.00112	6506.17	1.00127	6249.09	1.00084	6513.38	1.00202	6197.7	0.99932	6486.3	1.0015	6150.61	1.00237	6503.43	1.00127	6248.29	1.00132	6412.51	1.00186	6379.11	1.00092	6545.31	1.00216	6298.36	1.00198	6119.09	1.0019	6453.3	1.00188	6179.16	1.00118	6221.92	1.0016	6348.06	1.00262
2018-06-20T06:00:00	1.00118	6214	1.00148	6230.77	1.0022	6357.04	1.00118	5978.64	1.00249	6429.73	1.00033	6408.14	1.0023	6396.83	1.0011	6506.04	1.00122	6248.79	1.00085	6513.43	1.00193	6197.15	0.99925	6485.85	1.00152	6150.76	1.00238	6503.53	1.00123	6248.06	1.00133	6412.59	1.00182	6378.88	1.00094	6545.48	1.00218	6298.48	1.00204	6119.48	1.00187	6453.08	1.00185	6178.99	1.00117	6221.81	1.0016	6348.06	1.00267
2018-06-20T06:03:00	1.00118	6213.99	1.00151	6230.91	1.00217	6356.86	1.00113	5978.33	1.00255	6430.13	1.00046	6409.02	1.0023	6396.82	1.00109	6505.93	1.00124	6248.91	1.00078	6513.01	1.00193	6197.14	0.9993	6486.15	1.00147	6150.44	1.00254	6504.57	1.00125	6248.18	1.00138	6412.92	1.00175	6378.42	1.00102	6545.99	1.00223	6298.84	1.00206	6119.58	1.00185	6452.96	1.00189	6179.2	1.00121	6222.09	1.00157	6347.86	1.00272
2018-06-20T06:06:00	1.0012	6214.09	1.00156	6231.27	1.00218	6356.94	1.00113	5978.33	1.00253	6429.99	1.00046	6408.98	1.00237	6397.29	1.00106	6505.76	1.00119	6248.56	1.00085	6513.43	1.00189	6196.94	0.99919	6485.44	1.00152	6150.72	1.00246	6503.99	1.00124	6248.13	1.00133	6412.6	1.00174	6378.35	1.00099	6545.76	1.00219	6298.57	1.002	6119.23	1.00187	6453.07	1.00186	6179.01	1.00121	6222.09	1.00161	6348.09	1.0027
2018-06-20T06:09:00	1.00123	6214.29	1.00154	6231.11	1.00208	6356.26	1.00117	5978.58	1.00252	6429.9	1.00042	6408.76	1.00232	6396.97	1.00109	6505.97	1.00119	6248.58	1.00075	6512.8	1.0019	6196.95	0.99925	6485.83	1.00156	6151.01	1.00237	6503.44	1.00126	6248.22	1.00138	6412.92	1.00182	6378.87	1.00099	6545.76	1.00195	6297.04	1.00201	6119.31	1.00187	6453.06	1.00184	6178.94	1.00117	6221.83	1.00158	6347.9	1.00262
2018-06-20T06:12:00	1.00128	6214.6	1.00154	6231.1	1.00215	6356.74	1.00111	5978.24	1.00243	6429.34	1.00035	6408.31	1.0023	6396.82	1.00134	6507.6	1.00122	6248.79	1.00081	6513.21	1.00184	6196.62	0.99925	6485.85	1.0015	6150.6	1.00235	6503.28	1.00123	6248.09	1.00132	6412.5	1.00183	6378.92	1.00098	6545.73	1.00225	6298.96	1.002	6119.22	1.00183	6452.85	1.00183	6178.83	1.00116	6221.77	1.00155	6347.73	1.00265
2018-06-20T06:15:00	1.00116	6213.88	1.00151	6230.94	1.00203	6355.97	1.00113	5978.36	1.00235	6428.83	1.00042	6408.76	1.00232	6396.95	1.00138	6507.87	1.00123	6248.83	1.00088	6513.65	1.00193	6197.15	0.99924	6485.8	1.00145	6150.3	1.00231	6503.03	1.0013	6248.48	1.00131	6412.49	1.00176	6378.5	1.00091	6545.28	1.0022	6298.61	1.00197	6119.08	1.00184	6452.87	1.00178	6178.53	1.00113	6221.55	1.0016	6348.04	1.00259
2018-06-20T06:18:00	1.00115	6213.78	1.00153	6231.06	1.00208	6356.28	1.00115	5978.44	1.00249	6429.72	1.00048	6409.16	1.00225	6396.54	1.00138	6507.85	1.00127	6249.08	1.00082	6513.28	1.00187	6196.81	0.99916	6485.25	1.00154	6150.84	1.00229	6502.89	1.00126	6248.23	1.00131	6412.48	1.00175	6378.41	1.00085	6544.89	1.00197	6297.19	1.00204	6119.49	1.0019	6453.28	1.00192	6179.39	1.00113	6221.6	1.00159	6348.01	1.00258
2018-06-20T06:21:00	1.00113	6213.69	1.00153	6231.08	1.0021	6356.42	1.00109	5978.1	1.00244	6429.41	1.00037	6408.4	1.00229	6396.74	1.00135	6507.63	1.00117	6248.46	1.00086	6513.52	1.00184	6196.58	0.99921	6485.57	1.00139	6149.95	1.00227	6502.82	1.00121	6247.91	1.00125	6412.1	1.00174	6378.35	1.00089	6545.11	1.00193	6296.92	1.00196	6118.97	1.0018	6452.62	1.00185	6179	1.00115	6221.71	1.00152	6347.51	1.00262
2018-06-20T06:24:00	1.00118	6214	1.00138	6230.1	1.00206	6356.16	1.00109	5978.12	1.00236	6428.87	1.00033	6408.2	1.00234	6397.12	1.00125	6506.97	1.00125	6248.99	1.00079	6513.08	1.00172	6195.89	0.9992	6485.51	1.00148	6150.49	1.00251	6504.32	1.00127	6248.33	1.0012	6411.74	1.0017	6378.11	1.00085	6544.88	1.00199	6297.32	1.00196	6119.01	1.00179	6452.57	1.00174	6178.28	1.00111	6221.43	1.00147	6347.21	1.00261
2018-06-20T06:27:00	1.00115	6213.8	1.00143	6230.43	1.00206	6356.13	1.00105	5977.84	1.00237	6428.96	1.00031	6408.01	1.00222	6396.31	1.00122	6506.83	1.00124	6248.9	1.00081	6513.22	1.00171	6195.8	0.99916	6485.29	1.00144	6150.24	1.00235	6503.31	1.00128	6248.39	1.00124	6412	1.00154	6377.11	1.00087	6544.97	1.0022	6298.61	1.00191	6118.67	1.00182	6452.77	1.00177	6178.48	1.00106	6221.14	1.00141	6346.81	1.00265
2018-06-20T06:30:00	1.00105	6213.2	1.00146	6230.63	1.00197	6355.62	1.00105	5977.88	1.00238	6429.05	1.00023	6407.56	1.00225	6396.49	1.00123	6506.84	1.00121	6248.69	1.00081	6513.2	1.0017	6195.72	0.99919	6485.48	1.00143	6150.2	1.00231	6503.03	1.00122	6248.03	1.00119	6411.71	1.00157	6377.31	1.00084	6544.81	1.0019	6296.76	1.00183	6118.16	1.00175	6452.29	1.00176	6178.41	1.00104	6221.03	1.00153	6347.58	1.00259
2018-06-20T06:33:00	1.00118	6213.97	1.00151	6230.96	1.0019	6355.17	1.00103	5977.76	1.00244	6429.42	1.00031	6408.03	1.00224	6396.48	1.00134	6507.61	1.00116	6248.41	1.00077	6512.93	1.00174	6196.01	0.99912	6485.03	1.00143	6150.2	1.00221	6502.42	1.00125	6248.22	1.00128	6412.27	1.00155	6377.18	1.00077	6544.35	1.00217	6298.46	1.00189	6118.58	1.00175	6452.34	1.00171	6178.09	1.00107	6221.22	1.00148	6347.3	1.0026
2018-06-20T06:36:00	1.00114	6213.73	1.00141	6230.32	1.00192	6355.26	1.00102	5977.65	1.00247	6429.61	1.00028	6407.85	1.00209	6395.52	1.00133	6507.5	1.00118	6248.51	1.00079	6513.05	1.00171	6195.77	0.99911	6484.96	1.00142	6150.11	1.0022	6502.35	1.00128	6248.39	1.00117	6411.54	1.00156	6377.2	1.00075	6544.18	1.00206	6297.72	1.0019	6118.61	1.00171	6452.06	1.00178	6178.57	1.001	6220.78	1.00142	6346.9	1.00257
2018-06-20T06:39:00	1.0011	6213.48	1.00135	6229.93	1.0019	6355.16	1.00094	5977.2	1.00242	6429.31	1.00018	6407.24	1.00208	6395.41	1.00127	6507.14	1.00118	6248.51	1.00075	6512.82	1.00166	6195.47	0.99909	6484.85	1.00137	6149.83	1.00218	6502.23	1.00128	6248.39	1.00108	6410.96	1.00155	6377.17	1.00074	6544.13	1.00204	6297.65	1.00184	6118.26	1.00167	6451.79	1.00179	6178.61	1.00105	6221.07	1.0014	6346.77	1.00268
2018-06-20T06:42:00	1.00102	6213.01	1.00132	6229.72	1.00189	6355.07	1.00093	5977.17	1.00244	6429.41	1.00025	6407.66	1.00212	6395.67	1.00129	6507.24	1.00106	6247.78	1.0008	6513.13	1.00154	6194.75	0.99911	6484.94	1.00137	6149.81	1.00211	6501.77	1.00124	6248.15	1.00107	6410.9	1.00142	6376.35	1.00076	6544.26	1.00173	6295.65	1.00184	6118.24	1.0017	6451.98	1.00169	6177.99	1.00104	6221.05	1.00133	6346.36	1.00252
2018-06-20T06:45:00	1.00099	6212.83	1.00125	6229.29	1.00183	6354.69	1.00093	5977.16	1.00241	6429.22	1.00019	6407.29	1.00208	6395.43	1.00125	6506.99	1.00113	6248.21	1.00082	6513.27	1.00145	6194.22	0.99912	6485.03	1.00132	6149.49	1.00204	6501.27	1.00128	6248.39	1.00101	6410.54	1.00141	6376.26	1.00073	6544.07	1.00177	6295.92	1.00182	6118.11	1.00162	6451.51	1.0017	6178.03	1.00101	6220.83	1.00133	6346.33	1.00252
2018-06-20T06:48:00	1.00102	6212.99	1.00124	6229.26	1.00176	6354.24	1.00088	5976.85	1.00236	6428.93	1.00004	6406.34	1.00222	6396.34	1.00116	6506.42	1.00102	6247.5	1.00068	6512.32	1.00152	6194.62	0.99913	6485.05	1.00123	6148.98	1.00215	6502.01	1.00132	6248.64	1.00094	6410.07	1.00144	6376.46	1.00076	6544.28	1.00186	6296.51	1.00181	6118.05	1.00178	6452.54	1.0017	6178.06	1.00095	6220.45	1.00139	6346.7	1.00259
2018-06-20T06:51:00	1.00089	6212.21	1.00121	6229.05	1.00166	6353.6	1.00076	5976.16	1.00226	6428.27	0.9999	6405.43	1.00211	6395.61	1.00122	6506.79	1.00099	6247.37	1.00075	6512.83	1.00139	6193.85	0.9991	6484.91	1.00129	6149.33	1.00193	6500.58	1.00121	6247.96	1.00085	6409.52	1.00121	6375.02	1.00059	6543.19	1.00192	6296.84	1.00171	6117.44	1.00163	6451.52	1.00161	6177.47	1.00096	6220.52	1.00138	6346.67	1.00252
2018-06-20T06:54:00	1.00089	6212.21	1.00119	6228.96	1.0016	6353.22	1.00077	5976.17	1.00232	6428.64	0.99991	6405.46	1.00207	6395.38	1.00114	6506.29	1.00095	6247.11	1.00073	6512.69	1.00138	6193.76	0.99911	6484.93	1.0013	6149.36	1.00194	6500.68	1.00124	6248.1	1.00078	6409.1	1.00134	6375.82	1.00067	6543.7	1.00186	6296.46	1.0016	6116.78	1.00156	6451.11	1.00161	6177.48	1.00091	6220.21	1.00135	6346.44	1.00251
2018-06-20T06:57:00	1.00082	6211.74	1.00115	6228.69	1.00153	6352.77	1.00072	5975.87	1.0022	6427.86	0.99992	6405.57	1.00188	6394.18	1.00097	6505.16	1.00095	6247.12	1.00069	6512.44	1.00133	6193.45	0.99901	6484.28	1.00118	6148.62	1.00173	6499.28	1.00129	6248.4	1.00069	6408.49	1.00112	6374.41	1.00061	6543.31	1.00175	6295.82	1.00155	6116.47	1.00156	6451.09	1.00153	6177.03	1.00085	6219.85	1.00127	6345.95	1.00254
2018-06-20T07:00:00	1.00072	6211.14	1.00117	6228.84	1.00145	6352.3	1.00068	5975.66	1.00184	6425.57	0.99988	6405.32	1.00195	6394.59	1.00087	6504.54	1.00088	6246.65	1.00077	6512.96	1.00126	6193.03	0.999	6484.26	1.00112	6148.27	1.00171	6499.14	1.00126	6248.28	1.0006	6407.91	1.00112	6374.44	1.00055	6542.92	1.00174	6295.7	1.00158	6116.7	1.00154	6450.99	1.00153	6176.98	1.00079	6219.46	1.0013	6346.12	1.00254
2018-06-20T07:03:00	1.00069	6210.94	1.00105	6228.06	1.00148	6352.47	1.00061	5975.2	1.00197	6426.4	0.99985	6405.09	1.00186	6394.05	1.00099	6505.33	1.00084	6246.39	1.00074	6512.75	1.00118	6192.52	0.99903	6484.42	1.00114	6148.38	1.00182	6499.9	1.00119	6247.82	1.00054	6407.51	1.00105	6373.95	1.0006	6543.25	1.00166	6295.24	1.00145	6115.89	1.0015	6450.72	1.00154	6177.07	1.00073	6219.11	1.0012	6345.53	1.0025
2018-06-20T07:06:00	1.00067	6210.81	1.00095	6227.46	1.00139	6351.94	1.00053	5974.75	1.00182	6425.44	0.99984	6405.06	1.00189	6394.22	1.00095	6505.02	1.00073	6245.72	1.00074	6512.71	1.00111	6192.07	0.99894	6483.87	1.0011	6148.18	1.00169	6499.02	1.00115	6247.53	1.00038	6406.51	1.00113	6374.46	1.00055	6542.93	1.00163	6295.02	1.00149	6116.14	1.00146	6450.46	1.00144	6176.44	1.00079	6219.45	1.00124	6345.77	1.0025
2018-06-20T07:09:00	1.00065	6210.73	1.00101	6227.81	1.00112	6350.2	1.00042	5974.07	1.00188	6425.85	0.99974	6404.4	1.00184	6393.91	1.00098	6505.22	1.00073	6245.7	1.00076	6512.86	1.00099	6191.37	0.99894	6483.81	1.0011	6148.17	1.00161	6498.49	1.00118	6247.73	1.00036	6406.36	1.001	6373.65	1.00044	6542.18	1.00154	6294.47	1.00138	6115.45	1.00144	6450.34	1.00138	6176.11	1.00073	6219.11	1.00121	6345.56	1.00252
2018-06-20T07:12:00	1.0007	6210.99	1.00103	6227.93	1.00096	6349.19	1.00052	5974.67	1.00174	6424.93	0.99975	6404.48	1.00175	6393.31	1.00088	6504.58	1.00074	6245.76	1.00083	6513.33	1.00091	6190.86	0.99891	6483.66	1.0011	6148.18	1.00165	6498.74	1.00126	6248.26	1.00028	6405.86	1.00103	6373.87	1.00038	6541.77	1.00127	6292.76	1.00126	6114.7	1.00136	6449.83	1.00133	6175.78	1.00075	6219.24	1.0012	6345.48	1.00253
2018-06-20T07:15:00	1.00065	6210.67	1.00096	6227.49	1.00119	6350.65	1.00044	5974.19	1.00159	6423.98	0.99954	6403.12	1.00176	6393.42	1.00086	6504.47	1.00067	6245.32	1.00075	6512.82	1.00088	6190.66	0.99894	6483.87	1.00104	6147.79	1.00148	6497.66	1.00122	6248.02	1.00034	6406.27	1.00092	6373.15	1.00032	6541.37	1.0012	6292.32	1.0013	6114.94	1.0013	6449.41	1.00133	6175.79	1.00064	6218.54	1.00111	6344.96	1.00247
2018-06-20T07:18:00	1.00058	6210.25	1.00098	6227.63	1.00109	6350.02	1.00037	5973.82	1.00163	6424.22	0.99964	6403.76	1.00171	6393.04	1.0008	6504.07	1.00063	6245.1	1.00079	6513.07	1.0009	6190.81	0.99888	6483.44	1.00102	6147.67	1.00136	6496.86	1.00117	6247.71	1.00032	6406.09	1.00101	6373.72	1.00021	6540.71	1.00138	6293.47	1.00127	6114.76	1.00125	6449.13	1.00135	6175.9	1.00065	6218.61	1.0011	6344.85	1.00238
2018-06-20T07:21:00	1.00055	6210.08	1.00091	6227.19	1.00107	6349.87	1.00037	5973.82	1.00155	6423.7	0.99951	6402.91	1.00171	6393.08	1.00076	6503.84	1.0006	6244.91	1.00076	6512.84	1.00081	6190.21	0.99885	6483.24	1.00096	6147.3	1.00133	6496.68	1.00108	6247.14	1.00028	6405.87	1.00087	6372.82	1.00025	6540.94	1.00125	6292.64	1.00127	6114.78	1.0012	6448.75	1.00136	6175.93	1.00065	6218.59	1.00109	6344.8	1.00238
2018-06-20T07:24:00	1.00048	6209.67	1.00083	6226.7	1.00101	6349.5	1.00027	5973.19	1.00157	6423.81	0.99954	6403.11	1.00164	6392.59	1.00082	6504.22	1.00062	6245.05	1.00073	6512.67	1.00082	6190.3	0.99881	6483.01	1.0009	6146.95	1.0013	6496.49	1.00112	6247.35	1.00022	6405.48	1.00088	6372.87	1.00034	6541.55	1.0013	6292.97	1.00119	6114.27	1.00115	6448.48	1.00123	6175.13	1.00063	6218.47	1.00104	6344.5	1.00235
2018-06-20T07:27:00	1.00042	6209.26	1.00082	6226.63	1.00095	6349.11	1.00022	5972.91	1.00165	6424.34	0.99955	6403.19	1.00158	6392.26	1.00059	6502.69	1.00058	6244.79	1.00069	6512.38	1.00078	6190.06	0.99885	6483.23	1.00095	6147.22	1.00138	6497.03	1.00109	6247.21	1.0001	6404.74	1.00091	6373.1	1.00031	6541.35	1.00119	6292.25	1.00116	6114.12	1.00115	6448.44	1.00122	6175.06	1.0006	6218.26	1.00097	6344.07	1.0025
2018-06-20T07:30:00	1.00046	6209.53	1.00077	6226.31	1.00092	6348.9	1.00032	5973.48	1.00225	6428.19	0.99956	6403.25	1.00157	6392.18	1.00056	6502.53	1.00056	6244.68	1.00064	6512.09	1.00067	6189.38	0.99872	6482.4	1.0009	6146.94	1.00125	6496.2	1.00111	6247.31	1.0002	6405.36	1.00085	6372.72	1.00007	6539.77	1.00103	6291.28	1.00114	6113.96	1.00103	6447.71	1.00115	6174.66	1.00054	6217.89	1.00093	6343.78	1.00245
2018-06-20T07:33:00	1.00046	6209.56	1.00078	6226.4	1.00071	6347.59	1.00027	5973.23	1.00207	6427.03	0.99955	6403.2	1.00161	6392.43	1.00066	6503.17	1.00051	6244.34	1.00068	6512.38	1.00065	6189.26	0.99873	6482.47	1.00101	6147.63	1.00126	6496.24	1.0011	6247.23	1.00019	6405.3	1.00079	6372.31	1.00016	6540.35	1.00128	6292.81	1.00113	6113.92	1.00099	6447.42	1.0011	6174.38	1.00058	6218.16	1.00087	6343.42	1.00232
2018-06-20T07:36:00	1.0005	6209.75	1.00073	6226.06	1.00095	6349.11	1.00022	5972.88	1.0019	6425.96	0.99957	6403.3	1.00151	6391.81	1.00065	6503.1	1.0005	6244.3	1.00054	6511.45	1.00055	6188.63	0.99868	6482.15	1.00099	6147.46	1.00103	6494.72	1.00105	6246.96	1.00011	6404.77	1.00077	6372.21	1.00015	6540.32	1.00122	6292.43	1.00118	6114.24	1.00097	6447.27	1.00116	6174.73	1.00054	6217.94	1.00088	6343.51	1.00227
2018-06-20T07:39:00	1.00034	6208.8	1.00076	6226.28	1.0008	6348.16	1.00023	5972.98	1.002	6426.62	0.99937	6402.01	1.00157	6392.2	1.00058	6502.62	1.00045	6243.97	1.00069	6512.45	1.00065	6189.27	0.99866	6482.03	1.00095	6147.23	1.00112	6495.34	1.00099	6246.57	1.00012	6404.86	1.00072	6371.87	1.00013	6540.14	1.00128	6292.87	1.00103	6113.33	1.00097	6447.28	1.00113	6174.56	1.00037	6216.87	1.00086	6343.33	1.00245
2018-06-20T07:42:00	1.00032	6208.65	1.00063	6225.45	1.00081	6348.23	1.00009	5972.15	1.00212	6427.34	0.99955	6403.15	1.0014	6391.12	1.00055	6502.46	1.00044	6243.89	1.00064	6512.09	1.00047	6188.14	0.99868	6482.13	1.00089	6146.85	1.00115	6495.51	1.00093	6246.16	1	6404.1	1.00057	6370.93	1.00011	6540.06	1.00119	6292.28	1.00097	6112.97	1.00098	6447.36	1.00107	6174.17	1.0004	6217.06	1.00086	6343.37	1.00221
2018-06-20T07:45:00	1.00029	6208.5	1.00063	6225.47	1.00068	6347.4	1.00014	5972.42	1.00196	6426.34	0.99951	6402.91	1.00142	6391.19	1.00054	6502.38	1.00043	6243.84	1.00064	6512.07	1.00046	6188.07	0.99857	6481.41	1.00086	6146.67	1.00116	6495.61	1.001	6246.6	1.00005	6404.37	1.00058	6370.97	1	6539.32	1.00102	6291.18	1.00101	6113.21	1.00097	6447.27	1.00109	6174.32	1.00045	6217.36	1.0008	6343	1.00226
2018-06-20T07:48:00	1.00026	6208.31	1.00063	6225.48	1.00072	6347.69	1.00011	5972.27	1.00162	6424.15	0.99938	6402.06	1.00136	6390.83	1.00046	6501.89	1.00038	6243.54	1.00054	6511.44	1.00042	6187.81	0.99862	6481.76	1.00089	6146.88	1.00107	6495.03	1.00103	6246.78	0.99997	6403.9	1.00051	6370.53	1.00009	6539.86	1.00116	6292.1	1.00098	6113.02	1.00097	6447.3	1.00106	6174.13	1.00039	6217.01	1.00071	6342.43	1.00221
2018-06-20T07:51:00	1.00023	6208.12	1.00056	6225.05	1.00061	6346.95	0.99996	5971.37	1.00142	6422.9	0.9994	6402.24	1.00142	6391.24	1.00027	6500.65	1.00038	6243.51	1.00056	6511.55	1.00037	6187.49	0.99856	6481.35	1.00088	6146.83	1.00106	6494.92	1.00108	6247.1	0.99987	6403.22	1.00044	6370.08	1.00002	6539.44	1.00088	6290.33	1.0009	6112.51	1.00088	6446.7	1.00102	6173.85	1.00029	6216.37	1.00078	6342.87	1.00225
2018-06-20T07:54:00	1.00025	6208.2	1.00043	6224.19	1.00056	6346.65	1.00009	5972.13	1.00193	6426.14	0.99932	6401.71	1.00139	6391.03	1.00042	6501.61	1.00028	6242.93	1.00053	6511.38	1.00046	6188.05	0.99856	6481.37	1.00091	6146.97	1.00096	6494.31	1.001	6246.64	0.99992	6403.56	1.00044	6370.06	0.99992	6538.8	1.00117	6292.13	1.00084	6112.12	1.00084	6446.48	1.00102	6173.89	1.0003	6216.43	1.00072	6342.46	1.00216
2018-06-20T07:57:00	1.00018	6207.78	1.00042	6224.15	1.00043	6345.84	1.00002	5971.71	1.00147	6423.21	0.99946	6402.59	1.00127	6390.27	1.00029	6500.74	1.00026	6242.77	1.00056	6511.56	1.00027	6186.92	0.9985	6481	1.00083	6146.52	1.00097	6494.38	1.00099	6246.56	0.99994	6403.67	1.00053	6370.64	0.99996	6539.05	1.00132	6293.07	1.00076	6111.67	1.00084	6446.46	1.001	6173.72	1.00027	6216.26	1.00062	6341.8	1.00221
2018-06-20T08:00:00	1.00014	6207.56	1.0004	6224.05	1.00044	6345.85	0.99989	5970.92	1.00127	6421.93	0.99924	6401.2	1.00122	6389.93	1.00024	6500.46	1.00018	6242.29	1.0005	6511.16	1.00033	6187.28	0.99851	6481.02	1.00081	6146.38	1.00083	6493.46	1.00094	6246.22	0.99984	6403.04	1.00042	6369.95	0.99989	6538.62	1.00108	6291.57	1.00077	6111.73	1.00078	6446.05	1.00093	6173.32	1.00025	6216.1	1.00071	6342.4	1.00222
2018-06-20T08:03:00	1.0001	6207.3	1.00032	6223.54	1.00045	6345.97	0.99993	5971.18	1.00184	6425.59	0.99927	6401.37	1.0012	6389.82	1.00026	6500.59	1.00019	6242.32	1.00059	6511.77	1.00026	6186.86	0.99841	6480.4	1.00074	6145.96	1.00079	6493.18	1.00101	6246.67	0.99978	6402.66	1.00035	6369.51	0.99982	6538.15	1.00127	6292.78	1.00076	6111.67	1.0008	6446.18	1.0009	6173.14	1.00015	6215.49	1.00064	6341.96	1.00213
2018-06-20T08:06:00	1.00002	6206.78	1.00029	6223.35	1.00044	6345.9	0.99993	5971.16	1.00122	6421.6	0.99918	6400.8	1.0012	6389.79	1.00018	6500.04	1.00018	6242.3	1.00046	6510.94	1.00019	6186.37	0.99841	6480.41	1.00067	6145.53	1.00072	6492.74	1.00096	6246.39	0.99963	6401.73	1.00024	6368.8	0.99976	6537.74	1.00109	6291.64	1.00071	6111.35	1.00079	6446.17	1.00086	6172.89	1.00018	6215.68	1.00062	6341.85	1.00212
2018-06-20T08:09:00	0.99997	6206.45	1.00015	6222.44	1.00043	6345.84	0.99972	5969.93	1.0013	6422.08	0.9991	6400.29	1.00108	6389.03	1.0002	6500.19	1.00005	6241.48	1.0004	6510.53	1.00013	6186.03	0.99837	6480.15	1.00062	6145.19	1.00059	6491.88	1.00088	6245.88	0.99963	6401.71	1.00027	6368.99	0.99971	6537.39	1.00106	6291.43	1.00063	6110.85	1.00074	6445.8	1.00077	6172.34	1.0001	6215.16	1.00053	6341.26	1.00208
2018-06-20T08:12:00	0.99994	6206.32	1.00014	6222.41	1.00038	6345.49	0.99977	5970.19	1.00136	6422.49	0.99917	6400.74	1.00113	6389.37	1.00001	6498.91	1.00003	6241.37	1.00039	6510.49	0.99998	6185.07	0.99831	6479.73	1.00062	6145.18	1.00058	6491.85	1.00092	6246.15	0.99953	6401.08	1.00016	6368.3	0.99981	6538.05	1.00086	6290.19	1.00062	6110.78	1.00073	6445.72	1.00075	6172.22	1.00007	6214.97	1.00045	6340.74	1.00202
2018-06-20T08:15:00	0.99994	6206.28	1.00006	6221.94	1.0003	6345.02	0.99972	5969.9	1.00104	6420.43	0.9992	6400.96	1.0011	6389.2	0.99999	6498.8	0.99997	6240.97	1.00043	6510.72	1	6185.24	0.99826	6479.43	1.00063	6145.29	1.00047	6491.12	1.0009	6245.98	0.99952	6400.97	0.99999	6367.23	0.99967	6537.15	1.00082	6289.92	1.0005	6110.08	1.00071	6445.6	1.00064	6171.49	1.00008	6215.05	1.00047	6340.89	1.00208
2018-06-20T08:18:00	0.99986	6205.8	0.99994	6221.18	1.00021	6344.39	0.99957	5969	1.00135	6422.45	0.99902	6399.76	1.00105	6388.86	1.00004	6499.14	0.99988	6240.44	1.00034	6510.11	0.99991	6184.66	0.99821	6479.11	1.00063	6145.25	1.00051	6491.35	1.00078	6245.28	0.99943	6400.43	1.00006	6367.65	0.99964	6536.97	1.00095	6290.75	1.00049	6109.99	1.00067	6445.39	1.00065	6171.58	0.99994	6214.16	1.00036	6340.2	1.00192
2018-06-20T08:21:00	0.99985	6205.74	0.99998	6221.43	1.00002	6343.23	0.99961	5969.26	1.0012	6421.48	0.99908	6400.18	1.00098	6388.41	0.99989	6498.17	0.99992	6240.67	1.00039	6510.46	0.99987	6184.44	0.99821	6479.11	1.00052	6144.59	1.00038	6490.5	1.00087	6245.8	0.99934	6399.82	1.00006	6367.68	0.99957	6536.49	1.00096	6290.83	1.00056	6110.42	1.00061	6444.98	1.00065	6171.58	0.99987	6213.77	1.00029	6339.75	1.00203
2018-06-20T08:24:00	0.99967	6204.63	0.99986	6220.66	1.00009	6343.64	0.99945	5968.3	1.00064	6417.86	0.99901	6399.74	1.00086	6387.67	0.99971	6496.97	0.99989	6240.45	1.00038	6510.39	0.99991	6184.64	0.99817	6478.81	1.00044	6144.13	1.00015	6489.06	1.00079	6245.34	0.99934	6399.83	0.99999	6367.22	0.99951	6536.12	1.00088	6290.34	1.0004	6109.44	1.00059	6444.85	1.00069	6171.8	0.99993	6214.12	1.00028	6339.66	1.00195
2018-06-20T08:27:00	0.99962	6204.32	0.99979	6220.24	1.00005	6343.4	0.99943	5968.21	1.00164	6424.26	0.99886	6398.76	1.00088	6387.8	0.9999	6498.24	0.99982	6240.03	1.0003	6509.87	0.99975	6183.71	0.99811	6478.43	1.00046	6144.21	1.00031	6490.05	1.00078	6245.24	0.99926	6399.31	0.99986	6366.43	0.99951	6536.07	1.00061	6288.61	1.00043	6109.62	1.00049	6444.22	1.00057	6171.06	0.99987	6213.78	1.00028	6339.68	1.00184
2018-06-20T08:30:00	0.99956	6203.96	0.99978	6220.17	1	6343.12	0.99947	5968.42	1.00092	6419.64	0.99889	6398.98	1.00083	6387.43	0.99965	6496.6	0.99978	6239.8	1.00028	6509.73	0.99971	6183.44	0.99809	6478.31	1.00042	6143.98	1.00027	6489.8	1.00081	6245.41	0.99926	6399.34	0.9999	6366.63	0.99938	6535.24	1.00084	6290.08	1.00035	6109.17	1.00046	6444.01	1.00048	6170.53	0.99987	6213.78	1.00027	6339.62	1.00183
2018-06-20T08:33:00	0.9996	6204.17	0.99977	6220.12	0.99987	6342.28	0.9993	5967.43	1.00115	6421.16	0.99878	6398.23	1.0007	6386.62	0.99974	6497.15	0.99969	6239.25	1.00024	6509.47	0.9996	6182.74	0.99805	6478.06	1.00044	6144.12	1.00006	6488.45	1.00072	6244.89	0.99923	6399.14	0.99983	6366.24	0.99937	6535.19	1.0009	6290.44	1.0002	6108.22	1.00043	6443.84	1.00045	6170.32	0.99969	6212.65	1.00019	6339.11	1.00173
2018-06-20T08:36:00	0.99958	6204.05	0.99966	6219.39	0.9998	6341.82	0.99931	5967.5	1.00155	6423.68	0.99878	6398.24	1.00078	6387.15	0.99969	6496.85	0.99969	6239.23	1.00023	6509.39	0.99953	6182.3	0.99795	6477.44	1.00036	6143.6	1	6488.06	1.00074	6244.98	0.99915	6398.63	0.99964	6365	0.99928	6534.6	1.00069	6289.11	1.00019	6108.17	1.00044	6443.9	1.00035	6169.73	0.99976	6213.07	1.00018	6339.06	1.00189
2018-06-20T08:39:00	0.99952	6203.71	0.99963	6219.26	0.99973	6341.37	0.99923	5966.99	1.00052	6417.09	0.99873	6397.9	1.00072	6386.78	0.99968	6496.77	0.99959	6238.62	1.00019	6509.19	0.99962	6182.89	0.99792	6477.21	1.00039	6143.78	0.99998	6487.91	1.00076	6245.12	0.9991	6398.33	0.99967	6365.16	0.99917	6533.87	1.00086	6290.2	1.0001	6107.65	1.00038	6443.48	1.00026	6169.16	0.99967	6212.52	1.00014	6338.77	1.00177
2018-06-20T08:42:00	0.99947	6203.4	0.99954	6218.65	0.99977	6341.66	0.99919	5966.77	1.00106	6420.59	0.99872	6397.86	1.0007	6386.6	0.99965	6496.57	0.99957	6238.48	1.00014	6508.86	0.9996	6182.76	0.99785	6476.78	1.00019	6142.6	0.99974	6486.39	1.0006	6244.14	0.99901	6397.71	0.99952	6364.24	0.9993	6534.73	1.00071	6289.26	1.00012	6107.77	1.00032	6443.1	1.00024	6169.02	0.99969	6212.63	1	6337.92	1.00184
2018-06-20T08:45:00	0.99937	6202.77	0.99958	6218.91	0.99971	6341.23	0.99918	5966.67	1.00093	6419.74	0.99882	6398.49	1.00062	6386.13	0.99951	6495.7	0.99953	6238.2	1.00014	6508.83	0.99943	6181.69	0.99783	6476.65	1.00024	6142.87	0.9999	6487.43	1.00065	6244.45	0.99899	6397.62	0.99954	6364.38	0.99919	6533.99	1.00075	6289.52	1.00004	6107.27	1.00029	6442.93	1.00027	6169.21	0.99969	6212.61	1.00011	6338.57	1.00178
2018-06-20T08:48:00	0.99939	6202.87	0.99948	6218.28	0.99946	6339.64	0.99918	5966.7	1.00048	6416.85	0.9987	6397.74	1.00071	6386.66	0.99955	6495.92	0.99951	6238.09	1.00017	6509.05	0.99946	6181.86	0.9979	6477.08	1.00022	6142.74	0.99995	6487.72	1.00067	6244.56	0.99906	6398.08	0.99981	6366.06	0.99922	6534.21	1.00059	6288.52	1.00004	6107.25	1.00029	6442.91	1.00028	6169.32	0.99973	6212.9	0.99995	6337.58	1.00174
2018-06-20T08:51:00	0.99938	6202.8	0.99943	6218.02	0.99972	6341.31	0.99905	5965.92	1.0007	6418.24	0.99859	6397.03	1.00055	6385.69	0.99958	6496.14	0.99946	6237.82	1.0001	6508.57	0.99951	6182.17	0.99789	6477.03	1.00024	6142.87	0.99992	6487.55	1.00074	6245.02	0.99906	6398.04	0.99972	6365.54	0.99917	6533.87	1.00052	6288.08	0.99987	6106.22	1.0002	6442.36	1.00024	6169.07	0.99963	6212.25	1.00006	6338.31	1.00174
2018-06-20T08:54:00	0.99932	6202.48	0.99934	6217.41	0.99972	6341.35	0.99911	5966.28	1.00176	6425.03	0.99872	6397.85	1.00058	6385.85	0.99964	6496.52	0.99946	6237.78	1.00005	6508.28	0.99945	6181.85	0.9978	6476.45	1.00016	6142.39	0.99986	6487.17	1.00054	6243.76	0.99904	6397.95	0.99977	6365.81	0.99921	6534.13	1.00092	6290.6	0.99996	6106.75	1.00027	6442.8	1.00025	6169.11	0.99969	6212.64	0.99987	6337.06	1.00176
2018-06-20T08:57:00	0.99932	6202.44	0.99942	6217.92	0.99958	6340.41	0.99912	5966.36	1.00149	6423.34	0.99865	6397.43	1.00072	6386.76	0.99955	6495.92	0.99947	6237.86	1.00009	6508.49	0.99961	6182.81	0.99782	6476.59	1.00023	6142.79	1.00003	6488.23	1.00061	6244.17	0.99911	6398.38	0.9997	6365.37	0.99918	6533.95	1.00061	6288.6	0.99995	6106.71	1.0002	6442.35	1.00028	6169.28	0.99966	6212.47	1.00002	6338	1.00154
2018-06-20T09:00:00	0.9992	6201.71	0.99933	6217.35	0.99945	6339.6	0.99889	5964.98	1.0006	6417.63	0.99849	6396.37	1.00054	6385.6	0.99933	6494.49	0.99934	6237.03	1.00005	6508.26	0.99958	6182.63	0.99776	6476.18	1.00012	6142.13	0.99982	6486.91	1.00062	6244.26	0.99907	6398.14	0.99964	6364.99	0.99908	6533.27	1.00055	6288.24	0.99983	6105.96	1.00015	6442.01	1.00012	6168.32	0.99956	6211.82	0.99993	6337.44	1.0016
2018-06-20T09:03:00	0.99924	6201.95	0.99931	6217.26	0.99947	6339.71	0.99891	5965.07	1.00131	6422.15	0.99849	6396.4	1.00051	6385.43	0.99947	6495.42	0.9993	6236.79	1.00004	6508.16	0.99952	6182.24	0.9978	6476.46	1.00011	6142.1	0.99983	6486.99	1.0005	6243.52	0.99904	6397.92	0.99966	6365.11	0.99904	6533.02	1.00048	6287.83	0.99991	6106.48	1.00012	6441.8	1.00002	6167.68	0.99954	6211.7	0.99995	6337.58	1.00163
2018-06-20T09:06:00	0.99923	6201.9	0.99937	6217.61	0.99943	6339.45	0.99895	5965.29	1.00066	6418	0.99852	6396.6	1.00055	6385.65	0.9992	6493.68	0.9993	6236.79	0.99998	6507.77	0.99948	6182.02	0.99772	6475.9	1.00007	6141.84	0.99982	6486.86	1.00051	6243.59	0.99898	6397.57	0.99945	6363.78	0.99906	6533.16	1.00064	6288.84	0.99984	6106.04	1.00005	6441.36	1.00007	6167.98	0.99949	6211.4	0.99987	6337.07	1.00166
2018-06-20T09:09:00	0.9991	6201.11	0.99917	6216.36	0.99941	6339.38	0.99881	5964.48	1.00041	6416.43	0.99848	6396.29	1.00051	6385.43	0.99937	6494.78	0.99926	6236.53	0.99997	6507.75	0.99932	6181	0.99773	6475.98	1.00001	6141.44	0.99978	6486.6	1.00048	6243.39	0.99894	6397.29	0.99937	6363.28	0.99907	6533.21	1.00043	6287.48	0.99973	6105.34	1.0001	6441.68	0.99993	6167.15	0.99945	6211.11	0.99987	6337.05	1.00159
2018-06-20T09:12:00	0.99917	6201.53	0.99918	6216.41	0.99913	6337.59	0.99877	5964.23	1.00117	6421.24	0.99839	6395.75	1.0004	6384.68	0.99933	6494.5	0.99923	6236.37	0.99996	6507.66	0.99928	6180.78	0.99766	6475.54	1.00003	6141.56	0.9998	6486.76	1.00071	6244.82	0.99883	6396.56	0.99944	6363.75	0.99898	6532.63	1.00043	6287.5	0.99974	6105.4	1.00003	6441.26	0.99987	6166.76	0.99944	6211.05	0.99979	6336.58	1.00148
2018-06-20T09:15:00	0.99918	6201.61	0.99912	6216.07	0.9993	6338.66	0.99879	5964.35	1.00061	6417.67	0.99842	6395.94	1.00034	6384.3	0.99928	6494.2	0.99915	6235.85	0.99988	6507.13	0.99921	6180.33	0.99762	6475.31	0.99999	6141.37	0.99976	6486.48	1.0008	6245.37	0.99879	6396.34	0.99932	6362.93	0.99893	6532.29	1.00058	6288.44	0.99974	6105.42	1.00005	6441.37	0.99989	6166.86	0.99941	6210.89	0.99973	6336.21	1.00147
2018-06-20T09:18:00	0.99903	6200.65	0.99908	6215.81	0.99914	6337.66	0.99864	5963.48	1.00048	6416.85	0.99832	6395.27	1.00023	6383.65	0.99914	6493.27	0.99901	6234.98	0.99981	6506.7	0.99918	6180.15	0.99755	6474.83	0.9999	6140.77	0.99958	6485.31	1.00058	6243.98	0.99882	6396.55	0.99932	6362.95	0.99884	6531.7	1.00043	6287.53	0.99963	6104.76	0.99994	6440.64	0.99982	6166.44	0.99926	6209.98	0.99975	6336.29	1.00137
2018-06-20T09:21:00	0.99912	6201.23	0.99901	6215.38	0.99914	6337.61	0.99866	5963.57	1.00118	6421.35	0.99835	6395.49	1.00022	6383.57	0.99926	6494.07	0.999	6234.95	0.99988	6507.16	0.99913	6179.86	0.99754	6474.75	0.99985	6140.46	0.99955	6485.12	1.00062	6244.28	0.99881	6396.44	0.99926	6362.6	0.99878	6531.3	1.00049	6287.87	0.99962	6104.69	0.9999	6440.4	0.99973	6165.89	0.9993	6210.23	0.99967	6335.84	1.00138
2018-06-20T09:24:00	0.99897	6200.29	0.99897	6215.11	0.99911	6337.44	0.9987	5963.81	1.00088	6419.39	0.99832	6395.29	1.00029	6383.98	0.99911	6493.11	0.99909	6235.45	0.99987	6507.06	0.99908	6179.52	0.99748	6474.33	0.99984	6140.4	0.99943	6484.35	1.00058	6243.99	0.99877	6396.21	0.99927	6362.64	0.99882	6531.58	1.00055	6288.23	0.99958	6104.46	0.99998	6440.92	0.99973	6165.9	0.9993	6210.23	0.99966	6335.76	1.00142
2018-06-20T09:27:00	0.99891	6199.93	0.99883	6214.26	0.99897	6336.55	0.99852	5962.77	1.00091	6419.59	0.99825	6394.83	1.00006	6382.56	0.99901	6492.41	0.99898	6234.79	0.99986	6506.98	0.99898	6178.93	0.99748	6474.38	0.99979	6140.14	0.99942	6484.29	1.00056	6243.87	0.9987	6395.77	0.99922	6362.34	0.99876	6531.21	1.00049	6287.88	0.99956	6104.36	0.9998	6439.77	0.99963	6165.28	0.9992	6209.57	0.99966	6335.75	1.0014
2018-06-20T09:30:00	0.99896	6200.21	0.99891	6214.75	0.99897	6336.53	0.99854	5962.85	1.00122	6421.57	0.99824	6394.79	1.00013	6382.98	0.99895	6492.07	0.99886	6234.07	0.99983	6506.84	0.99888	6178.32	0.99748	6474.37	0.99977	6140.01	0.99947	6484.62	1.00053	6243.69	0.99873	6395.92	0.99904	6361.18	0.99873	6530.99	1.00024	6286.31	0.99941	6103.41	0.99976	6439.53	0.99951	6164.54	0.99914	6209.24	0.99952	6334.83	1.00135
2018-06-20T09:33:00	0.99885	6199.55	0.9988	6214.08	0.99888	6335.97	0.99852	5962.77	1.00098	6420.05	0.99824	6394.8	1.00014	6383.02	0.99908	6492.92	0.99885	6234.01	0.99981	6506.71	0.9989	6178.42	0.99739	6473.81	0.99974	6139.78	0.99941	6484.26	1.00054	6243.74	0.99873	6395.94	0.99915	6361.9	0.99863	6530.37	1.0002	6286.07	0.99944	6103.58	0.99982	6439.86	0.99958	6164.96	0.99907	6208.76	0.99952	6334.88	1.00124
2018-06-20T09:36:00	0.99877	6199.03	0.99868	6213.31	0.9988	6335.45	0.99838	5961.89	1.0007	6418.24	0.9982	6394.55	1.00001	6382.25	0.99899	6492.33	0.99879	6233.62	0.99976	6506.37	0.99886	6178.2	0.99734	6473.43	0.99958	6138.83	0.99941	6484.26	1.00047	6243.33	0.99874	6396.01	0.99899	6360.87	0.99862	6530.26	1.00027	6286.47	0.99927	6102.55	0.99974	6439.39	0.99947	6164.28	0.99904	6208.57	0.99943	6334.28	1.00124
2018-06-20T09:39:00	0.99879	6199.14	0.99869	6213.41	0.99874	6335.09	0.99831	5961.48	1.00133	6422.3	0.99796	6392.97	1	6382.18	0.99919	6493.62	0.99877	6233.46	0.99972	6506.11	0.99881	6177.89	0.99728	6473.06	0.99954	6138.61	0.99934	6483.8	1.0004	6242.88	0.9987	6395.73	0.99898	6360.79	0.99856	6529.92	1	6284.81	0.99929	6102.69	0.99973	6439.33	0.99958	6164.99	0.99897	6208.13	0.99942	6334.21	1.00116
2018-06-20T09:42:00	0.99871	6198.66	0.99864	6213.1	0.99864	6334.48	0.9983	5961.42	1.00119	6421.4	0.99797	6393.03	0.99994	6381.79	0.99922	6493.79	0.9987	6233.06	0.99967	6505.8	0.99882	6177.9	0.99721	6472.6	0.99951	6138.42	0.99918	6482.76	1.00042	6242.98	0.99868	6395.63	0.99897	6360.7	0.99851	6529.57	1.00018	6285.9	0.99932	6102.86	0.99965	6438.81	0.99944	6164.11	0.99887	6207.52	0.99944	6334.37	1.00113
2018-06-20T09:45:00	0.99865	6198.3	0.99866	6213.19	0.99866	6334.61	0.9983	5961.45	1.00059	6417.58	0.99808	6393.75	0.99994	6381.79	0.99902	6492.52	0.99871	6233.11	0.99972	6506.08	0.99864	6176.82	0.99724	6472.8	0.99947	6138.17	0.99914	6482.45	1.00039	6242.81	0.99863	6395.31	0.99886	6360.03	0.99845	6529.16	1.00009	6285.35	0.9993	6102.72	0.99973	6439.32	0.99929	6163.19	0.99893	6207.88	0.99938	6333.98	1.00116
2018-06-20T09:48:00	0.99855	6197.67	0.99854	6212.44	0.99864	6334.48	0.99825	5961.13	1.00082	6419.05	0.99787	6392.41	0.99976	6380.66	0.99917	6493.49	0.99852	6231.95	0.99969	6505.89	0.99858	6176.47	0.99714	6472.13	0.9994	6137.74	0.999	6481.55	1.00037	6242.71	0.99854	6394.7	0.9988	6359.66	0.99831	6528.26	1.0001	6285.41	0.99918	6102.02	0.99964	6438.73	0.99928	6163.11	0.99885	6207.39	0.99927	6333.3	1.00116
2018-06-20T09:51:00	0.99859	6197.91	0.99843	6211.76	0.99858	6334.07	0.99816	5960.61	1.00102	6420.32	0.99797	6393.05	0.99985	6381.22	0.999	6492.37	0.99856	6232.17	0.99961	6505.36	0.99855	6176.27	0.99708	6471.77	0.99941	6137.77	0.99911	6482.28	1.00036	6242.6	0.99844	6394.09	0.99869	6358.97	0.99844	6529.08	0.99993	6284.33	0.99918	6102.01	0.99961	6438.52	0.99925	6162.93	0.99887	6207.51	0.99939	6334.06	1.00109
2018-06-20T09:54:00	0.99856	6197.74	0.9985	6212.22	0.99858	6334.05	0.99808	5960.15	1.00088	6419.4	0.99801	6393.33	0.99973	6380.44	0.99918	6493.54	0.99852	6231.95	0.99961	6505.35	0.99851	6176.04	0.99713	6472.07	0.99939	6137.64	0.99905	6481.88	1.00035	6242.55	0.99843	6394.02	0.99866	6358.75	0.9983	6528.2	1.00002	6284.91	0.99909	6101.46	0.99954	6438.11	0.99913	6162.2	0.99882	6207.23	0.99924	6333.05	1.00104
2018-06-20T09:57:00	0.99848	6197.23	0.99831	6211.03	0.99834	6332.59	0.99795	5959.34	1.00016	6414.77	0.99772	6391.43	0.99968	6380.13	0.99889	6491.67	0.99845	6231.47	0.99953	6504.84	0.99842	6175.43	0.9971	6471.9	0.99928	6136.96	0.99908	6482.12	1.00028	6242.14	0.99836	6393.58	0.9987	6358.98	0.99823	6527.76	0.99994	6284.43	0.99898	6100.76	0.9995	6437.85	0.99906	6161.77	0.99866	6206.2	0.99917	6332.63	1.00102
2018-06-20T10:00:00	0.99849	6197.28	0.99835	6211.28	0.99839	6332.89	0.99788	5958.94	1.0006	6417.64	0.99764	6390.97	0.99966	6379.99	0.99927	6494.1	0.99839	6231.09	0.99955	6505	0.99835	6175	0.997	6471.26	0.99933	6137.27	0.99897	6481.39	1.00028	6242.15	0.99837	6393.66	0.99851	6357.79	0.99811	6526.98	1.00019	6286.02	0.99893	6100.49	0.99945	6437.53	0.9991	6162.05	0.99865	6206.19	0.99923	6333.04	1.00089
2018-06-20T10:03:00	0.99849	6197.3	0.99828	6210.83	0.9982	6331.65	0.9979	5959.05	1.00067	6418.07	0.9976	6390.71	0.99963	6379.8	0.99934	6494.61	0.99829	6230.47	0.99953	6504.84	0.99841	6175.38	0.99697	6471.05	0.99922	6136.62	0.99883	6480.49	1.00022	6241.74	0.99837	6393.65	0.99853	6357.94	0.99817	6527.31	0.99988	6284.03	0.99893	6100.5	0.99942	6437.32	0.99902	6161.52	0.99863	6206.07	0.99905	6331.85	1.00081
2018-06-20T10:06:00	0.99838	6196.61	0.99814	6209.96	0.99835	6332.64	0.99784	5958.7	1.0006	6417.58	0.99774	6391.59	0.99956	6379.37	0.99925	6494.02	0.99831	6230.64	0.99952	6504.82	0.99839	6175.27	0.99691	6470.69	0.99921	6136.54	0.99889	6480.84	1.00008	6240.86	0.99837	6393.63	0.99862	6358.51	0.99812	6527.04	0.99991	6284.25	0.99889	6100.24	0.99923	6436.1	0.99895	6161.11	0.99857	6205.68	0.99901	6331.61	1.00076
2018-06-20T10:09:00	0.99831	6196.17	0.9981	6209.69	0.99817	6331.5	0.99788	5958.91	1.00054	6417.23	0.99759	6390.59	0.99954	6379.23	0.99924	6493.92	0.99836	6230.9	0.99948	6504.56	0.9983	6174.69	0.99683	6470.17	0.99916	6136.27	0.99869	6479.54	1.00014	6241.24	0.99825	6392.85	0.99852	6357.89	0.99798	6526.09	0.99997	6284.59	0.99882	6099.8	0.9993	6436.53	0.99891	6160.86	0.99855	6205.55	0.99902	6331.68	1.00089
2018-06-20T10:12:00	0.99829	6196.03	0.99805	6209.43	0.99819	6331.64	0.99773	5958.02	1.00052	6417.11	0.99766	6391.09	0.99938	6378.2	0.99907	6492.84	0.99815	6229.62	0.99941	6504.1	0.9982	6174.11	0.99682	6470.11	0.99909	6135.8	0.99883	6480.45	1.00008	6240.89	0.99816	6392.26	0.99843	6357.29	0.99793	6525.76	0.99972	6283.03	0.99869	6099.04	0.99928	6436.4	0.99886	6160.56	0.9985	6205.26	0.99892	6331.03	1.00081
2018-06-20T10:15:00	0.99819	6195.44	0.99802	6209.25	0.99811	6331.1	0.99759	5957.22	1.00048	6416.86	0.99757	6390.47	0.9995	6378.95	0.99921	6493.75	0.9981	6229.33	0.99937	6503.8	0.99818	6173.98	0.9968	6469.96	0.999	6135.26	0.99872	6479.73	1.0001	6241.02	0.99804	6391.54	0.9984	6357.09	0.99787	6525.39	0.99973	6283.08	0.99868	6098.95	0.99924	6436.18	0.9987	6159.57	0.99844	6204.85	0.99885	6330.62	1.00071
2018-06-20T10:18:00	0.99816	6195.23	0.99792	6208.63	0.99794	6330	0.99753	5956.87	1.00036	6416.05	0.9975	6390.01	0.99941	6378.38	0.99906	6492.78	0.99809	6229.23	0.9993	6503.39	0.99813	6173.65	0.99674	6469.55	0.999	6135.26	0.9987	6479.64	1.00005	6240.71	0.99803	6391.46	0.99839	6357.06	0.99785	6525.22	0.99997	6284.62	0.99854	6098.12	0.99918	6435.78	0.99871	6159.62	0.99849	6205.2	0.9989	6330.93	1.0007
2018-06-20T10:21:00	0.99806	6194.64	0.99793	6208.65	0.9979	6329.74	0.99746	5956.44	1.00033	6415.88	0.99744	6389.67	0.99932	6377.82	0.99937	6494.8	0.99798	6228.56	0.99933	6503.58	0.99807	6173.31	0.99672	6469.44	0.99898	6135.17	0.9987	6479.65	1.00006	6240.78	0.99809	6391.86	0.99829	6356.41	0.99779	6524.83	0.99972	6283.06	0.99857	6098.3	0.99911	6435.3	0.99862	6159.04	0.99836	6204.35	0.99878	6330.19	1.00072
2018-06-20T10:24:00	0.99797	6194.07	0.99784	6208.08	0.99781	6329.22	0.99743	5956.22	0.99971	6411.89	0.99749	6389.97	0.99927	6377.51	0.99869	6490.36	0.99802	6228.81	0.99916	6502.44	0.9981	6173.5	0.99665	6469	0.99889	6134.59	0.99858	6478.83	0.99991	6239.85	0.99808	6391.8	0.99815	6355.51	0.9978	6524.94	0.99966	6282.66	0.99853	6098.01	0.99917	6435.69	0.99859	6158.87	0.99835	6204.33	0.9988	6330.29	1.0006
2018-06-20T10:27:00	0.99793	6193.8	0.99775	6207.54	0.99772	6328.66	0.99735	5955.75	0.99964	6411.46	0.99732	6388.9	0.99925	6377.36	0.9991	6493.01	0.99784	6227.69	0.99917	6502.51	0.9981	6173.47	0.9966	6468.64	0.99878	6133.91	0.9985	6478.3	0.99975	6238.83	0.99791	6390.71	0.99813	6355.39	0.99764	6523.87	0.99953	6281.87	0.99838	6097.14	0.99905	6434.95	0.99851	6158.36	0.99833	6204.2	0.99867	6329.46	1.00059
2018-06-20T10:30:00	0.99788	6193.54	0.9977	6207.21	0.99743	6326.82	0.99723	5955.03	0.99978	6412.38	0.99725	6388.42	0.99922	6377.17	0.99901	6492.42	0.99782	6227.54	0.99919	6502.64	0.99792	6172.37	0.99659	6468.57	0.99886	6134.41	0.99854	6478.56	0.99967	6238.3	0.99786	6390.37	0.99808	6355.09	0.99762	6523.77	0.99954	6281.89	0.99839	6097.17	0.99898	6434.46	0.99851	6158.4	0.99831	6204.06	0.99876	6330.07	1.00051
2018-06-20T10:33:00	0.99779	6192.96	0.99763	6206.82	0.99741	6326.65	0.99721	5954.93	0.99985	6412.8	0.99728	6388.63	0.99906	6376.15	0.99904	6492.6	0.99774	6227.04	0.99916	6502.44	0.99794	6172.48	0.99646	6467.77	0.9987	6133.44	0.99843	6477.88	0.99958	6237.79	0.99781	6390.05	0.99809	6355.11	0.99757	6523.39	0.99923	6279.93	0.99831	6096.72	0.99894	6434.2	0.99841	6157.77	0.9982	6203.35	0.99856	6328.75	1.00039
2018-06-20T10:36:00	0.99777	6192.84	0.99749	6205.95	0.99745	6326.94	0.99714	5954.52	0.99981	6412.57	0.99715	6387.79	0.99907	6376.23	0.99905	6492.71	0.99768	6226.69	0.99908	6501.91	0.99782	6171.74	0.9965	6468.01	0.99875	6133.73	0.99837	6477.45	0.99965	6238.18	0.9977	6389.37	0.99811	6355.26	0.9974	6522.29	0.99938	6280.93	0.99819	6095.98	0.99891	6434.02	0.99841	6157.78	0.9982	6203.37	0.99858	6328.91	1.00035
2018-06-20T10:39:00	0.99769	6192.32	0.99754	6206.26	0.99747	6327.07	0.99703	5953.87	0.99966	6411.56	0.99701	6386.91	0.99913	6376.62	0.99901	6492.41	0.9976	6226.19	0.999	6501.43	0.99782	6171.72	0.99646	6467.74	0.99863	6132.99	0.99823	6476.58	0.99945	6236.95	0.99782	6390.08	0.99803	6354.73	0.99736	6522.06	0.99939	6280.98	0.99817	6095.84	0.99892	6434.1	0.99829	6157	0.99801	6202.21	0.99848	6328.27	1.00027
2018-06-20T10:42:00	0.99773	6192.55	0.9974	6205.34	0.99732	6326.07	0.99701	5953.76	0.99958	6411.1	0.99709	6387.43	0.99893	6375.34	0.99887	6491.51	0.99752	6225.69	0.999	6501.4	0.99779	6171.57	0.99637	6467.14	0.99864	6133.03	0.99835	6477.33	0.99957	6237.68	0.99759	6388.67	0.99795	6354.23	0.99736	6522.05	0.99959	6282.21	0.99811	6095.5	0.99873	6432.9	0.99816	6156.25	0.99802	6202.24	0.99844	6328.04	1.00026
2018-06-20T10:45:00	0.99769	6192.35	0.99737	6205.17	0.99725	6325.64	0.99699	5953.6	0.99959	6411.13	0.99701	6386.92	0.99885	6374.81	0.99899	6492.29	0.99745	6225.27	0.99905	6501.72	0.99764	6170.63	0.9963	6466.73	0.99869	6133.35	0.99831	6477.11	0.99955	6237.57	0.99767	6389.14	0.99787	6353.72	0.99731	6521.73	0.99929	6280.35	0.99806	6095.16	0.99878	6433.16	0.99812	6155.96	0.99796	6201.85	0.99844	6328.03	1.00037
2018-06-20T10:48:00	0.99757	6191.61	0.99745	6205.65	0.99711	6324.78	0.99686	5952.82	0.99953	6410.75	0.99698	6386.72	0.99882	6374.66	0.99897	6492.19	0.99747	6225.37	0.99897	6501.25	0.99754	6169.98	0.99625	6466.41	0.99869	6133.35	0.99822	6476.5	0.99953	6237.48	0.99764	6388.99	0.99781	6353.37	0.99724	6521.26	0.99926	6280.18	0.99793	6094.36	0.99877	6433.09	0.998	6155.2	0.99785	6201.21	0.99839	6327.72	1.00019
2018-06-20T10:51:00	0.99742	6190.63	0.99728	6204.61	0.99704	6324.35	0.99683	5952.67	0.99932	6409.38	0.99696	6386.56	0.99877	6374.31	0.99871	6490.52	0.99747	6225.35	0.99895	6501.06	0.99741	6169.2	0.99618	6465.95	0.99865	6133.09	0.99823	6476.55	0.99941	6236.71	0.99756	6388.45	0.99771	6352.73	0.99718	6520.88	0.99938	6280.92	0.99792	6094.29	0.99865	6432.36	0.99794	6154.85	0.99785	6201.2	0.99828	6326.98	1.00014
2018-06-20T10:54:00	0.99738	6190.39	0.99724	6204.39	0.99699	6324	0.99677	5952.28	0.99929	6409.24	0.99699	6386.76	0.99871	6373.89	0.99876	6490.82	0.99744	6225.16	0.9989	6500.77	0.99734	6168.77	0.99611	6465.48	0.99851	6132.23	0.99815	6476.04	0.99937	6236.43	0.9975	6388.09	0.99756	6351.75	0.9972	6521.01	0.99911	6279.2	0.99785	6093.88	0.9986	6432.06	0.99795	6154.91	0.99774	6200.53	0.99831	6327.19	1.00016
2018-06-20T10:57:00	0.99732	6190.04	0.99716	6203.89	0.99699	6323.97	0.99658	5951.18	0.99913	6408.21	0.99694	6386.46	0.99873	6374.05	0.99846	6488.84	0.99722	6223.78	0.99887	6500.59	0.99718	6167.81	0.99599	6464.71	0.99848	6132.09	0.99821	6476.45	0.99929	6235.93	0.99744	6387.71	0.99749	6351.29	0.99713	6520.53	0.99895	6278.17	0.9978	6093.6	0.99853	6431.58	0.99779	6153.91	0.99765	6199.94	0.99824	6326.77	1.00005
2018-06-20T11:00:00	0.99729	6189.82	0.99717	6203.95	0.9969	6323.41	0.99661	5951.34	0.99915	6408.3	0.99678	6385.45	0.99868	6373.74	0.99865	6490.08	0.99722	6223.8	0.99883	6500.33	0.99706	6167.01	0.99594	6464.4	0.99845	6131.87	0.99827	6476.84	0.9993	6236.04	0.99738	6387.29	0.99747	6351.2	0.99712	6520.48	0.99903	6278.72	0.99774	6093.21	0.99857	6431.84	0.99774	6153.64	0.9976	6199.64	0.99823	6326.71	1
2018-06-20T11:03:00	0.99719	6189.26	0.99704	6203.13	0.99676	6322.57	0.99648	5950.56	0.99906	6407.75	0.99679	6385.52	0.99859	6373.16	0.99835	6488.17	0.99715	6223.37	0.9988	6500.12	0.99719	6167.82	0.99588	6464.01	0.99842	6131.72	0.99817	6476.18	0.99932	6236.15	0.99721	6386.22	0.99741	6350.78	0.99708	6520.2	0.99912	6279.25	0.99762	6092.49	0.99855	6431.72	0.99765	6153.07	0.99748	6198.88	0.99812	6326.02	0.99995
2018-06-20T11:06:00	0.99722	6189.41	0.99695	6202.54	0.99669	6322.09	0.99639	5950.01	0.99898	6407.25	0.99681	6385.6	0.99848	6372.46	0.99824	6487.42	0.99706	6222.84	0.99874	6499.72	0.99705	6166.96	0.99586	6463.84	0.99831	6131.01	0.9981	6475.74	0.9991	6234.78	0.99738	6387.27	0.99731	6350.19	0.997	6519.67	0.99882	6277.39	0.99759	6092.29	0.99855	6431.71	0.99757	6152.55	0.99744	6198.67	0.9981	6325.87	0.99984
2018-06-20T11:09:00	0.99708	6188.55	0.99701	6202.94	0.99671	6322.23	0.99631	5949.57	0.99898	6407.25	0.99672	6385.04	0.99841	6372	0.99797	6485.7	0.99705	6222.73	0.99867	6499.28	0.99704	6166.89	0.99573	6463.02	0.99821	6130.44	0.99801	6475.14	0.99911	6234.86	0.99723	6386.36	0.99725	6349.79	0.9969	6519.05	0.99884	6277.5	0.99757	6092.17	0.99834	6430.35	0.99754	6152.38	0.99737	6198.2	0.99798	6325.11	0.9999
2018-06-20T11:12:00	0.99707	6188.51	0.99687	6202.05	0.99639	6320.18	0.99626	5949.28	0.99887	6406.49	0.99663	6384.48	0.99829	6371.26	0.99804	6486.15	0.99696	6222.18	0.99874	6499.71	0.9969	6166.04	0.99573	6462.98	0.99805	6129.43	0.99788	6474.33	0.99906	6234.5	0.99714	6385.78	0.99721	6349.55	0.99685	6518.7	0.99883	6277.42	0.9975	6091.75	0.9984	6430.72	0.99749	6152.07	0.99736	6198.14	0.99802	6325.33	0.99991
2018-06-20T11:15:00	0.997	6188.05	0.99688	6202.15	0.99665	6321.83	0.99619	5948.82	0.99885	6406.42	0.99643	6383.18	0.99827	6371.11	0.99823	6487.37	0.99688	6221.66	0.99863	6499.02	0.99678	6165.33	0.99566	6462.58	0.99809	6129.67	0.99793	6474.66	0.99912	6234.92	0.99714	6385.77	0.99702	6348.29	0.99672	6517.85	0.99879	6277.21	0.99752	6091.88	0.99833	6430.26	0.99747	6151.99	0.99726	6197.51	0.99803	6325.43	0.99974
2018-06-20T11:18:00	0.99692	6187.56	0.99681	6201.7	0.99656	6321.27	0.99606	5948.06	0.99858	6404.63	0.99645	6383.33	0.99823	6370.85	0.99817	6486.99	0.99683	6221.4	0.99855	6498.5	0.99665	6164.5	0.99559	6462.12	0.99797	6128.95	0.99795	6474.75	0.99905	6234.48	0.99708	6385.35	0.99691	6347.62	0.99665	6517.37	0.99876	6277	0.99743	6091.3	0.99828	6429.94	0.99743	6151.74	0.99717	6196.99	0.99783	6324.13	0.99965
2018-06-20T11:21:00	0.99688	6187.33	0.9968	6201.62	0.9965	6320.91	0.99609	5948.25	0.99856	6404.55	0.9964	6383.01	0.99815	6370.36	0.99813	6486.73	0.99677	6221	0.9984	6497.51	0.9966	6164.21	0.99552	6461.66	0.99795	6128.8	0.99778	6473.66	0.999	6234.14	0.99702	6384.99	0.99699	6348.1	0.99652	6516.57	0.99874	6276.9	0.9974	6091.12	0.99819	6429.38	0.99726	6150.66	0.99713	6196.7	0.99782	6324.08	0.99955
2018-06-20T11:24:00	0.99685	6187.1	0.99662	6200.5	0.99636	6320.02	0.99596	5947.45	0.99841	6403.55	0.99632	6382.5	0.99805	6369.74	0.99789	6485.14	0.99667	6220.39	0.99844	6497.76	0.99652	6163.72	0.99548	6461.41	0.99793	6128.72	0.99767	6472.95	0.99884	6233.16	0.99699	6384.8	0.99688	6347.42	0.99652	6516.57	0.99862	6276.13	0.9973	6090.51	0.99811	6428.86	0.99717	6150.14	0.99705	6196.25	0.99786	6324.32	0.99951
2018-06-20T11:27:00	0.99681	6186.87	0.99658	6200.25	0.99633	6319.84	0.99585	5946.8	0.99825	6402.55	0.99633	6382.58	0.99795	6369.1	0.99786	6484.94	0.99663	6220.12	0.99838	6497.39	0.99657	6164.02	0.99537	6460.7	0.99774	6127.52	0.99761	6472.54	0.99886	6233.27	0.99697	6384.67	0.99682	6347.03	0.99639	6515.68	0.99856	6275.77	0.99716	6089.67	0.99807	6428.62	0.99717	6150.09	0.99701	6195.95	0.99772	6323.47	0.99959
2018-06-20T11:30:00	0.99669	6186.11	0.99657	6200.18	0.99622	6319.13	0.99583	5946.69	0.99834	6403.15	0.99643	6383.19	0.99785	6368.45	0.99772	6484.04	0.9966	6219.95	0.9983	6496.83	0.99653	6163.77	0.99523	6459.73	0.99773	6127.45	0.99757	6472.3	0.99877	6232.7	0.99694	6384.46	0.99685	6347.22	0.99639	6515.73	0.99864	6276.27	0.99714	6089.57	0.99795	6427.86	0.99703	6149.27	0.99693	6195.5	0.99774	6323.58	0.9996
2018-06-20T11:33:00	0.99657	6185.41	0.99637	6198.92	0.99614	6318.58	0.99571	5945.98	0.99822	6402.36	0.99614	6381.34	0.99773	6367.65	0.99768	6483.79	0.99648	6219.2	0.99832	6496.96	0.99634	6162.6	0.9952	6459.58	0.99769	6127.2	0.99749	6471.76	0.99882	6233.02	0.99691	6384.3	0.9968	6346.9	0.99622	6514.59	0.99852	6275.47	0.99708	6089.18	0.9979	6427.51	0.99696	6148.79	0.99684	6194.93	0.99764	6322.97	0.99934
2018-06-20T11:36:00	0.99655	6185.25	0.99628	6198.4	0.99606	6318.08	0.99563	5945.51	0.99823	6402.43	0.99614	6381.3	0.99775	6367.79	0.99752	6482.76	0.9964	6218.69	0.99823	6496.41	0.99628	6162.21	0.9952	6459.55	0.9976	6126.64	0.99748	6471.74	0.99869	6232.24	0.99678	6383.42	0.99659	6345.6	0.99626	6514.84	0.99863	6276.19	0.99698	6088.61	0.99785	6427.19	0.99688	6148.32	0.99678	6194.53	0.99759	6322.62	0.99928
2018-06-20T11:39:00	0.99648	6184.83	0.99628	6198.37	0.99597	6317.55	0.99569	5945.84	0.99828	6402.72	0.99597	6380.26	0.99764	6367.08	0.99769	6483.88	0.99631	6218.1	0.99821	6496.28	0.99629	6162.28	0.99518	6459.43	0.9976	6126.65	0.99734	6470.8	0.99867	6232.11	0.99669	6382.89	0.99656	6345.4	0.99611	6513.87	0.99844	6274.99	0.99694	6088.36	0.99788	6427.41	0.99688	6148.35	0.99668	6193.91	0.99748	6321.94	0.99928
2018-06-20T11:42:00	0.99642	6184.44	0.99615	6197.6	0.99579	6316.41	0.99553	5944.92	0.99834	6403.14	0.99598	6380.29	0.9976	6366.87	0.99771	6484.02	0.99631	6218.13	0.99819	6496.16	0.9962	6161.7	0.99509	6458.82	0.99753	6126.22	0.9972	6469.92	0.99867	6232.07	0.99671	6382.99	0.99654	6345.26	0.99602	6513.31	0.99869	6276.59	0.99682	6087.62	0.99781	6426.96	0.99673	6147.39	0.99665	6193.74	0.99741	6321.47	0.99928
2018-06-20T11:45:00	0.99633	6183.88	0.99605	6196.99	0.99572	6315.93	0.99549	5944.68	0.99842	6403.6	0.99594	6380.05	0.99751	6366.29	0.99748	6482.47	0.99616	6217.21	0.99805	6495.2	0.99618	6161.62	0.99508	6458.79	0.99744	6125.69	0.99716	6469.61	0.99866	6232.03	0.9967	6382.93	0.9965	6344.97	0.99594	6512.74	0.99845	6275.06	0.99675	6087.16	0.99771	6426.29	0.99668	6147.11	0.9966	6193.43	0.99738	6321.31	0.99917
2018-06-20T11:48:00	0.99623	6183.24	0.99609	6197.2	0.99565	6315.53	0.99542	5944.23	0.99852	6404.25	0.99591	6379.87	0.99739	6365.5	0.99735	6481.62	0.99613	6217	0.9981	6495.59	0.99608	6160.97	0.99489	6457.56	0.99735	6125.12	0.99706	6468.99	0.99857	6231.47	0.99675	6383.27	0.99631	6343.8	0.99592	6512.6	0.99818	6273.38	0.99667	6086.7	0.99777	6426.66	0.99662	6146.69	0.99651	6192.85	0.99737	6321.21	0.99906
2018-06-20T11:51:00	0.99613	6182.66	0.99596	6196.42	0.99527	6313.08	0.99535	5943.81	0.99847	6403.97	0.99585	6379.5	0.99726	6364.66	0.99734	6481.6	0.99599	6216.11	0.99805	6495.26	0.99598	6160.39	0.99484	6457.26	0.9973	6124.84	0.99698	6468.44	0.99843	6230.59	0.99671	6382.98	0.99626	6343.44	0.99589	6512.46	0.99833	6274.32	0.99655	6085.95	0.99771	6426.28	0.99648	6145.83	0.99641	6192.26	0.99732	6320.93	0.99895
2018-06-20T11:54:00	0.99601	6181.88	0.99584	6195.63	0.99538	6313.77	0.99526	5943.26	0.99853	6404.32	0.99585	6379.45	0.99723	6364.46	0.9974	6482	0.996	6216.19	0.99795	6494.57	0.99594	6160.13	0.99481	6457.04	0.99727	6124.62	0.99689	6467.88	0.99836	6230.15	0.99664	6382.53	0.9963	6343.72	0.99586	6512.21	0.99844	6275.01	0.99648	6085.53	0.99764	6425.84	0.99639	6145.33	0.99633	6191.72	0.99732	6320.94	0.99907
2018-06-20T11:57:00	0.99598	6181.74	0.99579	6195.33	0.99535	6313.59	0.99517	5942.76	0.99847	6403.93	0.99584	6379.39	0.99715	6363.99	0.99763	6483.45	0.99584	6215.23	0.99791	6494.33	0.99584	6159.52	0.99461	6455.75	0.99718	6124.09	0.99688	6467.81	0.99835	6230.08	0.99653	6381.83	0.99616	6342.84	0.99581	6511.91	0.99813	6273.02	0.99641	6085.07	0.99751	6424.99	0.99637	6145.19	0.99628	6191.43	0.99726	6320.55	0.99898
2018-06-20T12:00:00	0.99593	6181.43	0.99568	6194.66	0.99524	6312.92	0.99509	5942.27	0.99856	6404.56	0.99572	6378.65	0.99717	6364.09	0.99776	6484.34	0.99574	6214.59	0.99787	6494.07	0.99579	6159.17	0.99455	6455.36	0.99711	6123.67	0.99678	6467.2	0.99832	6229.89	0.9965	6381.66	0.99609	6342.42	0.99575	6511.53	0.99824	6273.76	0.99632	6084.53	0.99756	6425.35	0.99635	6145.04	0.99618	6190.82	0.99726	6320.55	0.99891
2018-06-20T12:03:00	0.99588	6181.11	0.99558	6194.06	0.99508	6311.89	0.99504	5941.94	0.99843	6403.71	0.99565	6378.22	0.99698	6362.87	0.99778	6484.44	0.99569	6214.27	0.99781	6493.68	0.99574	6158.85	0.99458	6455.51	0.99706	6123.36	0.99671	6466.7	0.99827	6229.58	0.99638	6380.86	0.99595	6341.53	0.99571	6511.23	0.99811	6272.94	0.99631	6084.48	0.99743	6424.49	0.99629	6144.66	0.99614	6190.57	0.99717	6319.93	0.99869
2018-06-20T12:06:00	0.99582	6180.72	0.9955	6193.52	0.99497	6311.2	0.99492	5941.25	0.99844	6403.74	0.99543	6376.77	0.99698	6362.89	0.99787	6484.99	0.99563	6213.88	0.99771	6493.05	0.99563	6158.2	0.99449	6454.96	0.99696	6122.73	0.99662	6466.15	0.99813	6228.71	0.99642	6381.15	0.99594	6341.41	0.9957	6511.2	0.99797	6272.04	0.9962	6083.79	0.99735	6424	0.99617	6143.97	0.99594	6189.34	0.99705	6319.22	0.99866
2018-06-20T12:09:00	0.99578	6180.5	0.99541	6192.98	0.99489	6310.69	0.9948	5940.56	0.99845	6403.83	0.99558	6377.74	0.99683	6361.94	0.99812	6486.64	0.9956	6213.73	0.99775	6493.28	0.99568	6158.52	0.9944	6454.35	0.99692	6122.52	0.99659	6465.94	0.99811	6228.61	0.99627	6380.2	0.99581	6340.63	0.99553	6510.09	0.99822	6273.6	0.99614	6083.43	0.99729	6423.62	0.99605	6143.2	0.99595	6189.36	0.99696	6318.62	0.9986
2018-06-20T12:12:00	0.99559	6179.27	0.99542	6193.06	0.99475	6309.76	0.99476	5940.32	0.99837	6403.31	0.99553	6377.4	0.99681	6361.77	0.99819	6487.1	0.9955	6213.08	0.99762	6492.45	0.99551	6157.47	0.99442	6454.53	0.99686	6122.1	0.99656	6465.74	0.99811	6228.61	0.99647	6381.45	0.99579	6340.5	0.99551	6509.97	0.99799	6272.17	0.99606	6082.94	0.9973	6423.63	0.99592	6142.42	0.99586	6188.86	0.99684	6317.9	0.99862
2018-06-20T12:15:00	0.99558	6179.25	0.99537	6192.72	0.99474	6309.73	0.99469	5939.86	0.99828	6402.7	0.99542	6376.75	0.99669	6361.01	0.99802	6486.02	0.99547	6212.88	0.99759	6492.21	0.9955	6157.39	0.99424	6453.31	0.99685	6122.04	0.99651	6465.44	0.99798	6227.75	0.99622	6379.87	0.99582	6340.68	0.99545	6509.52	0.99787	6271.38	0.99605	6082.88	0.99719	6422.94	0.99593	6142.43	0.99576	6188.18	0.99681	6317.68	0.99847
2018-06-20T12:18:00	0.99549	6178.67	0.99527	6192.14	0.9946	6308.84	0.99457	5939.18	0.99822	6402.32	0.99525	6375.64	0.99659	6360.38	0.9978	6484.58	0.99539	6212.39	0.99763	6492.52	0.99538	6156.62	0.99423	6453.26	0.99672	6121.24	0.99645	6465.04	0.99797	6227.69	0.9961	6379.07	0.99573	6340.08	0.99533	6508.79	0.99801	6272.28	0.996	6082.58	0.99717	6422.84	0.99587	6142.07	0.99569	6187.75	0.99675	6317.31	0.99832
2018-06-20T12:21:00	0.99548	6178.6	0.99514	6191.28	0.9945	6308.21	0.99452	5938.88	0.99806	6401.35	0.99533	6376.14	0.99649	6359.76	0.99814	6486.78	0.99532	6211.96	0.9975	6491.66	0.99518	6155.44	0.99413	6452.6	0.99668	6121.03	0.99649	6465.27	0.99792	6227.43	0.99603	6378.63	0.99572	6340.07	0.9953	6508.58	0.99766	6270.08	0.99592	6082.13	0.9971	6422.38	0.99579	6141.58	0.99564	6187.45	0.99663	6316.56	0.99832
2018-06-20T12:24:00	0.99535	6177.81	0.99516	6191.43	0.9941	6305.68	0.99438	5938.03	0.9979	6400.27	0.99512	6374.79	0.99637	6358.96	0.99795	6485.54	0.99522	6211.32	0.99746	6491.37	0.9953	6156.16	0.99413	6452.64	0.9966	6120.53	0.99634	6464.29	0.9979	6227.31	0.99591	6377.91	0.99566	6339.66	0.99525	6508.24	0.99801	6272.27	0.99576	6081.15	0.99705	6422.07	0.99563	6140.58	0.99553	6186.78	0.99663	6316.57	0.99822
2018-06-20T12:27:00	0.99532	6177.59	0.99503	6190.61	0.99427	6306.75	0.99434	5937.77	0.99784	6399.9	0.99499	6373.99	0.99636	6358.9	0.99789	6485.13	0.99511	6210.66	0.99738	6490.87	0.99522	6155.68	0.99397	6451.6	0.99659	6120.46	0.99638	6464.54	0.99779	6226.57	0.99595	6378.16	0.99566	6339.66	0.99533	6508.8	0.99783	6271.14	0.99578	6081.24	0.99692	6421.24	0.99555	6140.15	0.99542	6186.11	0.99662	6316.5	0.99819
2018-06-20T12:30:00	0.99528	6177.35	0.99505	6190.71	0.99427	6306.72	0.9942	5936.93	0.99767	6398.84	0.99515	6374.99	0.99623	6358.09	0.99798	6485.74	0.99506	6210.35	0.99737	6490.79	0.99517	6155.38	0.99395	6451.44	0.99658	6120.4	0.99648	6465.23	0.99774	6226.31	0.99571	6376.62	0.99543	6338.19	0.9951	6507.27	0.99775	6270.65	0.99573	6080.96	0.99697	6421.54	0.99562	6140.56	0.9953	6185.37	0.99649	6315.65	0.9981
2018-06-20T12:33:00	0.99515	6176.56	0.99494	6190.06	0.99415	6305.96	0.99414	5936.61	0.99756	6398.08	0.99499	6373.98	0.99612	6357.4	0.99754	6482.9	0.995	6209.98	0.99724	6489.93	0.9951	6154.91	0.99379	6450.39	0.99652	6120.02	0.99619	6463.36	0.99768	6225.93	0.99579	6377.1	0.99538	6337.87	0.99508	6507.12	0.99752	6269.23	0.99568	6080.65	0.99687	6420.92	0.99538	6139.09	0.99528	6185.22	0.99652	6315.87	0.99808
2018-06-20T12:36:00	0.99506	6175.98	0.99479	6189.09	0.99411	6305.74	0.99398	5935.63	0.99747	6397.56	0.99494	6373.65	0.99612	6357.39	0.99728	6481.22	0.99494	6209.58	0.99728	6490.23	0.9951	6154.9	0.99378	6450.35	0.99651	6120	0.99622	6463.54	0.99761	6225.45	0.99578	6377.06	0.99541	6338.05	0.99494	6506.19	0.9978	6270.99	0.99568	6080.66	0.99667	6419.61	0.99537	6139.02	0.99527	6185.14	0.99629	6314.42	0.99809
2018-06-20T12:39:00	0.99505	6175.97	0.99472	6188.69	0.99398	6304.93	0.99394	5935.43	0.99735	6396.76	0.99486	6373.13	0.996	6356.64	0.99758	6483.12	0.99481	6208.76	0.99717	6489.48	0.99499	6154.25	0.99367	6449.62	0.99649	6119.87	0.9962	6463.43	0.99754	6225.05	0.99566	6376.3	0.9953	6337.38	0.99497	6506.44	0.99782	6271.09	0.99554	6079.81	0.99675	6420.08	0.99533	6138.79	0.99516	6184.48	0.99626	6314.21	0.9979
2018-06-20T12:42:00	0.99491	6175.07	0.99468	6188.42	0.99396	6304.81	0.9939	5935.19	0.9974	6397.06	0.99483	6372.91	0.99593	6356.17	0.99734	6481.61	0.99486	6209.06	0.99713	6489.23	0.99502	6154.42	0.99367	6449.66	0.99633	6118.85	0.99605	6462.4	0.99743	6224.35	0.99563	6376.08	0.99523	6336.92	0.9949	6505.98	0.99757	6269.54	0.99543	6079.09	0.99664	6419.41	0.99521	6138.01	0.99514	6184.37	0.99625	6314.1	0.9979
2018-06-20T12:45:00	0.99486	6174.77	0.99462	6188.09	0.99381	6303.81	0.99382	5934.69	0.99724	6396.09	0.9947	6372.13	0.9959	6356	0.9971	6480.01	0.99472	6208.21	0.99702	6488.51	0.99501	6154.34	0.99363	6449.35	0.99623	6118.26	0.99593	6461.67	0.99747	6224.57	0.99552	6375.41	0.9952	6336.73	0.99475	6504.94	0.99744	6268.7	0.99534	6078.56	0.99664	6419.43	0.99518	6137.84	0.99501	6183.55	0.99618	6313.72	0.99776
2018-06-20T12:48:00	0.99482	6174.54	0.9945	6187.33	0.99369	6303.04	0.99372	5934.09	0.99715	6395.49	0.9947	6372.09	0.99578	6355.22	0.99694	6479.01	0.99462	6207.57	0.9969	6487.74	0.99494	6153.93	0.99353	6448.73	0.99615	6117.75	0.99588	6461.31	0.99748	6224.69	0.99555	6375.6	0.99527	6337.18	0.99475	6505.01	0.99717	6266.99	0.99527	6078.16	0.99655	6418.83	0.99505	6137.04	0.99498	6183.34	0.99614	6313.46	0.99769
2018-06-20T12:51:00	0.99475	6174.12	0.99446	6187.07	0.99363	6302.7	0.99362	5933.51	0.99698	6394.4	0.99469	6372.05	0.99571	6354.75	0.99664	6477.04	0.99455	6207.12	0.99694	6488	0.9949	6153.69	0.99351	6448.6	0.99604	6117.07	0.99588	6461.31	0.99734	6223.81	0.99551	6375.33	0.99514	6336.33	0.99466	6504.41	0.99755	6269.39	0.99524	6077.95	0.99653	6418.69	0.99505	6137.01	0.99487	6182.65	0.99602	6312.68	0.99761
2018-06-20T12:54:00	0.99464	6173.41	0.99427	6185.89	0.99351	6301.91	0.99353	5932.94	0.997	6394.52	0.99461	6371.51	0.99564	6354.3	0.99659	6476.69	0.9944	6206.18	0.99686	6487.48	0.99476	6152.81	0.99341	6447.98	0.99599	6116.8	0.99579	6460.73	0.9973	6223.51	0.99537	6374.4	0.99507	6335.9	0.99466	6504.4	0.99732	6267.98	0.99517	6077.51	0.99644	6418.11	0.99499	6136.65	0.99487	6182.69	0.99608	6313.03	0.99755
2018-06-20T12:57:00	0.99462	6173.27	0.99428	6185.93	0.99347	6301.64	0.99353	5932.96	0.99696	6394.24	0.99461	6371.54	0.99548	6353.29	0.99635	6475.13	0.99433	6205.77	0.99679	6487.04	0.99474	6152.69	0.99331	6447.3	0.99603	6117.01	0.9958	6460.84	0.99725	6223.24	0.99536	6374.33	0.99503	6335.65	0.99462	6504.11	0.99726	6267.55	0.99504	6076.75	0.9964	6417.88	0.99489	6136.03	0.99481	6182.27	0.996	6312.53	0.99749
2018-06-20T13:00:00	0.99455	6172.84	0.9942	6185.44	0.99339	6301.15	0.99343	5932.38	0.99679	6393.21	0.99443	6370.38	0.99553	6353.63	0.99631	6474.92	0.99428	6205.47	0.99673	6486.62	0.99465	6152.15	0.9933	6447.23	0.99588	6116.13	0.99558	6459.36	0.99724	6223.16	0.99533	6374.17	0.99501	6335.53	0.99451	6503.43	0.99746	6268.84	0.99499	6076.42	0.99634	6417.44	0.99477	6135.32	0.99476	6181.98	0.99588	6311.78	0.99759
2018-06-20T13:03:00	0.99441	6171.99	0.9941	6184.86	0.99327	6300.42	0.99331	5931.63	0.99688	6393.75	0.99453	6370.99	0.99544	6353.08	0.99636	6475.2	0.99416	6204.71	0.9966	6485.81	0.99448	6151.09	0.99327	6447.05	0.99591	6116.29	0.99563	6459.74	0.99709	6222.2	0.99529	6373.92	0.9949	6334.79	0.99445	6503.01	0.99703	6266.15	0.99485	6075.58	0.99626	6416.97	0.99468	6134.75	0.9946	6181.01	0.99578	6311.16	0.99737
2018-06-20T13:06:00	0.99435	6171.6	0.99405	6184.51	0.99315	6299.62	0.99322	5931.09	0.99684	6393.53	0.99443	6370.38	0.99539	6352.74	0.9964	6475.45	0.99406	6204.11	0.9966	6485.81	0.99445	6150.93	0.99314	6446.18	0.99588	6116.12	0.99547	6458.66	0.99712	6222.43	0.99518	6373.23	0.99479	6334.12	0.99445	6503.02	0.997	6265.94	0.99479	6075.19	0.9962	6416.55	0.99462	6134.38	0.99457	6180.78	0.99567	6310.47	0.99738
2018-06-20T13:09:00	0.99431	6171.36	0.994	6184.22	0.9931	6299.33	0.99309	5930.31	0.99668	6392.45	0.99445	6370.52	0.99533	6352.37	0.99629	6474.75	0.99403	6203.92	0.99654	6485.38	0.99448	6151.05	0.99316	6446.3	0.99581	6115.66	0.99543	6458.44	0.997	6221.68	0.99521	6373.42	0.99489	6334.73	0.99433	6502.26	0.99728	6267.71	0.99468	6074.5	0.99614	6416.2	0.99451	6133.71	0.99446	6180.1	0.99573	6310.83	0.99723
2018-06-20T13:12:00	0.99418	6170.58	0.99382	6183.11	0.99298	6298.58	0.99302	5929.93	0.99651	6391.37	0.99437	6369.98	0.99531	6352.25	0.99601	6472.95	0.99399	6203.67	0.99648	6485.02	0.99441	6150.62	0.99306	6445.7	0.99575	6115.31	0.99533	6457.76	0.99694	6221.27	0.99516	6373.11	0.9947	6333.54	0.99431	6502.11	0.99717	6267.01	0.99467	6074.47	0.99611	6415.98	0.99441	6133.12	0.99439	6179.7	0.99558	6309.88	0.99725
2018-06-20T13:15:00	0.99414	6170.29	0.99386	6183.32	0.99278	6297.31	0.99294	5929.41	0.99672	6392.7	0.99426	6369.28	0.99516	6351.29	0.99588	6472.1	0.99384	6202.68	0.99646	6484.86	0.99443	6150.79	0.99295	6444.94	0.9956	6114.39	0.99526	6457.34	0.99688	6220.9	0.99509	6372.66	0.99478	6334.06	0.99427	6501.85	0.99705	6266.26	0.99451	6073.47	0.99614	6416.18	0.99436	6132.78	0.99435	6179.42	0.9956	6310.02	0.99721
2018-06-20T13:18:00	0.99406	6169.82	0.9937	6182.31	0.99291	6298.11	0.99282	5928.72	0.99664	6392.2	0.99395	6367.33	0.99514	6351.14	0.99605	6473.19	0.99374	6202.06	0.99639	6484.45	0.99434	6150.21	0.99287	6444.44	0.9956	6114.37	0.99532	6457.72	0.99688	6220.9	0.995	6372.04	0.99466	6333.3	0.99418	6501.22	0.99666	6263.81	0.9945	6073.4	0.99602	6415.42	0.99444	6133.28	0.99433	6179.33	0.9956	6310.04	0.99708
2018-06-20T13:21:00	0.99403	6169.59	0.99362	6181.84	0.9928	6297.42	0.99266	5927.75	0.99652	6391.43	0.99398	6367.51	0.99508	6350.75	0.99593	6472.41	0.99364	6201.47	0.99629	6483.78	0.99421	6149.41	0.99277	6443.79	0.99548	6113.64	0.99527	6457.37	0.99687	6220.87	0.99499	6372.01	0.99455	6332.58	0.99406	6500.44	0.99666	6263.78	0.99446	6073.17	0.99597	6415.09	0.99423	6131.99	0.99421	6178.59	0.99561	6310.06	0.99698
2018-06-20T13:24:00	0.99394	6169.06	0.99356	6181.47	0.99276	6297.18	0.99263	5927.59	0.99653	6391.53	0.99384	6366.6	0.99496	6349.98	0.99578	6471.45	0.99363	6201.4	0.99615	6482.89	0.99414	6148.96	0.99276	6443.73	0.99542	6113.28	0.9952	6456.91	0.99672	6219.94	0.99485	6371.07	0.99443	6331.83	0.99406	6500.44	0.99675	6264.37	0.99438	6072.71	0.99592	6414.74	0.99408	6131.04	0.99416	6178.28	0.9954	6308.72	0.99695
2018-06-20T13:27:00	0.9939	6168.79	0.99344	6180.71	0.99273	6297	0.99255	5927.13	0.9965	6391.35	0.99378	6366.23	0.99487	6349.39	0.99566	6470.69	0.99349	6200.54	0.99615	6482.89	0.99411	6148.77	0.99269	6443.27	0.9954	6113.16	0.99508	6456.12	0.99669	6219.72	0.99486	6371.18	0.99439	6331.59	0.99397	6499.9	0.99678	6264.59	0.99428	6072.09	0.99589	6414.6	0.99398	6130.46	0.99404	6177.54	0.9953	6308.09	0.99692
2018-06-20T13:30:00	0.99376	6167.91	0.99334	6180.09	0.99257	6295.94	0.99249	5926.73	0.99625	6389.68	0.99374	6365.96	0.99493	6349.78	0.99548	6469.49	0.99343	6200.18	0.99616	6482.9	0.99406	6148.49	0.99266	6443.08	0.99534	6112.78	0.99502	6455.75	0.99667	6219.6	0.99483	6370.96	0.99436	6331.36	0.994	6500.07	0.99671	6264.15	0.99417	6071.41	0.9958	6414.01	0.99398	6130.41	0.99399	6177.24	0.99528	6307.99	0.99681
2018-06-20T13:33:00	0.99368	6167.47	0.99324	6179.48	0.9925	6295.51	0.9923	5925.6	0.99622	6389.53	0.99366	6365.41	0.9948	6348.94	0.99549	6469.54	0.99335	6199.63	0.99608	6482.43	0.99405	6148.4	0.99255	6442.35	0.99524	6112.14	0.99499	6455.58	0.9966	6219.15	0.99481	6370.84	0.99425	6330.65	0.99413	6500.9	0.99667	6263.85	0.99413	6071.16	0.99577	6413.8	0.99385	6129.63	0.99388	6176.53	0.99522	6307.63	0.99675
2018-06-20T13:36:00	0.99362	6167.09	0.99326	6179.58	0.9922	6293.63	0.9923	5925.62	0.99614	6388.98	0.99368	6365.58	0.99463	6347.9	0.99517	6467.46	0.99316	6198.49	0.99608	6482.4	0.99398	6147.98	0.99251	6442.14	0.99511	6111.34	0.99487	6454.77	0.99655	6218.89	0.99476	6370.49	0.9942	6330.35	0.99397	6499.86	0.99665	6263.74	0.99405	6070.66	0.99573	6413.54	0.99369	6128.66	0.99385	6176.33	0.99529	6308.02	0.99679
2018-06-20T13:39:00	0.99357	6166.79	0.99316	6178.96	0.99234	6294.47	0.99223	5925.19	0.99609	6388.7	0.99375	6366	0.99456	6347.43	0.99516	6467.41	0.99316	6198.45	0.996	6481.87	0.9939	6147.48	0.99242	6441.51	0.99503	6110.86	0.99484	6454.6	0.99645	6218.21	0.99461	6369.57	0.99426	6330.77	0.99381	6498.83	0.99655	6263.1	0.994	6070.38	0.99566	6413.1	0.99367	6128.51	0.99375	6175.7	0.99514	6307.13	0.99664
2018-06-20T13:42:00	0.99352	6166.46	0.99315	6178.89	0.99228	6294.15	0.99213	5924.57	0.9961	6388.76	0.99369	6365.65	0.99445	6346.77	0.99497	6466.17	0.99318	6198.6	0.99594	6481.5	0.9938	6146.89	0.99236	6441.12	0.99495	6110.38	0.99485	6454.65	0.99639	6217.86	0.99455	6369.2	0.9942	6330.36	0.99379	6498.72	0.99655	6263.09	0.99391	6069.8	0.99561	6412.79	0.9937	6128.73	0.99366	6175.17	0.99512	6306.97	0.99659
2018-06-20T13:45:00	0.99355	6166.64	0.993	6177.99	0.9922	6293.61	0.99204	5924.06	0.9961	6388.76	0.99359	6365.02	0.99439	6346.33	0.99506	6466.8	0.9929	6196.86	0.99585	6480.93	0.99374	6146.53	0.99232	6440.85	0.99488	6109.94	0.99474	6453.95	0.99643	6218.09	0.99447	6368.68	0.99408	6329.59	0.9937	6498.1	0.99634	6261.8	0.99385	6069.45	0.9956	6412.67	0.99351	6127.54	0.99369	6175.37	0.99506	6306.62	0.99639
2018-06-20T13:48:00	0.9934	6165.72	0.9929	6177.36	0.99213	6293.14	0.99196	5923.6	0.99605	6388.42	0.99351	6364.47	0.99437	6346.2	0.99486	6465.47	0.99297	6197.29	0.99579	6480.56	0.99378	6146.73	0.99225	6440.39	0.99483	6109.68	0.99474	6453.95	0.99631	6217.35	0.99448	6368.73	0.99391	6328.52	0.99367	6497.93	0.99651	6262.89	0.9938	6069.17	0.99549	6411.97	0.99356	6127.84	0.99357	6174.61	0.99499	6306.13	0.99633
2018-06-20T13:51:00	0.99337	6165.54	0.993	6177.98	0.99198	6292.24	0.99183	5922.79	0.99594	6387.7	0.99345	6364.11	0.99424	6345.37	0.99469	6464.35	0.99287	6196.66	0.99571	6480.01	0.99371	6146.29	0.99216	6439.81	0.99469	6108.77	0.99459	6452.97	0.99633	6217.5	0.99441	6368.28	0.99399	6329.02	0.99364	6497.74	0.99643	6262.34	0.99372	6068.64	0.99546	6411.79	0.99343	6127.03	0.99353	6174.37	0.99492	6305.69	0.99627
2018-06-20T13:54:00	0.99327	6164.93	0.99283	6176.96	0.99182	6291.18	0.99181	5922.71	0.99601	6388.14	0.99329	6363.09	0.99416	6344.89	0.99462	6463.9	0.99282	6196.34	0.99569	6479.91	0.99362	6145.76	0.99215	6439.79	0.99464	6108.49	0.99454	6452.65	0.99614	6216.29	0.99441	6368.25	0.99389	6328.39	0.99361	6497.52	0.9964	6262.19	0.99358	6067.82	0.99532	6410.88	0.99331	6126.28	0.99343	6173.71	0.99478	6304.81	0.99623
2018-06-20T13:57:00	0.99319	6164.42	0.9928	6176.71	0.99178	6290.95	0.99169	5921.95	0.99585	6387.13	0.99339	6363.72	0.99411	6344.58	0.99473	6464.61	0.99285	6196.54	0.99557	6479.08	0.99354	6145.3	0.99208	6439.31	0.99449	6107.58	0.99451	6452.44	0.99607	6215.84	0.99429	6367.49	0.99378	6327.66	0.9935	6496.81	0.99631	6261.62	0.9935	6067.35	0.99527	6410.55	0.99337	6126.66	0.99339	6173.49	0.9947	6304.34	0.99629
2018-06-20T14:00:00	0.99315	6164.15	0.99276	6176.47	0.99191	6291.78	0.99163	5921.58	0.99579	6386.78	0.99323	6362.67	0.99402	6343.96	0.99436	6462.23	0.99279	6196.13	0.99555	6478.99	0.9935	6145.04	0.99202	6438.95	0.9945	6107.64	0.99446	6452.12	0.99612	6216.14	0.99426	6367.33	0.99377	6327.61	0.99349	6496.74	0.99625	6261.23	0.99344	6066.97	0.99523	6410.32	0.99325	6125.91	0.99336	6173.31	0.99473	6304.47	0.99619
2018-06-20T14:03:00	0.9931	6163.84	0.99267	6175.93	0.99173	6290.62	0.99153	5921.03	0.99579	6386.78	0.99302	6361.34	0.99399	6343.78	0.99421	6461.26	0.99255	6194.66	0.9955	6478.65	0.99339	6144.35	0.9919	6438.18	0.99439	6106.96	0.99434	6451.33	0.99607	6215.84	0.99428	6367.43	0.99377	6327.6	0.99342	6496.25	0.99615	6260.6	0.99332	6066.21	0.99514	6409.76	0.99316	6125.37	0.99323	6172.46	0.99463	6303.85	0.99611
2018-06-20T14:06:00	0.993	6163.21	0.99253	6175.05	0.99164	6290.06	0.9915	5920.82	0.99555	6385.2	0.99319	6362.41	0.99396	6343.59	0.99406	6460.29	0.99247	6194.17	0.99547	6478.47	0.99335	6144.11	0.99186	6437.88	0.99431	6106.49	0.99435	6451.43	0.99603	6215.63	0.99418	6366.83	0.99364	6326.78	0.9933	6495.48	0.99624	6261.15	0.99332	6066.21	0.99516	6409.84	0.99308	6124.9	0.99314	6171.93	0.99445	6302.73	0.996
2018-06-20T14:09:00	0.99293	6162.81	0.99248	6174.77	0.99153	6289.34	0.99137	5920.04	0.99554	6385.15	0.99314	6362.1	0.99375	6342.28	0.99376	6458.31	0.99239	6193.68	0.99531	6477.43	0.99323	6143.35	0.99188	6437.99	0.9943	6106.39	0.99425	6450.78	0.99597	6215.23	0.99413	6366.51	0.99362	6326.67	0.99324	6495.07	0.99616	6260.67	0.99328	6065.96	0.99508	6409.37	0.99296	6124.17	0.99307	6171.47	0.99458	6303.58	0.99598
2018-06-20T14:12:00	0.99289	6162.55	0.99244	6174.51	0.99129	6287.86	0.99128	5919.53	0.99543	6384.45	0.99308	6361.7	0.99377	6342.43	0.99384	6458.84	0.99233	6193.28	0.99534	6477.57	0.99325	6143.48	0.99172	6436.98	0.99422	6105.88	0.99416	6450.19	0.99586	6214.54	0.99409	6366.22	0.99353	6326.1	0.99327	6495.29	0.99607	6260.13	0.99311	6064.97	0.99499	6408.79	0.99289	6123.68	0.99302	6171.15	0.99456	6303.42	0.99581
2018-06-20T14:15:00	0.99277	6161.77	0.99244	6174.49	0.9914	6288.52	0.99115	5918.76	0.99538	6384.15	0.99304	6361.46	0.99369	6341.9	0.99378	6458.47	0.99228	6192.98	0.99533	6477.5	0.99316	6142.91	0.9917	6436.86	0.99413	6105.35	0.99415	6450.1	0.99585	6214.51	0.99413	6366.46	0.99348	6325.8	0.99326	6495.22	0.99589	6258.97	0.99302	6064.37	0.99502	6408.99	0.99277	6122.99	0.99296	6170.79	0.99454	6303.32	0.9958
2018-06-20T14:18:00	0.99264	6160.99	0.99246	6174.63	0.99123	6287.49	0.99108	5918.3	0.99533	6383.83	0.99308	6361.73	0.99367	6341.77	0.99364	6457.54	0.99222	6192.59	0.99526	6477.06	0.99306	6142.28	0.99167	6436.65	0.99412	6105.3	0.99411	6449.86	0.99576	6213.91	0.99406	6366.02	0.99336	6325.04	0.99324	6495.12	0.99588	6258.93	0.99298	6064.15	0.99495	6408.53	0.99273	6122.74	0.99286	6170.16	0.99431	6301.82	0.99581
2018-06-20T14:21:00	0.99265	6161.06	0.99228	6173.52	0.99114	6286.91	0.99108	5918.35	0.99525	6383.32	0.9929	6360.57	0.99358	6341.16	0.99372	6458.04	0.99209	6191.79	0.99518	6476.58	0.99301	6142.01	0.99159	6436.11	0.99402	6104.67	0.99409	6449.71	0.99576	6213.92	0.99396	6365.42	0.9933	6324.62	0.99311	6494.28	0.9959	6259.03	0.99295	6063.98	0.99492	6408.32	0.99267	6122.36	0.99281	6169.85	0.99422	6301.28	0.99572
2018-06-20T14:24:00	0.99255	6160.43	0.99209	6172.31	0.99115	6286.96	0.99097	5917.65	0.9952	6383	0.99283	6360.15	0.9935	6340.7	0.99367	6457.72	0.992	6191.2	0.99506	6475.77	0.99295	6141.64	0.99153	6435.72	0.99404	6104.81	0.99407	6449.62	0.99567	6213.38	0.99396	6365.38	0.99319	6323.95	0.99306	6493.91	0.99614	6260.51	0.9929	6063.65	0.99485	6407.85	0.99258	6121.79	0.99275	6169.52	0.99425	6301.48	0.99568
2018-06-20T14:27:00	0.99254	6160.36	0.99207	6172.21	0.99093	6285.57	0.99086	5917.02	0.99507	6382.13	0.99279	6359.88	0.9934	6340.04	0.99367	6457.71	0.99197	6191.06	0.99506	6475.77	0.99286	6141.07	0.99151	6435.59	0.99396	6104.34	0.99399	6449.1	0.9956	6212.95	0.99384	6364.63	0.99314	6323.59	0.99303	6493.73	0.99568	6257.65	0.99275	6062.73	0.99473	6407.11	0.99246	6121.08	0.99264	6168.79	0.99412	6300.61	0.99545
2018-06-20T14:30:00	0.99252	6160.27	0.99198	6171.62	0.99093	6285.58	0.99078	5916.54	0.99501	6381.78	0.99265	6358.95	0.9934	6340.06	0.99369	6457.88	0.99193	6190.78	0.99494	6475.01	0.99291	6141.36	0.99139	6434.84	0.99391	6104	0.99405	6449.44	0.9956	6212.94	0.99373	6363.92	0.99315	6323.69	0.99292	6492.98	0.9961	6260.26	0.99266	6062.18	0.99469	6406.87	0.99244	6120.97	0.99256	6168.3	0.99412	6300.65	0.99553
2018-06-20T14:33:00	0.99246	6159.84	0.99204	6171.99	0.99088	6285.22	0.99067	5915.87	0.99487	6380.86	0.99264	6358.88	0.99335	6339.71	0.99342	6456.09	0.99181	6190.04	0.99489	6474.7	0.99275	6140.41	0.99136	6434.67	0.99387	6103.78	0.99395	6448.79	0.99555	6212.6	0.99388	6364.86	0.9931	6323.34	0.99294	6493.14	0.99579	6258.37	0.99262	6061.94	0.99463	6406.44	0.99235	6120.41	0.99259	6168.52	0.99408	6300.36	0.99539
2018-06-20T14:36:00	0.99234	6159.13	0.99194	6171.39	0.99081	6284.79	0.99051	5914.93	0.99472	6379.9	0.99251	6358.07	0.99322	6338.87	0.99345	6456.3	0.99176	6189.73	0.99482	6474.22	0.99275	6140.4	0.99127	6434.08	0.99378	6103.18	0.99386	6448.21	0.99554	6212.56	0.99371	6363.8	0.99298	6322.61	0.99294	6493.11	0.99591	6259.06	0.99255	6061.51	0.99469	6406.85	0.9922	6119.46	0.99245	6167.62	0.99404	6300.15	0.99536
2018-06-20T14:39:00	0.99229	6158.79	0.99185	6170.81	0.99068	6283.99	0.99052	5914.98	0.99475	6380.12	0.99247	6357.84	0.99324	6339.03	0.99334	6455.59	0.99165	6189.02	0.99478	6473.97	0.99272	6140.19	0.99122	6433.73	0.99373	6102.89	0.9938	6447.83	0.99546	6212.07	0.99379	6364.31	0.99291	6322.12	0.99291	6492.97	0.99568	6257.65	0.99257	6061.65	0.99454	6405.9	0.99221	6119.53	0.99238	6167.2	0.99405	6300.18	0.9954
2018-06-20T14:42:00	0.99221	6158.31	0.99182	6170.66	0.99061	6283.53	0.99044	5914.51	0.99463	6379.31	0.99257	6358.49	0.99309	6338.04	0.99343	6456.15	0.9916	6188.75	0.99476	6473.79	0.99262	6139.6	0.99113	6433.13	0.9937	6102.71	0.99375	6447.52	0.99535	6211.35	0.99364	6363.31	0.99281	6321.51	0.99285	6492.58	0.99561	6257.23	0.99257	6061.66	0.99457	6406.06	0.99212	6118.95	0.99233	6166.86	0.99389	6299.19	0.99533
2018-06-20T14:45:00	0.99217	6158.07	0.99163	6169.45	0.99064	6283.73	0.99031	5913.71	0.99465	6379.44	0.99248	6357.87	0.99298	6337.34	0.99322	6454.82	0.99157	6188.58	0.9947	6473.41	0.99263	6139.65	0.9911	6432.94	0.99362	6102.22	0.99375	6447.48	0.9953	6211.04	0.99359	6363.02	0.99289	6322	0.9927	6491.57	0.99561	6257.2	0.99244	6060.86	0.99451	6405.69	0.99206	6118.57	0.99227	6166.51	0.99378	6298.47	0.99521
2018-06-20T14:48:00	0.99214	6157.88	0.99167	6169.69	0.99055	6283.16	0.99024	5913.34	0.99451	6378.57	0.99232	6356.89	0.99305	6337.79	0.99327	6455.11	0.99145	6187.79	0.99458	6472.68	0.9925	6138.85	0.99104	6432.54	0.99358	6101.99	0.99372	6447.3	0.99531	6211.11	0.99355	6362.75	0.99271	6320.89	0.99269	6491.49	0.99565	6257.43	0.9924	6060.63	0.99452	6405.75	0.9919	6117.63	0.99222	6166.23	0.99375	6298.28	0.99512
2018-06-20T14:51:00	0.99211	6157.72	0.99191	6171.2	0.99044	6282.45	0.99014	5912.72	0.99417	6376.38	0.9924	6357.4	0.9929	6336.87	0.99354	6456.86	0.99138	6187.34	0.99457	6472.59	0.99253	6139	0.99104	6432.57	0.99344	6101.11	0.99369	6447.14	0.99527	6210.86	0.99357	6362.92	0.99275	6321.11	0.99257	6490.72	0.99571	6257.8	0.99232	6060.14	0.99433	6404.53	0.99192	6117.73	0.9922	6166.06	0.99378	6298.46	0.99506
2018-06-20T14:54:00	0.9921	6157.65	0.99186	6170.89	0.99045	6282.49	0.99008	5912.33	0.99427	6377.02	0.99229	6356.68	0.99283	6336.4	0.99361	6457.34	0.99135	6187.18	0.99459	6472.71	0.99253	6139.03	0.99096	6432.04	0.99334	6100.52	0.99368	6447.04	0.99521	6210.48	0.99351	6362.53	0.9927	6320.81	0.9926	6490.91	0.99547	6256.34	0.99232	6060.12	0.99445	6405.3	0.99188	6117.5	0.99211	6165.52	0.99369	6297.9	0.99504
2018-06-20T14:57:00	0.99201	6157.06	0.99181	6170.58	0.99027	6281.38	0.99001	5911.92	0.99417	6376.39	0.99225	6356.4	0.9929	6336.84	0.99359	6457.18	0.99129	6186.8	0.99448	6471.97	0.99248	6138.7	0.99083	6431.2	0.99337	6100.66	0.99366	6446.91	0.99517	6210.25	0.99343	6362.02	0.99278	6321.29	0.99262	6491.04	0.99541	6255.98	0.99229	6059.92	0.99424	6403.97	0.99186	6117.35	0.99204	6165.07	0.99365	6297.67	0.99504
2018-06-20T15:00:00	0.99193	6156.6	0.99174	6170.16	0.99004	6279.88	0.98995	5911.59	0.99415	6376.26	0.99229	6356.67	0.9928	6336.22	0.9934	6455.98	0.99119	6186.16	0.99444	6471.74	0.9925	6138.85	0.99082	6431.16	0.99332	6100.36	0.99362	6446.68	0.99512	6209.93	0.99335	6361.47	0.99269	6320.74	0.99253	6490.48	0.99543	6256.08	0.99217	6059.19	0.99422	6403.83	0.99176	6116.74	0.992	6164.83	0.99352	6296.84	0.995
2018-06-20T15:03:00	0.99183	6155.99	0.99167	6169.72	0.99021	6281	0.98992	5911.4	0.99394	6374.93	0.99206	6355.2	0.99278	6336.09	0.99331	6455.4	0.99115	6185.94	0.99437	6471.31	0.99237	6138.03	0.99079	6430.95	0.99328	6100.14	0.99362	6446.69	0.99509	6209.75	0.9933	6361.2	0.99262	6320.3	0.99248	6490.1	0.99531	6255.3	0.9921	6058.76	0.9942	6403.71	0.9917	6116.36	0.99197	6164.64	0.99358	6297.18	0.99499
2018-06-20T15:06:00	0.99187	6156.2	0.9916	6169.25	0.99009	6280.25	0.98981	5910.77	0.99392	6374.75	0.99214	6355.73	0.9927	6335.54	0.99353	6456.83	0.99106	6185.37	0.99436	6471.19	0.99239	6138.14	0.99073	6430.53	0.99325	6099.96	0.99361	6446.61	0.99504	6209.4	0.99329	6361.11	0.99257	6319.99	0.9924	6489.58	0.99541	6255.96	0.99206	6058.55	0.99431	6404.38	0.99157	6115.54	0.99193	6164.41	0.99352	6296.81	0.99487
2018-06-20T15:09:00	0.99191	6156.46	0.99156	6169.01	0.99004	6279.93	0.98973	5910.28	0.99366	6373.09	0.99204	6355.07	0.99275	6335.86	0.99355	6456.97	0.99095	6184.65	0.99428	6470.69	0.99244	6138.49	0.99059	6429.62	0.99319	6099.6	0.99352	6446	0.99486	6208.28	0.99319	6360.45	0.99248	6319.4	0.9924	6489.6	0.9952	6254.65	0.99201	6058.21	0.99414	6403.27	0.99147	6114.95	0.99184	6163.81	0.99352	6296.83	0.9948
2018-06-20T15:12:00	0.99178	6155.68	0.9915	6168.67	0.98995	6279.37	0.98969	5910.04	0.99358	6372.6	0.99205	6355.14	0.99272	6335.73	0.99324	6454.95	0.99099	6184.94	0.99423	6470.4	0.99234	6137.85	0.99062	6429.84	0.99314	6099.27	0.99354	6446.12	0.99486	6208.31	0.99314	6360.14	0.99245	6319.25	0.99241	6489.68	0.9952	6254.66	0.99198	6058.04	0.99414	6403.31	0.99155	6115.43	0.99173	6163.14	0.99329	6295.36	0.99473
2018-06-20T15:15:00	0.99173	6155.36	0.99143	6168.23	0.9898	6278.36	0.98957	5909.32	0.99363	6372.93	0.99194	6354.44	0.9927	6335.56	0.99335	6455.65	0.9908	6183.72	0.99421	6470.21	0.99229	6137.54	0.99053	6429.28	0.99308	6098.9	0.99338	6445.13	0.9949	6208.53	0.99307	6359.68	0.99248	6319.4	0.9923	6488.98	0.9952	6254.61	0.99187	6057.4	0.99421	6403.78	0.99141	6114.59	0.99172	6163.1	0.99328	6295.29	0.99454
2018-06-20T15:18:00	0.99163	6154.73	0.99143	6168.24	0.98991	6279.06	0.98952	5908.98	0.99343	6371.64	0.99193	6354.39	0.99256	6334.69	0.99327	6455.12	0.99086	6184.09	0.99411	6469.62	0.9923	6137.59	0.99042	6428.52	0.99303	6098.58	0.99329	6444.53	0.99473	6207.52	0.99306	6359.62	0.99243	6319.07	0.99228	6488.83	0.99501	6253.44	0.99187	6057.38	0.99405	6402.73	0.99138	6114.41	0.99171	6163.02	0.99337	6295.88	0.99452
2018-06-20T15:21:00	0.99162	6154.65	0.99137	6167.85	0.98987	6278.83	0.98942	5908.41	0.99326	6370.51	0.99185	6353.82	0.99248	6334.18	0.993	6453.4	0.99081	6183.78	0.99406	6469.28	0.99221	6137.07	0.99039	6428.34	0.99308	6098.88	0.99329	6444.53	0.99473	6207.53	0.99291	6358.67	0.99228	6318.11	0.99222	6488.43	0.99504	6253.63	0.99175	6056.65	0.99398	6402.29	0.99138	6114.38	0.99164	6162.62	0.99318	6294.65	0.99446
2018-06-20T15:24:00	0.99157	6154.37	0.99128	6167.28	0.98982	6278.5	0.98932	5907.84	0.9932	6370.16	0.9918	6353.52	0.99256	6334.65	0.99306	6453.74	0.99068	6183.01	0.99397	6468.7	0.99222	6137.13	0.9904	6428.38	0.99292	6097.93	0.99347	6445.7	0.99472	6207.42	0.99291	6358.68	0.99242	6319.03	0.9922	6488.3	0.99501	6253.41	0.9917	6056.33	0.99399	6402.32	0.9912	6113.28	0.99153	6161.94	0.9933	6295.41	0.99436
2018-06-20T15:27:00	0.99149	6153.88	0.99122	6166.88	0.98979	6278.33	0.98934	5907.92	0.99303	6369.06	0.99169	6352.84	0.99243	6333.86	0.99301	6453.46	0.99063	6182.68	0.99389	6468.16	0.99217	6136.81	0.9903	6427.76	0.99294	6098.02	0.99335	6444.89	0.99468	6207.18	0.99283	6358.16	0.99242	6319.05	0.9921	6487.65	0.99514	6254.23	0.99179	6056.88	0.99397	6402.22	0.99122	6113.43	0.99154	6162	0.99309	6294.1	0.99426
2018-06-20T15:30:00	0.99146	6153.69	0.99121	6166.84	0.98971	6277.8	0.9893	5907.69	0.99301	6368.96	0.9917	6352.89	0.99246	6334.01	0.99284	6452.31	0.99065	6182.8	0.99389	6468.15	0.99211	6136.41	0.9902	6427.09	0.99287	6097.62	0.99328	6444.48	0.99463	6206.89	0.99273	6357.49	0.99219	6317.53	0.99212	6487.78	0.99494	6252.97	0.99173	6056.52	0.99394	6401.99	0.99115	6112.98	0.99149	6161.67	0.99319	6294.74	0.99423
2018-06-20T15:33:00	0.9914	6153.3	0.99106	6165.89	0.98965	6277.44	0.98918	5907	0.99287	6368.05	0.9916	6352.25	0.99244	6333.9	0.99296	6453.1	0.99054	6182.13	0.99384	6467.85	0.99208	6136.23	0.9902	6427.09	0.99274	6096.81	0.99327	6444.39	0.99452	6206.19	0.99271	6357.36	0.9921	6317.01	0.99216	6488.01	0.99525	6254.91	0.99159	6055.68	0.99395	6402.07	0.99104	6112.33	0.99138	6160.96	0.99316	6294.52	0.99418
2018-06-20T15:36:00	0.99143	6153.49	0.99102	6165.67	0.98957	6276.94	0.98908	5906.37	0.9928	6367.59	0.99174	6353.17	0.99232	6333.12	0.99274	6451.7	0.99043	6181.41	0.99382	6467.72	0.99209	6136.31	0.99008	6426.35	0.99275	6096.89	0.99317	6443.72	0.99451	6206.13	0.99256	6356.4	0.99209	6316.93	0.99212	6487.81	0.99471	6251.58	0.99156	6055.51	0.99386	6401.48	0.99099	6112.03	0.99136	6160.86	0.99303	6293.72	0.99405
2018-06-20T15:39:00	0.99133	6152.87	0.99108	6166.03	0.98955	6276.83	0.98907	5906.35	0.99265	6366.6	0.99158	6352.14	0.99225	6332.69	0.99238	6449.37	0.9904	6181.23	0.99372	6467.06	0.99204	6135.97	0.99003	6426.01	0.99273	6096.76	0.99313	6443.47	0.9944	6205.46	0.99258	6356.59	0.9921	6316.98	0.99206	6487.41	0.99492	6252.9	0.99149	6055.04	0.99384	6401.39	0.99087	6111.24	0.9913	6160.49	0.99301	6293.59	0.99405
2018-06-20T15:42:00	0.99127	6152.46	0.99099	6165.46	0.98947	6276.29	0.98904	5906.12	0.99259	6366.25	0.99166	6352.63	0.9922	6332.4	0.99239	6449.41	0.99033	6180.81	0.99367	6466.74	0.99186	6134.88	0.98993	6425.36	0.99274	6096.82	0.99304	6442.88	0.99434	6205.09	0.99261	6356.72	0.99196	6316.07	0.99201	6487.06	0.99492	6252.85	0.99154	6055.34	0.99374	6400.73	0.99091	6111.53	0.9912	6159.87	0.99289	6292.83	0.99408
2018-06-20T15:45:00	0.99125	6152.35	0.99087	6164.75	0.98944	6276.13	0.98893	5905.47	0.99241	6365.08	0.99151	6351.66	0.99215	6332.03	0.99242	6449.6	0.99031	6180.7	0.99367	6466.72	0.99183	6134.71	0.9899	6425.18	0.99265	6096.25	0.99305	6442.99	0.99445	6205.75	0.99254	6356.28	0.99197	6316.15	0.99194	6486.58	0.99464	6251.1	0.99145	6054.79	0.99377	6400.89	0.99086	6111.19	0.99117	6159.7	0.99287	6292.73	0.99386
2018-06-20T15:48:00	0.99118	6151.94	0.99087	6164.71	0.98945	6276.16	0.98888	5905.18	0.99183	6361.34	0.9915	6351.62	0.99218	6332.23	0.99208	6447.42	0.99032	6180.77	0.9935	6465.59	0.99178	6134.37	0.98977	6424.3	0.99261	6096	0.99305	6442.98	0.99432	6204.92	0.99235	6355.06	0.99202	6316.44	0.99189	6486.25	0.99471	6251.53	0.99139	6054.42	0.99368	6400.35	0.99079	6110.75	0.99109	6159.16	0.99283	6292.43	0.99396
2018-06-20T15:51:00	0.9911	6151.43	0.99072	6163.79	0.98934	6275.49	0.98853	5903.09	0.99187	6361.61	0.99144	6351.2	0.99203	6331.3	0.9924	6449.51	0.99019	6179.97	0.99351	6465.67	0.99169	6133.8	0.98977	6424.31	0.99256	6095.68	0.99299	6442.58	0.99444	6205.66	0.99231	6354.84	0.99196	6316.09	0.99183	6485.85	0.99482	6252.27	0.9913	6053.92	0.99367	6400.26	0.99066	6109.99	0.99091	6158.07	0.99275	6291.97	0.99376
2018-06-20T15:54:00	0.99107	6151.26	0.9907	6163.69	0.98899	6273.27	0.98869	5904.05	0.99198	6362.33	0.99141	6351	0.99203	6331.32	0.99225	6448.49	0.99012	6179.5	0.99347	6465.43	0.99169	6133.82	0.98963	6423.38	0.99246	6095.07	0.9928	6441.33	0.99445	6205.75	0.99221	6354.2	0.99185	6315.41	0.99174	6485.32	0.99496	6253.1	0.99127	6053.71	0.99364	6400.05	0.99066	6109.99	0.99088	6157.86	0.99271	6291.7	0.99361
2018-06-20T15:57:00	0.99108	6151.32	0.99076	6164.04	0.98924	6274.85	0.98873	5904.28	0.99199	6362.37	0.99142	6351.12	0.99194	6330.72	0.99238	6449.32	0.99018	6179.86	0.99341	6465.04	0.99165	6133.56	0.98956	6422.98	0.99241	6094.81	0.99288	6441.85	0.99436	6205.22	0.99222	6354.28	0.99168	6314.33	0.99172	6485.14	0.9947	6251.49	0.99124	6053.49	0.99361	6399.88	0.99063	6109.75	0.99078	6157.26	0.99268	6291.52	0.99363
2018-06-20T16:00:00	0.99096	6150.53	0.99059	6162.98	0.98915	6274.24	0.98858	5903.37	0.99125	6357.66	0.99134	6350.57	0.99185	6330.14	0.99227	6448.64	0.99001	6178.84	0.99339	6464.88	0.99152	6132.77	0.98953	6422.79	0.99234	6094.35	0.99266	6440.43	0.9943	6204.84	0.99216	6353.89	0.99156	6313.56	0.99169	6484.98	0.99459	6250.79	0.99112	6052.79	0.99349	6399.1	0.99051	6109.03	0.99061	6156.2	0.9927	6291.61	0.99352
2018-06-20T16:03:00	0.99083	6149.73	0.99054	6162.67	0.98913	6274.14	0.9885	5902.95	0.99156	6359.64	0.99115	6349.34	0.99175	6329.53	0.99229	6448.76	0.99006	6179.12	0.99327	6464.16	0.99138	6131.92	0.98945	6422.26	0.99224	6093.73	0.99263	6440.26	0.99426	6204.54	0.99211	6353.52	0.99139	6312.46	0.99173	6485.25	0.9946	6250.86	0.9911	6052.7	0.99349	6399.13	0.99045	6108.7	0.99065	6156.47	0.99259	6290.93	0.99346
2018-06-20T16:06:00	0.99093	6150.4	0.99051	6162.51	0.98901	6273.37	0.98846	5902.68	0.99153	6359.43	0.99124	6349.92	0.9917	6329.16	0.99236	6449.19	0.99004	6178.98	0.99324	6463.96	0.99131	6131.47	0.98936	6421.69	0.99212	6093.03	0.99271	6440.75	0.99425	6204.53	0.99204	6353.12	0.99136	6312.26	0.99162	6484.52	0.99482	6252.24	0.99112	6052.8	0.99348	6399.07	0.99043	6108.52	0.99058	6156.03	0.99245	6290.03	0.99338
2018-06-20T16:09:00	0.99088	6150.06	0.99058	6162.93	0.98895	6273.02	0.9885	5902.91	0.99098	6355.92	0.99121	6349.73	0.99164	6328.79	0.99164	6444.54	0.99005	6179.06	0.99316	6463.39	0.99118	6130.66	0.98928	6421.17	0.99206	6092.66	0.99259	6439.96	0.99421	6204.26	0.99199	6352.8	0.99127	6311.73	0.99158	6484.26	0.99459	6250.77	0.9911	6052.68	0.99346	6398.95	0.99041	6108.44	0.9905	6155.5	0.99254	6290.62	0.99336
2018-06-20T16:12:00	0.99071	6148.99	0.99045	6162.12	0.98893	6272.89	0.98826	5901.46	0.99137	6358.41	0.99105	6348.75	0.99156	6328.26	0.99249	6450.09	0.9899	6178.15	0.99311	6463.07	0.99114	6130.44	0.98913	6420.16	0.99202	6092.38	0.9925	6439.38	0.99422	6204.32	0.99186	6351.95	0.99126	6311.64	0.9915	6483.7	0.99427	6248.8	0.99088	6051.32	0.99337	6398.31	0.99028	6107.6	0.99033	6154.46	0.9924	6289.72	0.9932
2018-06-20T16:15:00	0.99077	6149.37	0.99038	6161.68	0.98876	6271.78	0.98831	5901.77	0.99153	6359.44	0.99114	6349.32	0.99161	6328.63	0.99274	6451.71	0.98987	6177.93	0.99308	6462.89	0.99106	6129.94	0.98912	6420.12	0.99183	6091.2	0.99238	6438.62	0.99409	6203.51	0.9919	6352.17	0.99116	6311.02	0.99153	6483.92	0.99445	6249.94	0.99093	6051.65	0.9933	6397.9	0.9901	6106.48	0.99031	6154.35	0.99232	6289.23	0.99319
2018-06-20T16:18:00	0.99059	6148.24	0.99034	6161.44	0.98876	6271.82	0.98846	5902.68	0.99125	6357.63	0.99169	6352.84	0.99154	6328.13	0.99205	6447.19	0.98977	6177.33	0.99299	6462.29	0.99123	6130.97	0.989	6419.32	0.99193	6091.82	0.99229	6438.02	0.9941	6203.57	0.99175	6351.26	0.99094	6309.59	0.99038	6476.43	0.99503	6253.56	0.99089	6051.38	0.99322	6397.39	0.99015	6106.84	0.99015	6153.35	0.99218	6288.32	0.99315
2018-06-20T16:21:00	0.99067	6148.79	0.99023	6160.73	0.98857	6270.59	null	null	null	null	null	null	0.9912	6325.97	null	null	0.98976	6177.26	null	null	0.99078	6128.17	null	null	0.99178	6090.89	null	null	null	null	null	null	0.99107	6310.4	null	null	null	null	0.9907	6050.2	null	null	0.99011	6106.59	0.99008	6152.9	null	null	null
2018-06-20T16:24:00	0.99073	6149.15	0.99025	6160.88	0.9885	6270.16	null	null	null	null	null	null	0.99121	6326.05	null	null	0.98967	6176.71	null	null	0.99084	6128.58	null	null	0.99172	6090.56	null	null	null	null	null	null	0.99104	6310.25	null	null	null	null	0.99071	6050.28	null	null	0.99011	6106.57	0.99011	6153.09	null	null	null
2018-06-20T16:27:00	0.99075	6149.28	0.99019	6160.48	0.98834	6269.12	null	null	null	null	null	null	0.99117	6325.78	null	null	0.98955	6175.95	null	null	0.99072	6127.85	null	null	0.99165	6090.15	null	null	null	null	null	null	0.99086	6309.1	null	null	null	null	0.9907	6050.21	null	null	0.99002	6106.03	0.99	6152.42	null	null	null
2018-06-20T16:30:00	0.99071	6149.03	0.99008	6159.8	0.98832	6269.03	null	null	null	null	null	null	0.99104	6324.97	null	null	0.98956	6176.01	null	null	0.9906	6127.05	null	null	0.99161	6089.87	null	null	null	null	null	null	0.99085	6309.03	null	null	null	null	0.99059	6049.53	null	null	0.98989	6105.22	0.98982	6151.27	null	null	null
2018-06-20T16:33:00	0.9906	6148.34	0.99	6159.35	0.98835	6269.17	null	null	null	null	null	null	0.99095	6324.43	null	null	0.98945	6175.32	null	null	0.99062	6127.22	null	null	0.99154	6089.44	null	null	null	null	null	null	0.99074	6308.36	null	null	null	null	0.99056	6049.35	null	null	0.98987	6105.06	0.98992	6151.89	null	null	null
2018-06-20T16:36:00	0.99065	6148.61	0.98999	6159.27	0.98832	6269.03	null	null	null	null	null	null	0.99096	6324.43	null	null	0.98946	6175.39	null	null	0.99059	6127.01	null	null	0.99149	6089.12	null	null	null	null	null	null	0.99061	6307.53	null	null	null	null	0.99053	6049.18	null	null	0.98985	6104.97	0.98983	6151.36	null	null	null
2018-06-20T16:39:00	0.9906	6148.32	0.98991	6158.76	0.98815	6267.93	null	null	null	null	null	null	0.99093	6324.3	null	null	0.98924	6174.02	null	null	0.99053	6126.63	null	null	0.9914	6088.62	null	null	null	null	null	null	0.99079	6308.66	null	null	null	null	0.99037	6048.21	null	null	0.98984	6104.92	0.98962	6150.05	null	null	null
2018-06-20T16:42:00	0.99026	6146.22	0.98989	6158.61	0.98825	6268.55	0.98781	5898.81	0.99148	6359.13	0.99083	6347.31	0.99087	6323.91	0.9922	6448.15	0.98931	6174.44	0.99239	6458.38	0.9906	6127.09	0.9885	6416.1	0.99132	6088.1	0.99205	6436.5	0.99372	6201.22	0.99142	6349.13	0.99075	6308.41	0.98972	6472.1	0.99403	6247.27	0.99043	6048.57	0.99274	6394.31	0.98962	6103.56	0.98967	6150.38	0.99186	6286.3	0.99265
2018-06-20T16:45:00	0.9902	6145.86	0.98985	6158.4	0.98822	6268.38	0.98777	5898.55	0.99147	6359.06	0.99072	6346.58	0.99088	6323.97	0.99226	6448.54	0.98934	6174.6	0.99233	6458.02	0.99059	6127.02	0.98837	6415.26	0.99135	6088.25	0.9919	6435.5	0.99365	6200.77	0.99134	6348.63	0.99076	6308.43	0.98958	6471.16	0.99394	6246.72	0.99045	6048.69	0.99265	6393.7	0.98976	6104.4	0.98963	6150.13	0.99167	6285.13	0.99247
2018-06-20T16:48:00	0.99005	6144.9	0.98967	6157.26	0.9881	6267.58	0.98755	5897.24	0.9907	6354.1	0.99063	6346.02	0.9907	6322.82	0.99178	6445.43	0.98917	6173.55	0.9923	6457.83	0.99048	6126.31	0.98836	6415.19	0.99124	6087.58	0.99181	6434.9	0.99345	6199.51	0.99123	6347.93	0.9907	6308.05	0.98944	6470.22	0.99409	6247.63	0.99023	6047.32	0.99267	6393.86	0.98964	6103.68	0.98964	6150.2	0.99173	6285.51	0.99253
2018-06-20T16:51:00	0.99003	6144.82	0.98962	6156.95	0.98807	6267.39	0.98756	5897.29	0.99106	6356.43	0.99045	6344.87	0.99071	6322.84	0.99186	6445.94	0.98909	6173.05	0.99233	6458.02	0.99051	6126.51	0.98818	6414.02	0.99122	6087.49	0.99174	6434.5	0.99344	6199.43	0.99115	6347.41	0.99061	6307.5	0.98937	6469.82	0.99395	6246.8	0.99025	6047.45	0.99258	6393.26	0.98957	6103.25	0.9896	6149.9	0.9917	6285.27	0.9923
2018-06-20T16:54:00	0.99007	6145.02	0.9897	6157.48	0.98803	6267.2	0.9876	5897.57	0.99119	6357.28	0.99051	6345.25	0.99078	6323.3	0.99194	6446.46	0.98913	6173.33	0.99229	6457.77	0.99061	6127.15	0.98814	6413.73	0.9912	6087.34	0.99174	6434.48	0.99327	6198.39	0.99109	6347.01	0.99053	6307	0.98931	6469.41	0.99393	6246.64	0.99026	6047.51	0.99255	6393.06	0.98949	6102.75	0.9895	6149.31	0.99153	6284.23	0.99224
2018-06-20T16:57:00	0.98992	6144.14	0.98954	6156.49	0.98788	6266.18	0.98743	5896.52	0.99045	6352.52	0.99027	6343.72	0.99064	6322.42	0.99131	6442.37	0.98894	6172.14	0.99221	6457.2	0.99047	6126.3	0.98813	6413.69	0.99105	6086.41	0.99156	6433.31	0.99328	6198.44	0.99108	6346.96	0.9904	6306.19	0.98927	6469.12	0.99384	6246.11	0.99012	6046.7	0.99239	6392.05	0.98939	6102.15	0.98936	6148.43	0.99155	6284.35	0.99229
2018-06-20T17:00:00	0.98994	6144.22	0.98957	6156.65	0.98787	6266.15	0.98742	5896.49	0.99089	6355.36	0.99033	6344.13	0.99057	6321.95	0.99151	6443.69	0.98898	6172.4	0.99222	6457.27	0.99044	6126.12	0.98802	6412.94	0.9911	6086.77	0.99156	6433.33	0.99324	6198.22	0.99093	6345.97	0.99048	6306.67	0.9892	6468.68	0.9939	6246.46	0.99009	6046.52	0.99235	6391.77	0.98935	6101.9	0.98935	6148.36	0.99145	6283.7	0.99199
2018-06-20T17:03:00	0.98986	6143.76	0.98953	6156.42	0.98786	6266.08	0.98744	5896.58	0.99079	6354.68	0.99023	6343.49	0.99058	6322.02	0.99132	6442.47	0.98894	6172.14	0.99212	6456.64	0.99053	6126.64	0.98793	6412.39	0.99107	6086.59	0.99154	6433.14	0.99318	6197.84	0.99085	6345.49	0.99041	6306.25	0.98916	6468.41	0.99367	6245.01	0.99013	6046.74	0.99235	6391.77	0.98934	6101.8	0.98933	6148.23	0.9915	6284.02	0.99206
2018-06-20T17:06:00	0.98974	6143.02	0.98938	6155.48	0.98776	6265.47	0.9873	5895.75	0.99042	6352.34	0.99008	6342.52	0.9904	6320.86	0.99127	6442.12	0.98878	6171.14	0.99206	6456.24	0.99035	6125.52	0.98785	6411.89	0.99097	6085.92	0.99145	6432.57	0.99311	6197.39	0.99089	6345.74	0.99045	6306.51	0.98912	6468.15	0.994	6247.07	0.99	6045.97	0.99227	6391.27	0.98929	6101.53	0.98926	6147.83	0.99132	6282.9	0.9919
2018-06-20T17:09:00	0.9897	6142.73	0.98947	6156.02	0.98772	6265.2	0.98725	5895.43	0.99083	6354.97	0.99018	6343.15	0.9903	6320.24	0.99136	6442.69	0.98876	6171.02	0.99197	6455.67	0.99036	6125.61	0.9878	6411.55	0.99096	6085.9	0.99144	6432.51	0.99304	6196.96	0.99071	6344.55	0.99044	6306.4	0.989	6467.36	0.99343	6243.51	0.98996	6045.72	0.99224	6391.1	0.98929	6101.52	0.98919	6147.35	0.99135	6283.11	0.99188
2018-06-20T17:12:00	0.98969	6142.67	0.9894	6155.62	0.98766	6264.85	0.98724	5895.42	0.9904	6352.21	0.99016	6343.03	0.99039	6320.84	0.99091	6439.8	0.98879	6171.17	0.99191	6455.26	0.99044	6126.09	0.98776	6411.31	0.99094	6085.76	0.99135	6431.91	0.99303	6196.86	0.99068	6344.41	0.99053	6306.96	0.98907	6467.84	0.99365	6244.91	0.99005	6046.26	0.99226	6391.2	0.9892	6100.94	0.98906	6146.59	0.99121	6282.22	0.99181
2018-06-20T17:15:00	0.98962	6142.24	0.9892	6154.37	0.98747	6263.63	0.98707	5894.35	0.99035	6351.9	0.98994	6341.61	0.9903	6320.24	0.99128	6442.17	0.9887	6170.63	0.99185	6454.87	0.99026	6124.97	0.98769	6410.79	0.99084	6085.15	0.99127	6431.45	0.99287	6195.91	0.99067	6344.29	0.9904	6306.15	0.98897	6467.21	0.99339	6243.24	0.98989	6045.29	0.99216	6390.55	0.98916	6100.69	0.98903	6146.41	0.99124	6282.39	0.99171
2018-06-20T17:18:00	0.98961	6142.18	0.98923	6154.52	0.9875	6263.82	0.98703	5894.17	0.9906	6353.46	0.99008	6342.53	0.99029	6320.21	0.99156	6444.01	0.98868	6170.49	0.9918	6454.55	0.99033	6125.4	0.98762	6410.36	0.9908	6084.92	0.99124	6431.24	0.99276	6195.22	0.99063	6344.04	0.99033	6305.72	0.98895	6467.06	0.9938	6245.83	0.98985	6045.03	0.99211	6390.23	0.98912	6100.49	0.98903	6146.39	0.99121	6282.16	0.99164
2018-06-20T17:21:00	0.98953	6141.7	0.98922	6154.49	0.98744	6263.4	0.98699	5893.87	0.99012	6350.4	0.98999	6341.91	0.99022	6319.71	0.9907	6438.4	0.98871	6170.69	0.99174	6454.19	0.99033	6125.44	0.9876	6410.23	0.9907	6084.28	0.99118	6430.84	0.99278	6195.35	0.99046	6342.99	0.99018	6304.74	0.98888	6466.61	0.9938	6245.82	0.98978	6044.58	0.99213	6390.33	0.98904	6099.99	0.98892	6145.68	0.99117	6281.97	0.99163
2018-06-20T17:24:00	0.98942	6141.03	0.98912	6153.87	0.98737	6263	0.98688	5893.25	0.99028	6351.45	0.98996	6341.77	0.99019	6319.54	0.99119	6441.62	0.98854	6169.66	0.99163	6453.43	0.99029	6125.15	0.98755	6409.93	0.9907	6084.28	0.99114	6430.55	0.99266	6194.61	0.99052	6343.36	0.99024	6305.13	0.98882	6466.19	0.99348	6243.83	0.98966	6043.88	0.99206	6389.91	0.98892	6099.23	0.98887	6145.38	0.99105	6281.17	0.99153
2018-06-20T17:27:00	0.98939	6140.84	0.98912	6153.83	0.98734	6262.77	0.98692	5893.48	0.99024	6351.15	0.98994	6341.58	0.99012	6319.08	0.9905	6437.11	0.98851	6169.48	0.99158	6453.09	0.9903	6125.2	0.98746	6409.35	0.99075	6084.61	0.99114	6430.56	0.99274	6195.1	0.99051	6343.31	0.99008	6304.16	0.98882	6466.18	0.99357	6244.36	0.98974	6044.38	0.99205	6389.85	0.9889	6099.12	0.98885	6145.24	0.99107	6281.29	0.99152
2018-06-20T17:30:00	0.98937	6140.68	0.98896	6152.87	0.98725	6262.23	0.98677	5892.6	0.9898	6348.32	0.98985	6341.01	0.98995	6318.01	0.99093	6439.94	0.98846	6169.13	0.99153	6452.8	0.99019	6124.52	0.98734	6408.55	0.99056	6083.43	0.99107	6430.15	0.99265	6194.5	0.99046	6342.96	0.99012	6304.36	0.98872	6465.52	0.99338	6243.22	0.98963	6043.72	0.99197	6389.33	0.98884	6098.71	0.98874	6144.56	0.99106	6281.27	0.99134
2018-06-20T17:33:00	0.98928	6140.11	0.98894	6152.72	0.98721	6261.99	0.98679	5892.73	0.99021	6350.98	0.98985	6341.03	0.99005	6318.64	0.991	6440.39	0.98839	6168.69	0.99151	6452.65	0.99017	6124.41	0.98729	6408.21	0.99055	6083.37	0.99122	6431.11	0.99256	6193.95	0.99037	6342.37	0.99012	6304.36	0.98871	6465.48	0.99335	6242.99	0.98953	6043.09	0.99189	6388.79	0.98889	6099.03	0.98868	6144.21	0.99099	6280.78	0.99124
2018-06-20T17:36:00	0.98923	6139.83	0.98897	6152.91	0.98717	6261.69	0.98674	5892.4	0.98986	6348.74	0.98979	6340.65	0.99008	6318.86	0.99029	6435.8	0.98842	6168.86	0.99139	6451.87	0.99014	6124.25	0.98729	6408.2	0.99057	6083.47	0.99114	6430.57	0.99255	6193.87	0.99032	6342.07	0.99014	6304.53	0.98859	6464.7	0.99315	6241.73	0.98952	6043.02	0.99195	6389.18	0.98878	6098.39	0.98872	6144.44	0.99083	6279.78	0.99129
2018-06-20T17:39:00	0.98917	6139.44	0.98888	6152.37	0.987	6260.64	0.98664	5891.82	0.98998	6349.53	0.98972	6340.17	0.98994	6317.97	0.99089	6439.64	0.98833	6168.34	0.99131	6451.36	0.99005	6123.66	0.98721	6407.74	0.99057	6083.51	0.99111	6430.4	0.99257	6194	0.99021	6341.4	0.99011	6304.29	0.98865	6465.1	0.9934	6243.3	0.98938	6042.13	0.99193	6389.09	0.98878	6098.38	0.98856	6143.43	0.99081	6279.64	0.99115
2018-06-20T17:42:00	0.98918	6139.5	0.9889	6152.51	0.98701	6260.68	0.98661	5891.61	0.98995	6349.31	0.98974	6340.32	0.98995	6318.01	0.99038	6436.35	0.98836	6168.53	0.99124	6450.91	0.99009	6123.94	0.98717	6407.47	0.99052	6083.2	0.99111	6430.38	0.99248	6193.46	0.99021	6341.38	0.99008	6304.14	0.98863	6464.98	0.99348	6243.83	0.98944	6042.55	0.99186	6388.65	0.98871	6097.95	0.98855	6143.41	0.99083	6279.76	0.99108
2018-06-20T17:45:00	0.98913	6139.19	0.98874	6151.46	0.9869	6259.99	0.98646	5890.76	0.98963	6347.27	0.98958	6339.3	0.98978	6316.94	0.99045	6436.81	0.98822	6167.65	0.99121	6450.71	0.98999	6123.32	0.98708	6406.89	0.99038	6082.34	0.99093	6429.24	0.99241	6193.05	0.99016	6341.06	0.99002	6303.72	0.98858	6464.62	0.99338	6243.22	0.98933	6041.86	0.9918	6388.22	0.98871	6097.93	0.98844	6142.71	0.99075	6279.29	0.99094
2018-06-20T17:48:00	0.98909	6138.97	0.98874	6151.46	0.98691	6260.07	0.98648	5890.84	0.99015	6350.58	0.98962	6339.55	0.98985	6317.37	0.99047	6436.96	0.98819	6167.44	0.9912	6450.66	0.99001	6123.46	0.98698	6406.24	0.99039	6082.41	0.99105	6429.97	0.99232	6192.46	0.99008	6340.56	0.99	6303.6	0.98849	6464.02	0.99313	6241.64	0.98933	6041.87	0.99174	6387.83	0.98863	6097.43	0.98845	6142.8	0.99071	6279.05	0.99097
2018-06-20T17:51:00	0.98895	6138.08	0.98876	6151.63	0.98672	6258.86	0.98646	5890.75	0.98954	6346.67	0.98962	6339.55	0.98982	6317.21	0.99011	6434.6	0.98819	6167.46	0.99109	6449.95	0.98991	6122.79	0.98705	6406.7	0.99031	6081.89	0.991	6429.65	0.99234	6192.6	0.99012	6340.79	0.98982	6302.47	0.98844	6463.74	0.99318	6241.96	0.98932	6041.83	0.99183	6388.45	0.98855	6096.96	0.9884	6142.49	0.99068	6278.86	0.99095
2018-06-20T17:54:00	0.98895	6138.06	0.98867	6151.05	0.98683	6259.57	0.98647	5890.82	0.98978	6348.2	0.98951	6338.87	0.98978	6316.93	0.99024	6435.45	0.98806	6166.61	0.99102	6449.5	0.98989	6122.71	0.98692	6405.82	0.99023	6081.37	0.99094	6429.3	0.99229	6192.28	0.98997	6339.83	0.98989	6302.93	0.98842	6463.6	0.99304	6241.03	0.98926	6041.44	0.99175	6387.91	0.98854	6096.88	0.98829	6141.78	0.9907	6278.94	0.99078
2018-06-20T17:57:00	0.98895	6138.07	0.98875	6151.56	0.98683	6259.56	0.98638	5890.23	0.98984	6348.62	0.98965	6339.75	0.98978	6316.96	0.98982	6432.7	0.98805	6166.58	0.99101	6449.41	0.98984	6122.37	0.98687	6405.5	0.99023	6081.38	0.99097	6429.48	0.99228	6192.21	0.99009	6340.61	0.9899	6302.98	0.98838	6463.31	0.99325	6242.36	0.98926	6041.43	0.99172	6387.72	0.98853	6096.8	0.98831	6141.88	0.99058	6278.2	0.99078
2018-06-20T18:00:00	0.98887	6137.62	0.98859	6150.55	0.98667	6258.56	0.9862	5889.17	0.98956	6346.77	0.9894	6338.13	0.98963	6315.99	0.98995	6433.54	0.98799	6166.18	0.99096	6449.06	0.98971	6121.59	0.9868	6405.04	0.99021	6081.26	0.99079	6428.34	0.99214	6191.34	0.98998	6339.88	0.98982	6302.44	0.98829	6462.75	0.99317	6241.84	0.9891	6040.45	0.99174	6387.86	0.98841	6096.11	0.9882	6141.19	0.99049	6277.62	0.9907
2018-06-20T18:03:00	0.98883	6137.32	0.98858	6150.5	0.98671	6258.79	0.98619	5889.13	0.99006	6349.99	0.98948	6338.64	0.98963	6315.99	0.98986	6432.99	0.98793	6165.85	0.99092	6448.81	0.98973	6121.71	0.98672	6404.55	0.99025	6081.55	0.99075	6428.08	0.99207	6190.89	0.98997	6339.82	0.98976	6302.09	0.98831	6462.9	0.99305	6241.11	0.98916	6040.79	0.99168	6387.44	0.98842	6096.12	0.98818	6141.1	0.99046	6277.41	0.99064
2018-06-20T18:06:00	0.98883	6137.31	0.98863	6150.78	0.98669	6258.67	0.98614	5888.83	0.98959	6347.03	0.98947	6338.6	0.98957	6315.6	0.98978	6432.45	0.98797	6166.09	0.99083	6448.23	0.98967	6121.33	0.9867	6404.37	0.99007	6080.44	0.99094	6429.25	0.99212	6191.23	0.98986	6339.12	0.98963	6301.28	0.98841	6463.53	0.99304	6241.07	0.98914	6040.7	0.99175	6387.89	0.9884	6096.01	0.98815	6140.9	0.99046	6277.45	0.99061
2018-06-20T18:09:00	0.98876	6136.93	0.98846	6149.71	0.98666	6258.47	0.98607	5888.43	0.98988	6348.87	0.98943	6338.34	0.98947	6314.94	0.98957	6431.12	0.98784	6165.26	0.99076	6447.81	0.98946	6120.05	0.98668	6404.25	0.99008	6080.46	0.99076	6428.12	0.99204	6190.69	0.98988	6339.29	0.98972	6301.83	0.98824	6462.42	0.99298	6240.68	0.98902	6039.99	0.99167	6387.36	0.98835	6095.72	0.98814	6140.84	0.99052	6277.8	0.99047
2018-06-20T18:12:00	0.98874	6136.79	0.98854	6150.25	0.98666	6258.47	0.98607	5888.43	0.98966	6347.46	0.98933	6337.72	0.9895	6315.13	0.9895	6430.66	0.98787	6165.43	0.99075	6447.72	0.9896	6120.91	0.98656	6403.5	0.99005	6080.31	0.99083	6428.59	0.99203	6190.65	0.98982	6338.87	0.98957	6300.88	0.98825	6462.46	0.99295	6240.5	0.98907	6040.25	0.9916	6386.92	0.98832	6095.54	0.98808	6140.47	0.99049	6277.64	0.9905
2018-06-20T18:15:00	0.98874	6136.78	0.98837	6149.19	0.98652	6257.58	0.98595	5887.71	0.98949	6346.33	0.98924	6337.1	0.98944	6314.75	0.98959	6431.23	0.98779	6164.97	0.99064	6447.02	0.98956	6120.67	0.98656	6403.47	0.98995	6079.7	0.99072	6427.82	0.99182	6189.35	0.98981	6338.82	0.98948	6300.27	0.98821	6462.18	0.99291	6240.26	0.98904	6040.06	0.99149	6386.24	0.98824	6095.03	0.98795	6139.64	0.99049	6277.62	0.99038
2018-06-20T18:18:00	0.98861	6135.97	0.9883	6148.77	0.98647	6257.28	0.98596	5887.73	0.98987	6348.82	0.98935	6337.83	0.98945	6314.85	0.98956	6431.03	0.98775	6164.71	0.99067	6447.22	0.98951	6120.37	0.98651	6403.17	0.98995	6079.67	0.99081	6428.44	0.99192	6189.97	0.98989	6339.35	0.9896	6301.08	0.98823	6462.34	0.99279	6239.5	0.98894	6039.46	0.99163	6387.1	0.98827	6095.2	0.98795	6139.7	0.9904	6277.04	0.99031
2018-06-20T18:21:00	0.98863	6136.1	0.98839	6149.3	0.98638	6256.72	0.9859	5887.37	0.98945	6346.12	0.98936	6337.87	0.9895	6315.13	0.98958	6431.12	0.98768	6164.25	0.99062	6446.86	0.98956	6120.62	0.98647	6402.92	0.98998	6079.88	0.99072	6427.88	0.99186	6189.59	0.98988	6339.24	0.98948	6300.28	0.98825	6462.5	0.99269	6238.87	0.98889	6039.16	0.99156	6386.7	0.98819	6094.72	0.98794	6139.61	0.99043	6277.24	0.99034
2018-06-20T18:24:00	0.98854	6135.55	0.98828	6148.62	0.98631	6256.26	0.98582	5886.89	0.98966	6347.47	0.98919	6336.84	0.98934	6314.15	0.98948	6430.52	0.98762	6163.89	0.99059	6446.67	0.98946	6120.02	0.98637	6402.25	0.98996	6079.77	0.99075	6428.02	0.99188	6189.73	0.98977	6338.56	0.98951	6300.48	0.98823	6462.32	0.99289	6240.12	0.98884	6038.89	0.99151	6386.35	0.98814	6094.44	0.98783	6138.9	0.99034	6276.66	0.99024
2018-06-20T18:27:00	0.98851	6135.36	0.98829	6148.68	0.9864	6256.8	0.9858	5886.8	0.98959	6346.97	0.98921	6336.94	0.98944	6314.74	0.98953	6430.83	0.98767	6164.22	0.99061	6446.85	0.98944	6119.91	0.98641	6402.49	0.98991	6079.45	0.99075	6428.03	0.99183	6189.39	0.98984	6339.02	0.98957	6300.87	0.98818	6462.02	0.99269	6238.89	0.98884	6038.89	0.99156	6386.71	0.98814	6094.39	0.98791	6139.39	0.99032	6276.55	0.99021
2018-06-20T18:30:00	0.98848	6135.16	0.98822	6148.24	0.9863	6256.18	0.98568	5886.09	0.98932	6345.28	0.98912	6336.35	0.98934	6314.15	0.98952	6430.78	0.98765	6164.06	0.99051	6446.15	0.98945	6119.98	0.98633	6402.02	0.98984	6079	0.99058	6426.96	0.99176	6188.94	0.98983	6338.95	0.98959	6300.97	0.98814	6461.75	0.9928	6239.53	0.9888	6038.6	0.99147	6386.13	0.98808	6094.03	0.98779	6138.7	0.99021	6275.86	0.99019
2018-06-20T18:33:00	0.9885	6135.3	0.98818	6148.02	0.98638	6256.73	0.98569	5886.17	0.98963	6347.27	0.98919	6336.83	0.98941	6314.55	0.98952	6430.76	0.9876	6163.79	0.99054	6446.35	0.98951	6120.33	0.98628	6401.68	0.98984	6079.03	0.99061	6427.14	0.99173	6188.78	0.98988	6339.27	0.98956	6300.81	0.98813	6461.67	0.99272	6239.05	0.98877	6038.46	0.99147	6386.1	0.98808	6094.02	0.98788	6139.22	0.99019	6275.75	0.99016
2018-06-20T18:36:00	0.98848	6135.19	0.98823	6148.31	0.98631	6256.28	0.98562	5885.71	0.98931	6345.2	0.98923	6337.07	0.98938	6314.35	0.98946	6430.35	0.98753	6163.35	0.99054	6446.37	0.98955	6120.56	0.98629	6401.73	0.98985	6079.1	0.99076	6428.12	0.99166	6188.34	0.98987	6339.2	0.98957	6300.87	0.9881	6461.48	0.99282	6239.7	0.9888	6038.59	0.99144	6385.93	0.98808	6094.03	0.98797	6139.79	0.9902	6275.76	0.99013
2018-06-20T18:39:00	0.98838	6134.56	0.9881	6147.47	0.98625	6255.88	0.98564	5885.85	0.98935	6345.44	0.98908	6336.08	0.9893	6313.84	0.98933	6429.55	0.98748	6163.02	0.9904	6445.42	0.98964	6121.15	0.98621	6401.19	0.9897	6078.17	0.99063	6427.3	0.99162	6188.08	0.98989	6339.34	0.98955	6300.72	0.98807	6461.31	0.9928	6239.53	0.98862	6037.52	0.99143	6385.84	0.98799	6093.52	0.98777	6138.55	0.99027	6276.25	0.98997
2018-06-20T18:42:00	0.98849	6135.24	0.98808	6147.39	0.98631	6256.23	0.9856	5885.61	0.98946	6346.19	0.98923	6337.04	0.98932	6314	0.98927	6429.16	0.98745	6162.86	0.99038	6445.34	0.98971	6121.57	0.98616	6400.91	0.98976	6078.49	0.99068	6427.58	0.99157	6187.77	0.9899	6339.38	0.98948	6300.33	0.98807	6461.32	0.99299	6240.76	0.98869	6037.97	0.99142	6385.77	0.98803	6093.71	0.98782	6138.86	0.99023	6275.97	0.99006
2018-06-20T18:45:00	0.98841	6134.72	0.9881	6147.53	0.98625	6255.87	0.98556	5885.38	0.9893	6345.13	0.98935	6337.85	0.9893	6313.88	0.98929	6429.28	0.98744	6162.76	0.99032	6444.94	0.98964	6121.14	0.98616	6400.88	0.98978	6078.61	0.99054	6426.68	0.99156	6187.74	0.98985	6339.09	0.98958	6300.92	0.98817	6461.95	0.99276	6239.31	0.98872	6038.1	0.99136	6385.37	0.98796	6093.32	0.9878	6138.73	0.9903	6276.43	0.99009
2018-06-20T18:48:00	0.98833	6134.26	0.98795	6146.6	0.98627	6256	0.98548	5884.86	0.98922	6344.63	0.98912	6336.38	0.98924	6313.5	0.98945	6430.33	0.98733	6162.11	0.9903	6444.8	0.98963	6121.08	0.98615	6400.85	0.98969	6078.07	0.9906	6427.05	0.99149	6187.29	0.98978	6338.62	0.98964	6301.3	0.98807	6461.3	0.99272	6239.02	0.98863	6037.59	0.99134	6385.25	0.98792	6093.09	0.98776	6138.49	0.99014	6275.44	0.99003
2018-06-20T18:51:00	0.98838	6134.57	0.988	6146.88	0.9863	6256.16	0.98546	5884.79	0.9895	6346.45	0.98922	6336.99	0.9892	6313.2	0.98948	6430.48	0.98743	6162.71	0.99027	6444.63	0.98961	6120.96	0.98614	6400.78	0.98975	6078.44	0.99068	6427.61	0.99157	6187.79	0.98981	6338.79	0.98957	6300.88	0.98805	6461.16	0.99274	6239.14	0.98868	6037.87	0.99132	6385.16	0.98795	6093.25	0.98782	6138.88	0.99007	6274.98	0.98992
2018-06-20T18:54:00	0.98837	6134.46	0.98801	6146.97	0.98623	6255.73	0.98551	5885.06	0.98933	6345.34	0.98912	6336.38	0.98919	6313.16	0.98922	6428.82	0.98733	6162.1	0.99026	6444.51	0.98967	6121.33	0.9861	6400.53	0.98966	6077.92	0.99072	6427.85	0.9915	6187.35	0.98985	6339.04	0.98968	6301.6	0.98804	6461.08	0.99267	6238.7	0.9886	6037.4	0.99133	6385.22	0.98801	6093.59	0.98785	6139.05	0.99008	6275.06	0.98999
2018-06-20T18:57:00	0.9883	6134.02	0.98795	6146.59	0.9862	6255.57	0.98545	5884.69	0.98935	6345.45	0.98913	6336.4	0.98921	6313.3	0.98943	6430.16	0.98728	6161.79	0.99028	6444.65	0.98958	6120.77	0.98611	6400.54	0.98959	6077.44	0.99063	6427.29	0.99148	6187.22	0.98983	6338.94	0.98957	6300.85	0.988	6460.85	0.99274	6239.18	0.98859	6037.35	0.99127	6384.8	0.98782	6092.47	0.98774	6138.34	0.99006	6274.93	0.98997
2018-06-20T19:00:00	0.98831	6134.12	0.98784	6145.87	0.98611	6254.98	0.98543	5884.58	0.98927	6344.97	0.98899	6335.52	0.98918	6313.11	0.98943	6430.18	0.98725	6161.6	0.99025	6444.47	0.9895	6120.27	0.98606	6400.26	0.98963	6077.7	0.99063	6427.26	0.99169	6188.51	0.98971	6338.19	0.9896	6301.06	0.98803	6461.03	0.99262	6238.42	0.98848	6036.64	0.9913	6384.99	0.98778	6092.17	0.98771	6138.19	0.98997	6274.33	0.98985
2018-06-20T19:03:00	0.98838	6134.54	0.98793	6146.43	0.98618	6255.41	0.98543	5884.61	0.98942	6345.88	0.98911	6336.27	0.98924	6313.48	0.98941	6430.04	0.98724	6161.53	0.99018	6443.99	0.98961	6120.94	0.98612	6400.61	0.98966	6077.92	0.99067	6427.53	0.99165	6188.31	0.98979	6338.67	0.98951	6300.47	0.988	6460.86	0.9927	6238.9	0.98857	6037.24	0.99127	6384.82	0.98782	6092.47	0.9878	6138.76	0.99003	6274.72	0.98994
2018-06-20T19:06:00	0.98831	6134.14	0.98796	6146.61	0.98619	6255.5	0.98541	5884.46	0.98941	6345.87	0.98908	6336.08	0.98925	6313.55	0.9893	6429.35	0.98717	6161.09	0.99011	6443.56	0.98976	6121.87	0.98606	6400.22	0.9896	6077.54	0.99066	6427.45	0.99163	6188.15	0.98982	6338.88	0.98939	6299.73	0.98805	6461.17	0.99274	6239.15	0.98856	6037.17	0.99127	6384.82	0.9878	6092.34	0.98776	6138.5	0.99014	6275.43	0.98984
2018-06-20T19:09:00	0.98824	6133.65	0.98788	6146.13	0.98612	6255.08	0.9854	5884.39	0.98938	6345.66	0.98922	6336.97	0.98918	6313.09	0.98943	6430.18	0.98711	6160.68	0.99011	6443.59	0.98966	6121.27	0.98604	6400.11	0.9896	6077.54	0.99064	6427.33	0.99159	6187.93	0.98983	6338.91	0.98953	6300.65	0.98803	6461.05	0.99271	6238.97	0.98851	6036.82	0.99129	6384.92	0.98774	6091.96	0.98772	6138.22	0.99005	6274.84	0.98986
2018-06-20T19:12:00	0.98828	6133.94	0.98792	6146.41	0.98612	6255.08	0.98535	5884.11	0.98925	6344.8	0.98909	6336.17	0.98914	6312.83	0.98935	6429.67	0.98712	6160.76	0.9901	6443.47	0.98965	6121.19	0.98594	6399.44	0.98962	6077.66	0.99076	6428.12	0.99154	6187.56	0.98978	6338.62	0.98945	6300.13	0.98804	6461.08	0.99244	6237.26	0.98851	6036.84	0.99125	6384.67	0.98767	6091.51	0.98775	6138.41	0.99005	6274.86	0.98982
2018-06-20T19:15:00	0.98819	6133.35	0.98788	6146.16	0.98612	6255.06	0.98533	5883.98	0.9893	6345.14	0.989	6335.6	0.98913	6312.77	0.98934	6429.61	0.98719	6161.24	0.99009	6443.45	0.98963	6121.06	0.98598	6399.73	0.9896	6077.52	0.99068	6427.59	0.99152	6187.49	0.98966	6337.84	0.98946	6300.19	0.98795	6460.52	0.99246	6237.38	0.98849	6036.73	0.99119	6384.28	0.9877	6091.73	0.98778	6138.63	0.99002	6274.64	0.98971
2018-06-20T19:18:00	0.98818	6133.29	0.98779	6145.55	0.98602	6254.39	0.98532	5883.94	0.98917	6344.3	0.98899	6335.56	0.98908	6312.46	0.98931	6429.4	0.98717	6161.11	0.99002	6442.98	0.98969	6121.46	0.98599	6399.79	0.98946	6076.7	0.99062	6427.23	0.99161	6188.03	0.98975	6338.44	0.98943	6300	0.98792	6460.31	0.9927	6238.95	0.98847	6036.62	0.9912	6384.36	0.98772	6091.82	0.98778	6138.62	0.99002	6274.62	0.98981
2018-06-20T19:21:00	0.98825	6133.75	0.98774	6145.23	0.986	6254.28	0.98528	5883.66	0.98916	6344.27	0.98908	6336.13	0.98904	6312.18	0.98931	6429.39	0.9871	6160.66	0.99004	6443.08	0.98981	6122.18	0.98598	6399.69	0.98951	6076.96	0.99065	6427.38	0.99149	6187.31	0.98974	6338.35	0.98941	6299.87	0.98792	6460.29	0.9924	6237.01	0.98842	6036.28	0.99112	6383.84	0.98763	6091.25	0.98777	6138.58	0.9901	6275.18	0.98986
2018-06-20T19:24:00	0.98809	6132.72	0.98774	6145.23	0.98595	6253.96	0.98524	5883.47	0.98917	6344.3	0.98903	6335.81	0.98904	6312.23	0.98927	6429.16	0.98709	6160.59	0.99002	6442.99	0.98973	6121.69	0.98596	6399.61	0.98954	6077.14	0.99057	6426.87	0.9915	6187.35	0.9897	6338.13	0.98952	6300.57	0.98791	6460.27	0.99266	6238.64	0.9884	6036.21	0.99119	6384.33	0.98765	6091.42	0.98767	6137.95	0.98991	6273.93	0.98973
2018-06-20T19:27:00	0.98818	6133.34	0.98774	6145.25	0.98596	6254.04	0.98529	5883.75	0.9891	6343.83	0.98898	6335.46	0.98892	6311.41	0.98926	6429.07	0.98705	6160.34	0.99001	6442.94	0.9897	6121.5	0.98592	6399.3	0.98951	6076.97	0.99059	6426.98	0.99148	6187.21	0.98964	6337.72	0.98952	6300.54	0.98793	6460.36	0.99275	6239.24	0.98838	6036.03	0.99113	6383.89	0.98761	6091.14	0.98768	6138.02	0.98998	6274.38	0.98985
2018-06-20T19:30:00	0.98821	6133.49	0.98775	6145.33	0.98594	6253.92	0.98519	5883.18	0.98919	6344.43	0.98893	6335.12	0.98905	6312.27	0.98918	6428.54	0.98706	6160.41	0.99004	6443.1	0.98975	6121.84	0.98589	6399.13	0.98952	6077.02	0.99055	6426.77	0.99161	6188.03	0.98959	6337.38	0.98938	6299.68	0.98792	6460.3	0.99235	6236.75	0.98839	6036.14	0.99122	6384.48	0.98772	6091.84	0.98773	6138.28	0.99	6274.49	0.98968
2018-06-20T19:33:00	0.98813	6132.98	0.98764	6144.67	0.98595	6253.95	0.98515	5882.93	0.9892	6344.52	0.98885	6334.61	0.98901	6312.01	0.98925	6428.98	0.98714	6160.89	0.98994	6442.43	0.98966	6121.27	0.98591	6399.25	0.98949	6076.87	0.99054	6426.71	0.99152	6187.45	0.98962	6337.58	0.9895	6300.41	0.9879	6460.21	0.99235	6236.7	0.98834	6035.79	0.9911	6383.72	0.98769	6091.64	0.98772	6138.22	0.98999	6274.43	0.98969
2018-06-20T19:36:00	0.9881	6132.82	0.98767	6144.85	0.98592	6253.81	0.98516	5883	0.98911	6343.91	0.98894	6335.21	0.98896	6311.67	0.98917	6428.51	0.98704	6160.27	0.99	6442.82	0.98979	6122.07	0.98581	6398.61	0.98949	6076.84	0.99068	6427.61	0.99147	6187.18	0.98958	6337.37	0.98936	6299.57	0.98785	6459.86	0.99257	6238.12	0.98832	6035.68	0.9911	6383.72	0.98768	6091.58	0.98769	6138.08	0.98994	6274.16	0.98967
2018-06-20T19:39:00	0.98808	6132.7	0.98768	6144.91	0.98593	6253.85	0.98517	5883.06	0.98924	6344.77	0.98886	6334.7	0.98894	6311.59	0.98924	6428.96	0.98708	6160.55	0.98997	6442.68	0.9898	6122.14	0.98585	6398.91	0.98951	6076.96	0.99052	6426.55	0.99144	6186.97	0.98963	6337.69	0.98943	6299.99	0.98783	6459.73	0.99268	6238.78	0.98833	6035.75	0.99106	6383.45	0.98767	6091.52	0.98777	6138.58	0.98996	6274.24	0.98965
2018-06-20T19:42:00	0.9881	6132.81	0.98767	6144.81	0.98589	6253.6	0.98514	5882.87	0.98924	6344.75	0.98883	6334.49	0.98894	6311.59	0.9892	6428.66	0.98704	6160.25	0.98996	6442.56	0.98983	6122.35	0.98583	6398.76	0.98943	6076.51	0.99059	6427.04	0.99149	6187.29	0.98962	6337.59	0.98947	6300.24	0.98779	6459.48	0.99258	6238.15	0.98829	6035.49	0.99113	6383.88	0.98758	6090.96	0.98772	6138.27	0.98997	6274.34	0.98957
2018-06-20T19:45:00	0.98812	6132.94	0.98772	6145.13	0.98593	6253.84	0.98514	5882.87	0.9894	6345.76	0.98888	6334.8	0.98896	6311.68	0.98917	6428.51	0.98698	6159.92	0.98995	6442.53	0.98975	6121.82	0.98584	6398.8	0.98943	6076.48	0.99056	6426.81	0.99136	6186.46	0.98959	6337.43	0.9895	6300.43	0.9879	6460.16	0.99238	6236.88	0.98829	6035.52	0.99107	6383.53	0.98762	6091.24	0.98772	6138.23	0.99001	6274.61	0.98961
2018-06-20T19:48:00	0.9881	6132.83	0.98768	6144.87	0.98575	6252.69	0.98515	5882.88	0.98937	6345.57	0.98896	6335.35	0.98894	6311.57	0.98914	6428.3	0.98697	6159.86	0.98999	6442.77	0.98984	6122.41	0.98576	6398.27	0.98948	6076.79	0.99062	6427.23	0.99137	6186.52	0.9896	6337.46	0.98943	6299.95	0.98779	6459.47	0.99239	6236.95	0.98832	6035.66	0.99109	6383.63	0.98767	6091.52	0.98767	6137.9	0.98984	6273.52	0.9895
2018-06-20T19:51:00	0.98805	6132.53	0.9877	6145.02	0.98584	6253.3	0.98513	5882.8	0.98943	6345.94	0.9889	6334.95	0.98898	6311.79	0.98914	6428.3	0.98692	6159.56	0.98999	6442.76	0.98979	6122.06	0.98576	6398.29	0.98945	6076.6	0.99059	6427	0.99139	6186.63	0.98961	6337.53	0.98939	6299.74	0.9879	6460.15	0.99247	6237.49	0.98829	6035.53	0.9911	6383.73	0.98766	6091.48	0.98777	6138.57	0.98994	6274.14	0.9895
2018-06-20T19:54:00	0.98807	6132.65	0.98767	6144.83	0.98594	6253.88	0.98514	5882.83	0.98937	6345.57	0.98888	6334.8	0.98894	6311.59	0.98915	6428.35	0.98703	6160.23	0.98995	6442.49	0.98985	6122.46	0.98578	6398.4	0.98944	6076.55	0.99054	6426.67	0.9914	6186.71	0.9896	6337.5	0.98945	6300.13	0.98786	6459.95	0.99253	6237.88	0.98824	6035.2	0.99113	6383.88	0.98761	6091.14	0.98774	6138.36	0.98984	6273.49	0.9895
2018-06-20T19:57:00	0.98804	6132.42	0.98773	6145.19	0.98587	6253.48	0.98512	5882.72	0.98943	6345.99	0.98884	6334.58	0.98886	6311.03	0.98911	6428.12	0.98702	6160.13	0.98992	6442.32	0.98981	6122.22	0.98573	6398.12	0.98949	6076.83	0.99063	6427.28	0.99136	6186.45	0.98964	6337.75	0.98944	6300.02	0.98791	6460.26	0.99234	6236.66	0.9883	6035.55	0.99105	6383.38	0.98759	6091.01	0.98766	6137.87	0.98985	6273.56	0.98949
2018-06-20T20:00:00	0.98802	6132.33	0.98765	6144.67	0.98587	6253.47	0.98517	5883.06	0.98942	6345.88	0.98889	6334.86	0.98893	6311.52	0.98914	6428.27	0.98701	6160.06	0.98998	6442.7	0.98986	6122.53	0.98575	6398.24	0.98943	6076.5	0.99054	6426.69	0.99134	6186.34	0.9896	6337.48	0.98932	6299.3	0.9879	6460.16	0.99236	6236.8	0.98832	6035.68	0.99111	6383.75	0.98759	6091	0.98766	6137.88	0.98993	6274.06	0.98941
2018-06-20T20:03:00	0.98812	6132.95	0.98759	6144.34	0.98586	6253.41	0.98515	5882.9	0.98993	6349.21	0.98883	6334.52	0.98891	6311.36	0.98949	6430.55	0.98701	6160.09	0.99008	6443.35	0.98991	6122.84	0.98579	6398.49	0.98939	6076.23	0.99091	6429.1	0.99139	6186.65	0.98986	6339.17	0.98944	6300.08	0.98787	6460	0.99233	6236.61	0.9883	6035.58	0.99116	6384.14	0.98756	6090.84	0.98767	6137.92	0.99022	6275.93	0.98964
2018-06-20T20:06:00	0.98835	6134.34	0.98798	6146.74	0.98615	6255.21	0.9853	5883.78	0.98955	6346.71	0.98895	6335.27	0.98935	6314.21	0.98965	6431.58	0.98731	6161.95	0.9903	6444.79	0.99016	6124.36	0.98598	6399.73	0.98996	6079.75	0.99099	6429.57	0.99155	6187.64	0.98988	6339.27	0.9896	6301.05	0.98808	6461.35	0.99243	6237.19	0.98866	6037.79	0.9912	6384.37	0.98793	6093.15	0.98798	6139.83	0.99016	6275.52	0.98966
2018-06-20T20:09:00	0.98835	6134.38	0.98791	6146.35	0.98616	6255.3	0.98527	5883.66	0.98954	6346.65	0.9889	6334.98	0.98936	6314.24	0.98962	6431.41	0.98722	6161.37	0.99014	6443.75	0.99011	6124.05	0.98599	6399.79	0.98994	6079.61	0.99103	6429.87	0.99147	6187.15	0.98982	6338.87	0.98957	6300.88	0.98809	6461.42	0.99263	6238.46	0.98862	6037.55	0.99122	6384.47	0.98788	6092.82	0.9879	6139.39	0.99008	6275.06	0.98957
2018-06-20T20:12:00	0.98833	6134.22	0.98795	6146.56	0.9862	6255.57	0.9852	5883.2	0.9894	6345.78	0.989	6335.6	0.98931	6313.94	0.98948	6430.52	0.98729	6161.83	0.99014	6443.77	0.99016	6124.35	0.98595	6399.55	0.98984	6078.99	0.99097	6429.5	0.99145	6187	0.98975	6338.4	0.98964	6301.33	0.988	6460.82	0.99265	6238.61	0.98862	6037.52	0.99119	6384.3	0.98784	6092.55	0.98794	6139.61	0.99009	6275.06	0.98952
2018-06-20T20:15:00	0.98831	6134.13	0.98796	6146.63	0.98621	6255.64	0.98522	5883.3	0.98936	6345.5	0.98894	6335.21	0.98927	6313.65	0.9895	6430.62	0.98721	6161.34	0.99008	6443.34	0.99011	6124.07	0.98592	6399.33	0.98974	6078.39	0.99098	6429.56	0.99134	6186.33	0.9897	6338.14	0.98967	6301.54	0.988	6460.82	0.99288	6240.03	0.98862	6037.5	0.99121	6384.4	0.98787	6092.73	0.98782	6138.88	0.99004	6274.77	0.98956
2018-06-20T20:18:00	0.9883	6134.02	0.98778	6145.51	0.98615	6255.25	0.98527	5883.66	0.98932	6345.3	0.98897	6335.42	0.98918	6313.13	0.98952	6430.78	0.98722	6161.41	0.99007	6443.27	0.99008	6123.88	0.98589	6399.14	0.98955	6077.25	0.99095	6429.37	0.99132	6186.21	0.98975	6338.42	0.9897	6301.69	0.98796	6460.54	0.99261	6238.35	0.98857	6037.22	0.99117	6384.15	0.98775	6092.01	0.98788	6139.24	0.99	6274.5	0.98938
2018-06-20T20:21:00	0.98828	6133.95	0.98775	6145.32	0.98612	6255.08	0.98518	5883.1	0.9894	6345.81	0.9889	6334.97	0.98922	6313.33	0.98946	6430.37	0.98723	6161.45	0.98999	6442.78	0.99013	6124.19	0.98586	6398.92	0.98965	6077.83	0.99111	6430.39	0.99136	6186.49	0.98974	6338.37	0.98957	6300.87	0.98799	6460.76	0.99254	6237.91	0.98857	6037.22	0.99114	6383.99	0.98784	6092.56	0.98789	6139.28	0.98997	6274.34	0.98947
2018-06-20T20:24:00	0.98826	6133.78	0.98781	6145.68	0.98602	6254.4	0.98514	5882.87	0.98927	6344.97	0.98888	6334.85	0.98922	6313.38	0.98944	6430.21	0.9871	6160.63	0.98995	6442.49	0.99017	6124.4	0.98582	6398.67	0.98955	6077.25	0.99096	6429.43	0.99131	6186.15	0.98964	6337.74	0.98947	6300.21	0.98795	6460.51	0.9926	6238.31	0.98849	6036.74	0.99118	6384.24	0.98773	6091.88	0.98777	6138.55	0.99004	6274.78	0.9894
2018-06-20T20:27:00	0.98829	6133.96	0.98778	6145.51	0.98608	6254.8	0.9852	5883.19	0.98937	6345.6	0.98879	6334.27	0.98914	6312.85	0.98947	6430.44	0.98714	6160.87	0.98991	6442.29	0.98999	6123.31	0.98581	6398.62	0.98953	6077.07	0.99097	6429.48	0.99121	6185.56	0.98968	6338	0.98957	6300.88	0.98799	6460.8	0.99264	6238.56	0.98849	6036.74	0.99114	6383.97	0.98783	6092.48	0.98783	6138.92	0.99001	6274.59	0.98935
2018-06-20T20:30:00	0.98816	6133.16	0.98778	6145.54	0.98606	6254.67	0.98518	5883.08	0.98927	6344.95	0.98878	6334.2	0.9891	6312.58	0.98927	6429.14	0.98724	6161.51	0.98989	6442.14	0.99004	6123.64	0.98578	6398.4	0.98952	6077.06	0.99086	6428.78	0.99131	6186.17	0.98958	6337.37	0.98947	6300.23	0.98792	6460.33	0.99261	6238.36	0.98849	6036.75	0.99116	6384.08	0.9877	6091.68	0.98775	6138.44	0.9899	6273.86	0.98941
2018-06-20T20:33:00	0.98816	6133.19	0.98771	6145.06	0.98601	6254.34	0.98513	5882.82	0.98928	6345.04	0.98876	6334.05	0.98914	6312.84	0.98931	6429.41	0.98709	6160.61	0.98987	6441.99	0.98993	6122.93	0.98575	6398.21	0.98956	6077.3	0.99086	6428.73	0.99129	6186.04	0.9896	6337.46	0.98951	6300.5	0.98796	6460.6	0.99258	6238.19	0.98852	6036.89	0.99119	6384.28	0.9878	6092.35	0.98776	6138.51	0.98995	6274.19	0.98936
2018-06-20T20:36:00	0.9882	6133.4	0.98767	6144.8	0.986	6254.27	0.98511	5882.68	0.98924	6344.78	0.98882	6334.46	0.98913	6312.81	0.98933	6429.52	0.98715	6160.94	0.98988	6442.05	0.98996	6123.14	0.98573	6398.1	0.98953	6077.09	0.9908	6428.35	0.99127	6185.92	0.98957	6337.25	0.98948	6300.28	0.9879	6460.18	0.99232	6236.52	0.98852	6036.94	0.99114	6383.96	0.98784	6092.57	0.9878	6138.76	0.99002	6274.66	0.98936
2018-06-20T20:39:00	0.98815	6133.13	0.98765	6144.69	0.98601	6254.35	0.98515	5882.93	0.9893	6345.12	0.98859	6332.99	0.98907	6312.37	0.98928	6429.22	0.98711	6160.71	0.98992	6442.33	0.98996	6123.12	0.98576	6398.27	0.98946	6076.65	0.99083	6428.56	0.99129	6186.04	0.98959	6337.39	0.98947	6300.24	0.98794	6460.44	0.99236	6236.79	0.98844	6036.42	0.99114	6383.98	0.98774	6091.94	0.98778	6138.62	0.98994	6274.11	0.98937
2018-06-20T20:42:00	0.98813	6133.01	0.98766	6144.75	0.98591	6253.74	0.98512	5882.76	0.98919	6344.43	0.98877	6334.11	0.98903	6312.14	0.98931	6429.42	0.98712	6160.78	0.98984	6441.79	0.99003	6123.56	0.98567	6397.69	0.9894	6076.32	0.99068	6427.58	0.9912	6185.49	0.98953	6337.02	0.98938	6299.64	0.98786	6459.9	0.99235	6236.74	0.98848	6036.65	0.99116	6384.14	0.98772	6091.84	0.98776	6138.51	0.98988	6273.74	0.98942
2018-06-20T20:45:00	0.9881	6132.83	0.9876	6144.37	0.98596	6254.02	0.98513	5882.79	0.98914	6344.12	0.98881	6334.34	0.9891	6312.58	0.98909	6427.98	0.987	6160.03	0.98983	6441.72	0.99001	6123.44	0.9857	6397.92	0.98941	6076.36	0.99073	6427.91	0.99091	6183.66	0.98956	6337.2	0.98947	6300.26	0.98786	6459.91	0.9925	6237.64	0.98846	6036.56	0.99107	6383.54	0.98775	6092.04	0.98775	6138.43	0.98994	6274.13	0.9893
2018-06-20T20:48:00	0.9882	6133.4	0.98765	6144.72	0.9859	6253.68	0.98511	5882.66	0.98921	6344.58	0.98872	6333.8	0.98917	6313.01	0.98911	6428.11	0.987	6160.02	0.98981	6441.58	0.98997	6123.16	0.98564	6397.54	0.98937	6076.12	0.99072	6427.85	0.99098	6184.1	0.98961	6337.51	0.98947	6300.24	0.98785	6459.88	0.99261	6238.36	0.98845	6036.45	0.99112	6383.84	0.98773	6091.89	0.98772	6138.26	0.98984	6273.49	0.98937
2018-06-20T20:51:00	0.98811	6132.9	0.98761	6144.45	0.98591	6253.73	0.985	5882.03	0.98915	6344.16	0.98871	6333.73	0.98906	6312.33	0.98926	6429.1	0.98696	6159.78	0.98983	6441.75	0.98993	6122.95	0.98565	6397.58	0.98936	6076.06	0.99077	6428.15	0.99098	6184.09	0.98962	6337.61	0.98941	6299.85	0.98784	6459.77	0.99245	6237.36	0.98836	6035.93	0.99111	6383.77	0.98781	6092.36	0.98766	6137.89	0.98982	6273.36	0.98929
2018-06-20T20:54:00	0.98811	6132.86	0.98767	6144.85	0.98601	6254.37	0.98508	5882.5	0.98877	6341.71	0.98887	6334.73	0.98911	6312.64	0.98931	6429.39	0.98705	6160.34	0.98981	6441.58	0.98993	6122.93	0.98564	6397.5	0.98937	6076.13	0.99084	6428.65	0.99101	6184.28	0.98956	6337.22	0.98939	6299.75	0.98788	6460.03	0.99232	6236.54	0.98839	6036.1	0.99106	6383.48	0.98778	6092.22	0.98778	6138.64	0.9898	6273.29	0.98925
2018-06-20T20:57:00	0.98815	6133.15	0.98777	6145.48	0.98599	6254.21	0.98504	5882.27	0.98862	6340.78	0.98881	6334.35	0.98911	6312.65	0.98927	6429.11	0.98707	6160.45	0.98986	6441.95	0.99003	6123.59	0.9856	6397.25	0.98935	6075.99	0.99089	6428.97	0.99098	6184.12	0.98965	6337.81	0.98959	6301.03	0.98788	6460.06	0.99256	6238.05	0.98846	6036.52	0.99113	6383.9	0.98782	6092.46	0.98778	6138.63	0.98988	6273.75	0.9892
2018-06-20T21:00:00	0.9882	6133.44	0.9878	6145.65	0.98606	6254.66	0.98513	5882.8	0.98851	6340.09	0.98895	6335.26	0.98914	6312.87	0.98929	6429.26	0.98701	6160.08	0.98984	6441.81	0.99011	6124.03	0.98558	6397.12	0.98939	6076.25	0.99084	6428.65	0.99095	6183.89	0.98966	6337.85	0.98956	6300.81	0.98783	6459.75	0.99236	6236.76	0.98855	6037.09	0.99113	6383.9	0.98789	6092.86	0.98775	6138.46	0.98983	6273.43	0.98922
2018-06-20T21:03:00	0.9882	6133.4	0.98783	6145.81	0.98604	6254.57	0.98505	5882.32	0.9884	6339.34	0.9889	6334.93	0.98918	6313.11	0.98937	6429.8	0.98705	6160.35	0.98984	6441.83	0.99008	6123.88	0.98556	6396.97	0.98942	6076.44	0.99079	6428.34	0.99094	6183.88	0.98972	6338.26	0.98956	6300.84	0.9878	6459.55	0.99239	6236.98	0.98849	6036.71	0.99112	6383.82	0.98778	6092.2	0.98771	6138.16	0.98984	6273.52	0.9892
2018-06-20T21:06:00	0.98813	6132.98	0.98773	6145.19	0.9859	6253.65	0.98516	5882.95	0.98825	6338.39	0.98888	6334.82	0.98924	6313.48	0.98927	6429.15	0.98709	6160.61	0.98981	6441.58	0.99011	6124.06	0.98561	6397.33	0.98938	6076.2	0.99093	6429.24	0.99093	6183.78	0.98975	6338.4	0.98962	6301.19	0.98791	6460.22	0.99241	6237.11	0.98844	6036.4	0.99117	6384.15	0.9878	6092.33	0.98779	6138.7	0.98974	6272.86	0.9893
2018-06-20T21:09:00	0.98808	6132.66	0.98771	6145.08	0.98606	6254.69	0.98509	5882.56	0.98827	6338.54	0.98883	6334.48	0.98922	6313.38	0.98928	6429.19	0.98702	6160.15	0.98973	6441.08	0.99009	6123.94	0.98556	6396.97	0.98935	6076	0.99081	6428.43	0.99099	6184.13	0.98979	6338.7	0.98954	6300.68	0.98791	6460.23	0.99262	6238.42	0.98844	6036.39	0.99117	6384.19	0.9878	6092.35	0.98778	6138.59	0.98985	6273.59	0.98915
2018-06-20T21:12:00	0.98807	6132.63	0.98768	6144.88	0.986	6254.3	0.98504	5882.26	0.9882	6338.11	0.98881	6334.39	0.98921	6313.32	0.98928	6429.18	0.98708	6160.5	0.98968	6440.74	0.99007	6123.82	0.98556	6396.99	0.98942	6076.45	0.99084	6428.64	0.99092	6183.73	0.9897	6338.12	0.98964	6301.33	0.98787	6459.97	0.99261	6238.35	0.98842	6036.28	0.99116	6384.08	0.9879	6092.91	0.98773	6138.3	0.98984	6273.5	0.9892
2018-06-20T21:15:00	0.98811	6132.87	0.98768	6144.89	0.98602	6254.41	0.98497	5881.86	0.98812	6337.55	0.9888	6334.3	0.98923	6313.4	0.98914	6428.26	0.98703	6160.21	0.98972	6441	0.9901	6124.01	0.98557	6397.05	0.98932	6075.83	0.99078	6428.22	0.99105	6184.53	0.98984	6339	0.98952	6300.55	0.98782	6459.69	0.99263	6238.46	0.98843	6036.37	0.99113	6383.91	0.98779	6092.25	0.98768	6138	0.98982	6273.35	0.98914
2018-06-20T21:18:00	0.98814	6133.04	0.98755	6144.1	0.98599	6254.23	0.985	5882.01	0.98819	6338.02	0.98873	6333.83	0.9892	6313.25	0.98927	6429.17	0.98699	6159.95	0.98976	6441.3	0.99018	6124.48	0.98557	6397.04	0.98933	6075.87	0.99073	6427.94	0.99101	6184.28	0.98978	6338.6	0.98953	6300.64	0.98786	6459.93	0.99256	6238.03	0.9883	6035.57	0.99116	6384.08	0.9878	6092.33	0.98771	6138.17	0.98988	6273.76	0.98913
2018-06-20T21:21:00	0.988	6132.21	0.98755	6144.08	0.98598	6254.18	0.98503	5882.17	0.98826	6338.48	0.98866	6333.44	0.98914	6312.84	0.98925	6428.98	0.98705	6160.37	0.98976	6441.27	0.99013	6124.2	0.98554	6396.88	0.98929	6075.64	0.9907	6427.74	0.99096	6183.95	0.98969	6338.03	0.98942	6299.94	0.9878	6459.54	0.99228	6236.25	0.9884	6036.19	0.99117	6384.14	0.98776	6092.09	0.98766	6137.87	0.98985	6273.6	0.98914
2018-06-20T21:24:00	0.98807	6132.64	0.98764	6144.62	0.98593	6253.87	0.985	5881.99	0.98819	6338.04	0.9888	6334.32	0.98913	6312.8	0.9892	6428.69	0.98705	6160.33	0.98964	6440.52	0.99008	6123.84	0.98554	6396.9	0.98928	6075.55	0.99066	6427.45	0.99089	6183.52	0.98969	6338.04	0.98943	6299.98	0.98791	6460.24	0.99254	6237.93	0.98829	6035.5	0.99115	6384.03	0.98772	6091.83	0.98759	6137.43	0.98977	6273.08	0.98916
2018-06-20T21:27:00	0.98808	6132.66	0.98762	6144.49	0.98597	6254.1	0.98488	5881.32	0.98817	6337.89	0.98872	6333.78	0.98913	6312.77	0.98924	6428.96	0.98702	6160.15	0.98967	6440.72	0.99012	6124.1	0.98547	6396.43	0.98926	6075.43	0.99069	6427.63	0.99099	6184.16	0.98965	6337.78	0.98941	6299.86	0.98781	6459.62	0.99255	6237.99	0.98832	6035.71	0.99111	6383.77	0.98774	6091.96	0.98762	6137.62	0.98983	6273.42	0.98915
2018-06-20T21:30:00	0.98796	6131.93	0.98755	6144.1	0.98604	6254.56	0.98496	5881.8	0.98826	6338.48	0.98874	6333.89	0.98902	6312.08	0.98917	6428.49	0.98708	6160.51	0.98969	6440.81	0.99003	6123.55	0.98552	6396.71	0.98926	6075.43	0.99074	6427.95	0.99095	6183.93	0.98959	6337.4	0.98948	6300.3	0.98792	6460.3	0.99271	6238.99	0.98831	6035.62	0.99119	6384.28	0.98775	6092.04	0.98767	6137.92	0.98979	6273.21	0.98908
2018-06-20T21:33:00	0.98801	6132.22	0.98758	6144.25	0.98593	6253.84	0.98493	5881.59	0.98826	6338.5	0.98871	6333.74	0.98908	6312.45	0.98914	6428.32	0.98703	6160.2	0.98967	6440.67	0.99006	6123.74	0.98545	6396.31	0.98922	6075.19	0.99073	6427.9	0.99097	6184.01	0.98968	6337.96	0.98942	6299.9	0.98784	6459.78	0.99261	6238.36	0.98835	6035.89	0.99117	6384.16	0.98763	6091.27	0.98762	6137.62	0.98976	6272.98	0.9891
2018-06-20T21:36:00	0.98803	6132.35	0.98754	6144.02	0.98592	6253.78	0.98493	5881.63	0.98833	6338.89	0.98869	6333.62	0.98908	6312.45	0.98927	6429.17	0.98704	6160.27	0.98963	6440.44	0.99007	6123.82	0.98543	6396.17	0.98924	6075.31	0.99073	6427.88	0.99101	6184.28	0.98966	6337.84	0.98942	6299.9	0.98782	6459.69	0.99242	6237.13	0.98831	6035.62	0.99114	6384	0.98777	6092.14	0.98761	6137.54	0.98966	6272.36	0.98909
2018-06-20T21:39:00	0.98804	6132.41	0.98756	6144.14	0.98594	6253.94	0.98488	5881.3	0.98827	6338.54	0.98869	6333.58	0.98897	6311.78	0.98919	6428.63	0.98705	6160.35	0.98967	6440.67	0.98997	6123.17	0.98542	6396.11	0.98925	6075.38	0.99075	6428.02	0.99098	6184.09	0.98957	6337.31	0.98938	6299.66	0.9879	6460.2	0.99215	6235.45	0.98829	6035.51	0.99113	6383.94	0.98767	6091.54	0.98767	6137.91	0.98981	6273.3	0.98918
2018-06-20T21:42:00	0.98802	6132.33	0.98752	6143.89	0.98595	6253.95	0.98492	5881.54	0.98833	6338.9	0.98867	6333.45	0.98904	6312.19	0.98919	6428.59	0.98698	6159.89	0.98967	6440.71	0.99014	6124.26	0.9854	6395.96	0.98921	6075.11	0.9906	6427.09	0.99091	6183.68	0.98951	6336.88	0.98943	6300	0.98788	6460.04	0.99247	6237.48	0.98828	6035.44	0.99113	6383.92	0.9877	6091.69	0.98766	6137.87	0.98981	6273.34	0.98919
2018-06-20T21:45:00	0.9879	6131.56	0.98752	6143.91	0.98598	6254.14	0.98495	5881.72	0.98829	6338.65	0.98862	6333.14	0.98898	6311.79	0.98922	6428.8	0.98697	6159.85	0.9896	6440.23	0.99012	6124.12	0.98543	6396.16	0.98924	6075.35	0.99071	6427.8	0.99098	6184.12	0.98957	6337.26	0.98943	6299.96	0.98782	6459.64	0.99247	6237.45	0.98834	6035.8	0.99116	6384.11	0.98775	6092.02	0.98763	6137.69	0.98981	6273.3	0.98912
2018-06-20T21:48:00	0.98804	6132.41	0.98755	6144.05	0.98595	6253.97	0.98489	5881.38	0.98822	6338.2	0.98858	6332.91	0.9891	6312.6	0.98918	6428.55	0.98697	6159.82	0.98965	6440.6	0.99004	6123.65	0.98543	6396.18	0.98922	6075.17	0.99067	6427.54	0.9909	6183.6	0.98965	6337.76	0.98927	6298.95	0.98784	6459.76	0.99245	6237.36	0.9883	6035.55	0.99111	6383.81	0.98775	6092	0.98753	6137.06	0.98979	6273.21	0.98907
2018-06-20T21:51:00	0.98799	6132.11	0.98755	6144.1	0.98586	6253.38	0.98486	5881.16	0.98822	6338.2	0.98864	6333.31	0.9891	6312.6	0.9892	6428.66	0.98697	6159.85	0.98965	6440.55	0.99007	6123.79	0.98544	6396.23	0.98916	6074.83	0.99059	6427.03	0.99096	6183.98	0.98962	6337.61	0.9893	6299.16	0.9878	6459.51	0.99245	6237.34	0.98825	6035.26	0.99108	6383.58	0.98769	6091.67	0.98754	6137.15	0.98983	6273.44	0.98905
2018-06-20T21:54:00	0.98807	6132.62	0.98755	6144.1	0.98577	6252.86	0.98481	5880.91	0.98817	6337.9	0.98877	6334.12	0.98908	6312.48	0.98915	6428.37	0.98705	6160.32	0.98964	6440.52	0.98998	6123.25	0.98547	6396.38	0.98916	6074.83	0.99062	6427.21	0.99103	6184.39	0.98947	6336.62	0.98926	6298.93	0.98785	6459.87	0.99221	6235.83	0.98837	6035.97	0.99099	6382.99	0.98775	6092.04	0.98735	6135.95	0.98984	6273.52	0.98907
2018-06-20T21:57:00	0.98794	6131.81	0.98749	6143.72	0.9859	6253.67	0.98484	5881.09	0.98817	6337.89	0.98868	6333.54	0.98896	6311.7	0.98899	6427.31	0.98693	6159.57	0.98961	6440.3	0.99006	6123.76	0.98539	6395.91	0.9892	6075.06	0.99059	6427	0.99088	6183.48	0.98949	6336.77	0.9893	6299.15	0.98782	6459.66	0.99227	6236.19	0.98833	6035.73	0.99108	6383.59	0.98776	6092.07	0.98763	6137.71	0.98973	6272.8	0.98902
2018-06-20T22:00:00	0.988	6132.18	0.9875	6143.8	0.98589	6253.62	0.9848	5880.83	0.98822	6338.2	0.98863	6333.23	0.98899	6311.9	0.989	6427.38	0.98704	6160.27	0.98961	6440.32	0.99003	6123.55	0.98543	6396.14	0.98916	6074.8	0.99063	6427.24	0.99085	6183.29	0.98948	6336.7	0.98933	6299.35	0.98775	6459.23	0.99247	6237.48	0.98829	6035.51	0.99108	6383.61	0.98774	6091.93	0.98758	6137.39	0.98972	6272.73	0.98902
2018-06-20T22:03:00	0.98801	6132.27	0.98745	6143.43	0.98582	6253.17	0.98479	5880.78	0.98809	6337.36	0.98856	6332.76	0.98899	6311.86	0.98899	6427.34	0.98702	6160.13	0.98961	6440.28	0.99001	6123.42	0.98532	6395.41	0.98916	6074.83	0.99059	6427.03	0.99088	6183.5	0.9895	6336.83	0.98924	6298.78	0.98776	6459.24	0.99248	6237.54	0.98828	6035.44	0.99103	6383.26	0.98769	6091.67	0.98756	6137.25	0.98967	6272.42	0.98904
2018-06-20T22:06:00	0.988	6132.21	0.98745	6143.44	0.98558	6251.64	0.98486	5881.17	0.98824	6338.31	0.98855	6332.72	0.98896	6311.7	0.98914	6428.32	0.98686	6159.12	0.98958	6440.11	0.98998	6123.22	0.98532	6395.46	0.98918	6074.97	0.99064	6427.33	0.99082	6183.08	0.98958	6337.36	0.98928	6299.02	0.98783	6459.71	0.99251	6237.73	0.98817	6034.8	0.99103	6383.28	0.98772	6091.8	0.9876	6137.49	0.98964	6272.25	0.98905
2018-06-20T22:09:00	0.988	6132.2	0.98743	6143.36	0.98577	6252.83	0.98471	5880.27	0.98815	6337.78	0.98859	6332.97	0.98897	6311.74	0.98903	6427.56	0.98691	6159.45	0.98965	6440.54	0.99009	6123.93	0.98536	6395.71	0.98919	6074.99	0.99058	6426.94	0.99092	6183.69	0.98953	6337.03	0.98916	6298.24	0.98772	6459.03	0.99225	6236.08	0.98826	6035.3	0.99103	6383.26	0.98766	6091.45	0.98754	6137.1	0.98968	6272.48	0.98914
2018-06-20T22:12:00	0.98796	6131.96	0.98741	6143.23	0.98575	6252.68	0.98473	5880.39	0.98813	6337.66	0.98858	6332.93	0.98893	6311.53	0.98908	6427.9	0.98694	6159.66	0.98952	6439.73	0.99001	6123.45	0.98535	6395.6	0.98913	6074.63	0.99064	6427.32	0.99087	6183.42	0.98951	6336.92	0.98921	6298.58	0.9878	6459.55	0.99273	6239.1	0.98819	6034.87	0.991	6383.07	0.9877	6091.7	0.98754	6137.1	0.98971	6272.69	0.98901
2018-06-20T22:15:00	0.98793	6131.74	0.98745	6143.47	0.98584	6253.26	0.98472	5880.34	0.98818	6337.96	0.98855	6332.71	0.98893	6311.49	0.98901	6427.43	0.98696	6159.75	0.98954	6439.83	0.99003	6123.57	0.98535	6395.66	0.98914	6074.73	0.99051	6426.5	0.99086	6183.32	0.9895	6336.81	0.98917	6298.32	0.98781	6459.62	0.99244	6237.27	0.9882	6034.98	0.99098	6382.98	0.98759	6091.04	0.98753	6137.08	0.98977	6273.06	0.98906
2018-06-20T22:18:00	1.00852	6259.54	1.00766	6269.2	1.00544	6377.57	1.00596	6007.18	1.00794	6464.68	1.00034	6408.22	1.009	6439.6	1.00745	6547.28	1.00772	6289.35	1.0081	6560.61	1.01037	6249.39	1.00393	6516.21	1.00984	6201.84	1.00896	6546.2	1.01056	6306.25	1.00889	6461.03	1.00905	6424.92	1.00704	6585.34	1.01261	6364.03	1.00924	6163.47	1.01038	6507.92	1.00801	6216.97	1.00804	6264.55	1.00958	6398.61	1.00891
2018-06-20T22:21:00	1.00398	6231.35	1.00415	6247.38	1.00552	6378.12	1.00385	5994.59	1.00394	6439.04	1.00251	6422.11	1.00614	6421.37	1.00331	6520.35	1.00382	6265.01	1.00288	6526.68	1.00609	6222.91	1.00285	6509.25	1.00278	6158.47	1.00549	6523.66	1.00371	6263.52	1.00238	6419.31	1.00467	6396.99	1.00332	6560.99	1.00536	6318.51	1.00627	6145.28	1.00467	6471.12	1.00382	6191.11	1.00472	6243.9	1.00489	6368.9	1.00454
2018-06-20T22:24:00	1.00174	6217.46	1.00208	6234.47	1.00296	6361.87	1.00187	5982.74	1.00253	6430	1.00153	6415.83	1.00304	6401.57	1.00126	6507.09	1.00124	6248.87	1.00148	6517.58	1.00288	6203.02	1.00077	6495.73	1.00121	6148.81	1.00294	6507.16	1.00146	6249.52	1.00088	6409.72	1.00238	6382.47	1.00074	6544.14	1.00296	6303.41	1.00307	6125.79	1.00243	6456.68	1.00176	6178.44	1.00121	6222.05	1.00228	6352.38	1.00248
2018-06-20T22:27:00	1.00146	6215.73	1.00186	6233.13	1.00272	6360.35	1.00165	5981.45	1.00249	6429.73	1.00141	6415.08	1.00262	6398.87	1.00109	6505.93	1.00107	6247.86	1.00112	6515.24	1.00244	6200.29	1.00024	6492.29	1.00116	6148.53	1.00275	6505.92	1.00119	6247.83	1.00086	6409.59	1.00198	6379.92	1.0003	6541.28	1.00292	6303.14	1.00294	6124.95	1.00217	6455.01	1.00156	6177.17	1.00069	6218.85	1.002	6350.61	1.00228
2018-06-20T22:30:00	1.0014	6215.34	1.00178	6232.64	1.00264	6359.87	1.00154	5980.76	1.00239	6429.1	1.00136	6414.76	1.00238	6397.38	1.00111	6506.08	1.00102	6247.5	1.00104	6514.69	1.00213	6198.41	0.99991	6490.15	1.00118	6148.64	1.00264	6505.18	1.00114	6247.51	1.00084	6409.47	1.00198	6379.9	1.00024	6540.85	1.00242	6299.99	1.00295	6125.05	1.00202	6454.03	1.00154	6177.06	1.00043	6217.2	1.002	6350.56	1.00214
2018-06-20T22:33:00	1.00135	6215.07	1.00182	6232.84	1.00273	6360.39	1.00143	5980.14	1.00237	6428.95	1.00127	6414.18	1.00218	6396.05	1.00106	6505.73	1.00099	6247.33	1.0009	6513.77	1.00195	6197.31	0.99969	6488.7	1.00118	6148.64	1.0026	6504.94	1.00116	6247.61	1.00088	6409.71	1.00197	6379.86	1.00006	6539.72	1.00257	6300.95	1.00285	6124.41	1.00205	6454.24	1.00154	6177.08	1.00041	6217.09	1.00193	6350.1	1.00211
2018-06-20T22:36:00	1.00136	6215.14	1.00177	6232.52	1.00274	6360.5	1.0014	5979.96	1.00234	6428.77	1.00124	6414.03	1.00216	6395.96	1.00102	6505.49	1.00095	6247.11	1.00076	6512.9	1.00192	6197.07	0.99947	6487.31	1.00121	6148.83	1.00264	6505.17	1.00111	6247.32	1.00092	6409.99	1.00198	6379.92	0.99995	6538.97	1.0027	6301.74	1.00283	6124.28	1.00202	6454.04	1.00146	6176.6	1.0004	6217.03	1.00194	6350.19	1.0021
2018-06-20T22:39:00	1.00124	6214.38	1.0018	6232.76	1.00268	6360.1	1.00133	5979.55	1.00243	6429.33	1.00122	6413.86	1.00223	6396.36	1.00099	6505.27	1.00093	6246.94	1.00076	6512.87	1.00186	6196.71	0.99933	6486.41	1.00112	6148.27	1.00265	6505.28	1.00123	6248.08	1.00082	6409.35	1.0019	6379.37	0.99986	6538.41	1.00237	6299.7	1.00296	6125.13	1.00207	6454.4	1.00154	6177.09	1.00036	6216.8	1.0019	6349.94	1.00218
2018-06-20T22:42:00	1.00132	6214.88	1.00173	6232.31	1.00277	6360.67	1.00128	5979.25	1.00247	6429.61	1.00121	6413.78	1.0022	6396.19	1.00096	6505.08	1.00085	6246.45	1.00075	6512.8	1.00197	6197.41	0.9992	6485.5	1.00115	6148.47	1.00275	6505.89	1.00116	6247.63	1.00084	6409.44	1.00179	6378.69	0.99983	6538.2	1.00259	6301.06	1.0029	6124.74	1.00206	6454.32	1.00151	6176.9	1.00031	6216.49	1.00188	6349.85	1.0021
2018-06-20T22:45:00	1.0013	6214.71	1.00176	6232.48	1.00273	6360.42	1.0013	5979.38	1.00254	6430.07	1.00112	6413.23	1.00209	6395.47	1.00104	6505.65	1.00091	6246.86	1.00067	6512.26	1.00198	6197.49	0.99907	6484.68	1.00117	6148.59	1.00266	6505.33	1.00115	6247.57	1.0008	6409.2	1.0019	6379.36	0.99975	6537.69	1.00239	6299.81	1.00283	6124.33	1.00205	6454.27	1.00151	6176.89	1.00027	6216.25	1.00186	6349.7	1.0022
2018-06-20T22:48:00	1.0013	6214.71	1.00179	6232.65	1.00266	6360	1.00133	5979.54	1.0024	6429.13	1.00113	6413.31	1.00222	6396.34	1.00104	6505.61	1.0009	6246.78	1.00061	6511.9	1.00192	6197.1	0.99898	6484.11	1.00111	6148.21	1.00266	6505.29	1.00108	6247.12	1.00081	6409.26	1.00192	6379.49	0.99975	6537.67	1.00255	6300.8	1.00291	6124.76	1.00197	6453.76	1.00145	6176.54	1.0002	6215.78	1.00184	6349.57	1.00217
2018-06-20T22:51:00	1.0013	6214.75	1.00177	6232.54	1.00273	6360.38	1.00128	5979.23	1.00244	6429.41	1.00109	6413.06	1.00214	6395.81	1.00097	6505.16	1.00089	6246.72	1.00053	6511.38	1.00196	6197.37	0.99891	6483.66	1.00117	6148.58	1.00267	6505.42	1.0012	6247.86	1.0008	6409.22	1.00187	6379.19	0.99974	6537.6	1.00258	6300.98	1.00286	6124.47	1.002	6453.91	1.0014	6176.22	1.00017	6215.63	1.00178	6349.19	1.00205
2018-06-20T22:54:00	1.00131	6214.81	1.00182	6232.84	1.00268	6360.1	1.00131	5979.41	1.00249	6429.76	1.0011	6413.13	1.00222	6396.36	1.00102	6505.53	1.00077	6245.95	1.00043	6510.72	1.00189	6196.9	0.99884	6483.19	1.00114	6148.38	1.00266	6505.3	1.0011	6247.22	1.00088	6409.72	1.00183	6378.92	0.99971	6537.4	1.00236	6299.65	1.00291	6124.8	1.002	6453.93	1.0015	6176.82	1.00021	6215.85	1.00177	6349.11	1.00201
2018-06-20T22:57:00	1.00129	6214.71	1.0018	6232.72	1.00278	6360.74	1.00124	5978.98	1.00252	6429.95	1.00119	6413.66	1.00214	6395.85	1.00102	6505.49	1.00082	6246.26	1.00034	6510.11	1.00185	6196.69	0.99875	6482.59	1.00112	6148.25	1.00251	6504.34	1.00104	6246.88	1.00083	6409.38	1.0018	6378.74	0.99971	6537.4	1.00261	6301.23	1.00291	6124.77	1.00205	6454.23	1.00144	6176.46	1.00027	6216.23	1.00179	6349.22	1.002
2018-06-20T23:00:00	1.00132	6214.86	1.00186	6233.11	1.00274	6360.45	1.0013	5979.36	1.00249	6429.71	1.00097	6412.25	1.00207	6395.36	1.001	6505.37	1.00083	6246.32	1.00035	6510.18	1.00195	6197.28	0.99875	6482.62	1.00124	6149	1.00269	6505.53	1.00108	6247.12	1.00084	6409.44	1.00183	6378.93	0.99968	6537.19	1.00254	6300.78	1.00289	6124.65	1.00203	6454.12	1.00148	6176.68	1.00015	6215.5	1.00179	6349.22	1.00203
2018-06-20T23:03:00	1.00131	6214.82	1.00181	6232.77	1.00255	6359.27	1.0013	5979.35	1.00251	6429.87	1.0011	6413.09	1.00222	6396.34	1.00101	6505.44	1.00088	6246.64	1.00032	6509.99	1.00189	6196.94	0.99872	6482.4	1.00121	6148.82	1.00255	6504.58	1.00102	6246.72	1.00088	6409.68	1.00166	6377.86	0.99966	6537.06	1.00234	6299.5	1.00295	6125.05	1.00199	6453.84	1.00146	6176.54	1.00019	6215.72	1.00183	6349.48	1.0021
2018-06-20T23:06:00	1.00127	6214.57	1.00187	6233.15	1.00268	6360.07	1.00126	5979.09	1.00256	6430.17	1.00108	6412.96	1.00214	6395.84	1.00088	6504.61	1.00085	6246.45	1.00023	6509.44	1.00186	6196.75	0.99866	6482.02	1.00119	6148.7	1.00263	6505.12	1.00106	6246.99	1.00081	6409.24	1.0017	6378.09	0.99956	6536.45	1.00255	6300.81	1.00289	6124.66	1.00196	6453.69	1.00148	6176.68	1.00021	6215.87	1.00173	6348.87	1.00197
2018-06-20T23:09:00	1.00132	6214.86	1.00174	6232.37	1.00261	6359.66	1.00129	5979.32	1.00263	6430.66	1.00099	6412.39	1.00223	6396.39	1.00085	6504.4	1.00081	6246.19	1.00024	6509.46	1.00194	6197.21	0.99866	6482.04	1.00117	6148.6	1.00275	6505.88	1.00106	6246.97	1.00081	6409.24	1.00169	6378.07	0.99955	6536.35	1.00257	6300.98	1.00279	6124.03	1.00207	6454.39	1.00145	6176.53	1.00019	6215.72	1.00173	6348.85	1.00203
2018-06-20T23:12:00	1.00132	6214.85	1.00179	6232.69	1.0026	6359.57	1.0013	5979.33	1.00248	6429.69	1.00111	6413.14	1.00224	6396.43	1.00085	6504.39	1.00076	6245.91	1.00015	6508.91	1.00196	6197.35	0.99861	6481.69	1.0012	6148.76	1.00277	6506.04	1.00101	6246.7	1.00088	6409.69	1.00171	6378.17	0.99962	6536.8	1.00235	6299.6	1.00284	6124.38	1.00193	6453.49	1.00148	6176.67	1.00008	6215.06	1.00176	6349.05	1.00202
2018-06-20T23:15:00	1.00126	6214.47	1.00174	6232.34	1.00262	6359.73	1.00125	5979.07	1.00255	6430.13	1.00107	6412.91	1.00219	6396.14	1.00087	6504.51	1.00078	6246.05	1.00009	6508.51	1.00189	6196.89	0.99858	6481.52	1.00122	6148.88	1.00265	6505.27	1.00104	6246.87	1.00087	6409.62	1.00161	6377.53	0.99963	6536.86	1.00254	6300.74	1.00291	6124.77	1.00198	6453.82	1.00147	6176.64	1.00009	6215.1	1.00167	6348.49	1.00199
2018-06-20T23:18:00	1.00127	6214.54	1.00177	6232.56	1.00266	6359.97	1.00127	5979.17	1.00241	6429.2	1.00103	6412.65	1.00225	6396.5	1.00078	6503.91	1.00075	6245.83	1.00004	6508.19	1.00186	6196.72	0.99855	6481.31	1.00118	6148.63	1.00269	6505.53	1.00102	6246.78	1.0008	6409.21	1.00183	6378.93	0.99959	6536.6	1.00243	6300.09	1.00294	6124.99	1.00197	6453.72	1.00138	6176.1	1.00012	6215.28	1.00179	6349.26	1.00197
2018-06-20T23:21:00	1.00123	6214.28	1.00166	6231.86	1.00266	6359.99	1.00126	5979.09	1.00245	6429.5	1.00102	6412.62	1.0022	6396.18	1.00089	6504.68	1.00074	6245.75	1.00006	6508.31	1.00184	6196.62	0.9985	6480.97	1.00119	6148.7	1.00256	6504.64	1.00099	6246.58	1.00082	6409.35	1.00176	6378.49	0.99958	6536.56	1.0025	6300.53	1.00296	6125.12	1.002	6453.91	1.00144	6176.47	1.00008	6215.07	1.00172	6348.78	1.00206
2018-06-20T23:24:00	1.00128	6214.62	1.00172	6232.26	1.00263	6359.78	1.00121	5978.84	1.00246	6429.51	1.00106	6412.86	1.0022	6396.19	1.00088	6504.62	1.0008	6246.15	1.00011	6508.62	1.00193	6197.15	0.99855	6481.31	1.0012	6148.75	1.00259	6504.86	1.001	6246.6	1.00085	6409.49	1.00168	6377.99	0.99954	6536.29	1.00275	6302.11	1.00291	6124.81	1.00203	6454.1	1.00147	6176.63	1.00012	6215.31	1.00167	6348.51	1.00204
2018-06-20T23:27:00	1.00134	6214.96	1.00168	6231.97	1.00268	6360.07	1.00125	5979.06	1.00263	6430.6	1.00097	6412.26	1.00221	6396.26	1.00086	6504.44	1.00078	6246.02	1.0001	6508.56	1.00196	6197.38	0.99847	6480.78	1.00115	6148.49	1.00274	6505.86	1.00096	6246.35	1.00084	6409.45	1.00154	6377.08	0.99953	6536.24	1.00252	6300.64	1.00285	6124.44	1.00208	6454.47	1.0014	6176.22	1.00015	6215.52	1.00169	6348.6	1.00202
2018-06-20T23:30:00	1.00124	6214.34	1.00167	6231.9	1.0027	6360.2	1.00124	5979	1.00255	6430.11	1.00091	6411.86	1.00219	6396.11	1.00088	6504.58	1.00084	6246.39	1.00004	6508.16	1.00196	6197.37	0.99848	6480.88	1.00114	6148.4	1.00258	6504.81	1.00101	6246.69	1.00086	6409.57	1.0017	6378.09	0.99963	6536.87	1.00216	6298.37	1.00283	6124.3	1.00195	6453.59	1.0014	6176.2	1.00011	6215.22	1.00175	6349	1.00209
2018-06-20T23:33:00	1.00126	6214.48	1.00162	6231.63	1.00265	6359.9	1.00123	5978.94	1.00243	6429.34	1.00091	6411.9	1.00217	6396.03	1.0008	6504.09	1.00073	6245.74	1.00003	6508.15	1.00193	6197.17	0.99841	6480.42	1.00112	6148.29	1.0026	6504.96	1.00103	6246.82	1.00079	6409.11	1.0017	6378.09	0.99953	6536.26	1.0023	6299.23	1.0029	6124.72	1.00195	6453.63	1.00137	6176.03	1.00011	6215.23	1.00178	6349.2	1.00194
2018-06-20T23:36:00	1.00126	6214.48	1.00169	6232.03	1.00263	6359.8	1.00122	5978.85	1.00255	6430.13	1.00088	6411.72	1.00219	6396.15	1.00081	6504.11	1.00076	6245.88	0.99997	6507.74	1.00187	6196.81	0.99839	6480.28	1.00119	6148.69	1.0026	6504.96	1.00104	6246.87	1.00089	6409.76	1.00159	6377.44	0.99949	6535.99	1.00267	6301.61	1.00284	6124.37	1.00192	6453.39	1.00137	6176	1.00011	6215.23	1.00174	6348.93	1.00203
2018-06-20T23:39:00	1.00123	6214.3	1.00177	6232.54	1.00267	6360.04	1.00114	5978.42	1.00252	6429.9	1.00104	6412.74	1.00209	6395.49	1.00073	6503.61	1.00081	6246.24	0.99994	6507.56	1.0019	6197	0.99841	6480.39	1.00109	6148.13	1.00258	6504.78	1.001	6246.65	1.00087	6409.61	1.00159	6377.43	0.9996	6536.71	1.00239	6299.84	1.00284	6124.38	1.00193	6453.49	1.00141	6176.23	1.0001	6215.17	1.00166	6348.44	1.00191
2018-06-20T23:42:00	1.00124	6214.38	1.00169	6232.04	1.00266	6359.95	1.00116	5978.54	1.00242	6429.28	1.00098	6412.32	1.00211	6395.64	1.00087	6504.5	1.00071	6245.59	1.00004	6508.22	1.00182	6196.51	0.99838	6480.21	1.00119	6148.7	1.00251	6504.37	1.00104	6246.86	1.00087	6409.66	1.00174	6378.39	0.99954	6536.32	1.00245	6300.2	1.00282	6124.24	1.00197	6453.7	1.00142	6176.32	1.00014	6215.45	1.00163	6348.26	1.00193
2018-06-20T23:45:00	1.00122	6214.24	1.00169	6232.04	1.00247	6358.74	1.00111	5978.24	1.0025	6429.83	1.0009	6411.8	1.00208	6395.43	1.00068	6503.27	1.00077	6245.98	0.99995	6507.62	1.00189	6196.89	0.99834	6479.94	1.00119	6148.7	1.00262	6505.05	1.00101	6246.69	1.00076	6408.94	1.00178	6378.59	0.99952	6536.14	1.00223	6298.84	1.00288	6124.6	1.00201	6453.99	1.00145	6176.53	1.00011	6215.23	1.00158	6347.91	1.00206
2018-06-20T23:48:00	1.0012	6214.13	1.00162	6231.6	1.00262	6359.7	1.00116	5978.51	1.00246	6429.57	1.00079	6411.14	1.00214	6395.81	1.00073	6503.61	1.00074	6245.77	0.99993	6507.49	1.00188	6196.85	0.99834	6479.94	1.00104	6147.82	1.00265	6505.24	1.00098	6246.51	1.00082	6409.33	1.00164	6377.72	0.99952	6536.18	1.0027	6301.77	1.00283	6124.28	1.00197	6453.71	1.0014	6176.18	1.00008	6215.06	1.00168	6348.58	1.00193
2018-06-20T23:51:00	1.00122	6214.21	1.00167	6231.93	1.00267	6360.05	1.00113	5978.33	1.00243	6429.36	1.00086	6411.56	1.00214	6395.78	1.00078	6503.92	1.00069	6245.5	0.99993	6507.48	1.00188	6196.84	0.99831	6479.77	1.00109	6148.11	1.00258	6504.8	1.00099	6246.56	1.00083	6409.41	1.00162	6377.6	0.99958	6536.58	1.00228	6299.1	1.00286	6124.48	1.0019	6453.3	1.0014	6176.18	1.00011	6215.24	1.00177	6349.11	1.00195
2018-06-20T23:54:00	1.00129	6214.68	1.00166	6231.85	1.00246	6358.69	1.00112	5978.3	1.00249	6429.71	1.00086	6411.57	1.00217	6395.99	1.00083	6504.23	1.00074	6245.79	0.99994	6507.53	1.00196	6197.33	0.99826	6479.46	1.00108	6148.03	1.00255	6504.61	1.00097	6246.44	1.00088	6409.72	1.00167	6377.94	0.99961	6536.77	1.00221	6298.66	1.00284	6124.38	1.00193	6453.45	1.00143	6176.37	1.00007	6214.97	1.00165	6348.37	1.00198
2018-06-20T23:57:00	1.0012	6214.09	1.00164	6231.72	1.00264	6359.86	1.00117	5978.57	1.00235	6428.83	1.00089	6411.75	1.00215	6395.9	1.00082	6504.17	1.00068	6245.4	0.99988	6507.13	1.00192	6197.07	0.99827	6479.5	1.00115	6148.44	1.00256	6504.67	1.001	6246.65	1.00091	6409.88	1.00149	6376.79	0.99949	6535.99	1.00227	6299.07	1.0028	6124.11	1.0019	6453.3	1.00147	6176.62	1.00004	6214.77	1.00169	6348.61	1.00195
2018-06-21T00:00:00	1.00117	6213.92	1.00165	6231.8	1.00272	6360.36	1.00112	5978.28	1.00237	6428.95	1.00091	6411.87	1.00214	6395.8	1.00085	6504.38	1.00065	6245.21	0.99985	6506.94	1.00181	6196.42	0.99829	6479.62	1.00115	6148.45	1.00264	6505.18	1.00097	6246.43	1.0009	6409.81	1.00154	6377.12	0.99951	6536.11	1.00245	6300.2	1.00285	6124.44	1.00203	6454.1	1.00147	6176.61	1.0001	6215.17	1.00175	6349.01	1.00202
2018-06-21T00:03:00	1.00947	6265.47	1.00982	6282.65	1.01107	6413.31	1.00909	6025.89	1.00814	6465.99	1.00584	6443.49	1.01153	6455.74	1.00828	6552.71	1.00965	6301.37	1.00743	6556.29	1.01251	6262.61	1.00754	6539.65	1.00718	6185.47	1.01145	6562.33	1.00993	6302.37	1.00701	6448.96	1.00951	6427.84	1.00884	6597.11	1.01083	6352.84	1.00283	6124.31	1.00188	6453.14	1.00143	6176.42	1.0001	6215.16	1.0017	6348.66	1.00191
2018-06-21T00:06:00	1.00257	6222.65	1.00278	6238.84	1.00388	6367.73	1.00266	5987.49	1.00311	6433.72	1.00212	6419.62	1.00436	6409.99	1.00215	6512.86	1.00223	6255.08	1.00233	6523.12	1.00397	6209.77	1.00111	6497.96	1.00198	6153.57	1.00371	6512.13	1.00208	6253.36	1.00176	6415.37	1.00307	6386.81	1.00161	6549.83	1.00373	6308.23	1.0028	6124.12	1.00192	6453.43	1.00145	6176.51	1.00011	6215.27	1.00155	6347.7	1.00194
2018-06-21T00:09:00	1.00218	6220.22	1.00253	6237.3	1.00348	6365.15	1.00235	5985.61	1.00298	6432.88	1.002	6418.86	1.00379	6406.33	1.00188	6511.12	1.00193	6253.23	1.00181	6519.67	1.00322	6205.15	1.00091	6496.6	1.00188	6152.96	1.00344	6510.35	1.00183	6251.82	1.00162	6414.46	1.00288	6385.62	1.00115	6546.84	1.00337	6306	1.00282	6124.26	1.00191	6453.37	1.00145	6176.51	1.00004	6214.81	1.00161	6348.11	1.00189
2018-06-21T00:12:00	1.00211	6219.79	1.00242	6236.57	1.00355	6365.64	1.00213	5984.3	1.00291	6432.42	1.0019	6418.26	1.00348	6404.35	1.00184	6510.84	1.00181	6252.44	1.00155	6518.02	1.00306	6204.15	1.00062	6494.76	1.00195	6153.39	1.00342	6510.23	1.00186	6251.99	1.00163	6414.5	1.00271	6384.55	1.00098	6545.71	1.00324	6305.15	1.00278	6124	1.00191	6453.35	1.00136	6175.96	1.00004	6214.8	1.00156	6347.78	1.00189
2018-06-21T00:15:00	1.00209	6219.63	1.00257	6237.52	1.00342	6364.79	1.00205	5983.82	1.00294	6432.64	1.0019	6418.21	1.00331	6403.29	1.00172	6510.02	1.00177	6252.23	1.00145	6517.36	1.00292	6203.27	1.00044	6493.56	1.0019	6153.06	1.00336	6509.86	1.00177	6251.42	1.0017	6414.94	1.0027	6384.48	1.00093	6545.36	1.00294	6303.27	1.00277	6123.91	1.0019	6453.3	1.00143	6176.37	1.00003	6214.76	1.00154	6347.68	1.00192
2018-06-21T00:18:00	1.00203	6219.27	1.00253	6237.3	1.00338	6364.56	1.00202	5983.64	1.0029	6432.37	1.00174	6417.19	1.0033	6403.21	1.00187	6511.01	1.00181	6252.45	1.00116	6515.47	1.00281	6202.58	1.00034	6492.94	1.00197	6153.48	1.00336	6509.87	1.00187	6252.08	1.00168	6414.81	1.00268	6384.32	1.00069	6543.8	1.00309	6304.19	1.00275	6123.79	1.00193	6453.48	1.00139	6176.16	1.00002	6214.69	1.00156	6347.79	1.00192
2018-06-21T00:21:00	1.00203	6219.26	1.00248	6236.97	1.00335	6364.32	1.00199	5983.48	1.00305	6433.32	1.00182	6417.74	1.00327	6403.04	1.00181	6510.6	1.00183	6252.58	1.00106	6514.8	1.00279	6202.46	1.00018	6491.88	1.00194	6153.33	1.00342	6510.24	1.00189	6252.17	1.00162	6414.43	1.00263	6384.04	1.00068	6543.76	1.00312	6304.38	1.00279	6124.06	1.0019	6453.25	1.00142	6176.33	1.00004	6214.8	1.00154	6347.64	1.00188
2018-06-21T00:24:00	1.00197	6218.88	1.00245	6236.79	1.00337	6364.47	1.00197	5983.36	1.0029	6432.35	1.00168	6416.85	1.00321	6402.66	1.00164	6509.54	1.00178	6252.24	1.00088	6513.62	1.00281	6202.6	1.00007	6491.2	1.00206	6154.05	1.00334	6509.74	1.00183	6251.8	1.00164	6414.56	1.00261	6383.88	1.00063	6543.45	1.00314	6304.52	1.00278	6124.01	1.00189	6453.24	1.0014	6176.22	1.00005	6214.89	1.00155	6347.72	1.002
2018-06-21T00:27:00	1.00197	6218.87	1.00241	6236.52	1.00339	6364.62	1.0019	5982.95	1.00299	6432.97	1.00168	6416.85	1.00304	6401.53	1.00179	6510.52	1.00183	6252.59	1.0008	6513.12	1.00276	6202.32	0.99994	6490.35	1.00199	6153.65	1.00338	6509.99	1.00181	6251.71	1.00157	6414.13	1.00257	6383.63	1.00051	6542.62	1.00309	6304.21	1.00274	6123.76	1.00192	6453.39	1.00137	6176.04	1.00008	6215.08	1.0016	6348.04	1.00197
2018-06-21T00:30:00	1.00193	6218.64	1.00245	6236.79	1.00334	6364.28	1.00185	5982.65	1.00296	6432.77	1.00163	6416.48	1.00316	6402.34	1.00182	6510.7	1.00175	6252.1	1.00063	6512.03	1.00276	6202.27	0.99986	6489.82	1.00199	6153.64	1.00347	6510.59	1.00172	6251.13	1.00159	6414.28	1.00258	6383.71	1.00051	6542.66	1.00297	6303.48	1.00275	6123.81	1.00191	6453.33	1.00138	6176.1	1.00008	6215.04	1.00159	6347.95	1.00195
2018-06-21T00:33:00	1.00665	6247.94	1.00679	6263.78	1.00825	6395.41	1.00638	6009.66	1.00595	6451.94	1.00419	6432.89	1.00917	6440.71	1.00566	6535.65	1.00649	6281.68	1.005	6540.44	1.00936	6243.14	1.00497	6523.01	1.00511	6172.8	1.0085	6543.18	1.00724	6285.56	1.00452	6433.01	1.0069	6411.22	1.00595	6578.22	1.00806	6335.48	1.00269	6123.47	1.00187	6453.07	1.00137	6176.02	1.00008	6215.06	1.00156	6347.78	1.00191
2018-06-21T00:36:00	1.0027	6223.46	1.00294	6239.86	1.00405	6368.79	1.00257	5986.93	1.00324	6434.52	1.00225	6420.46	1.0045	6410.89	1.00232	6513.96	1.00238	6256.03	1.00263	6525.02	1.00394	6209.57	1.00144	6500.09	1.00204	6153.91	1.00388	6513.25	1.00219	6254.08	1.00189	6416.2	1.00334	6388.57	1.00175	6550.75	1.00371	6308.1	1.00273	6123.71	1.00186	6453.06	1.0014	6176.2	1.00006	6214.95	1.00154	6347.68	1.00196
2018-06-21T00:39:00	1.0023	6220.97	1.0027	6238.36	1.00379	6367.14	1.0023	5985.35	1.00309	6433.56	1.00215	6419.82	1.00407	6408.1	1.00209	6512.45	1.00217	6254.68	1.00204	6521.19	1.00346	6206.62	1.00112	6498.02	1.00208	6154.15	1.00356	6511.13	1.00197	6252.66	1.00183	6415.82	1.00308	6386.91	1.00136	6548.19	1.00364	6307.66	1.00282	6124.24	1.00181	6452.73	1.00146	6176.6	1.00009	6215.1	1.00149	6347.33	1.00191
2018-06-21T00:42:00	1.00227	6220.73	1.00266	6238.07	1.00388	6367.73	1.0022	5984.72	1.0031	6433.64	1.00204	6419.11	1.00391	6407.08	1.00199	6511.8	1.00214	6254.5	1.00155	6518.01	1.00319	6204.93	1.00091	6496.61	1.00212	6154.44	1.00355	6511.1	1.00199	6252.82	1.00181	6415.66	1.00292	6385.9	1.00115	6546.82	1.00334	6305.81	1.0028	6124.1	1.00186	6453.02	1.00144	6176.43	1.0001	6215.18	1.00151	6347.47	1.00189
2018-06-21T00:45:00	1.00223	6220.49	1.00269	6238.26	1.00377	6366.99	1.00201	5983.61	1.00314	6433.92	1.00204	6419.16	1.00383	6406.6	1.00189	6511.16	1.00214	6254.52	1.00123	6515.91	1.00313	6204.56	1.00072	6495.41	1.00218	6154.79	1.00363	6511.61	1.00194	6252.48	1.0018	6415.6	1.00292	6385.91	1.00098	6545.73	1.00314	6304.54	1.00279	6124.06	1.00184	6452.89	1.00143	6176.39	1.00009	6215.09	1.00157	6347.85	1.0019
[truncated: 16,270 more rows]
[truncated: 73 more columns]
