# Supplementary material for: Dynamic Physiological Phenotyping of Drought-Stressed Pepper Plants Treated With “Productivity-Enhancing” and “Survivability-Enhancing” Biostimulants
Source: Front Plant Sci. 2019 Jul 17;10:905. doi: 10.3389/fpls.2019.00905 (PMC6654182; doi:10.3389/fpls.2019.00905)
Supplement: Supplementary file 12 [file Table_11.xlsx]

## Sheet: plants
name	wue	r2
control-1	-0.228	0.469
control-10	0.027	0.916
control-11	0.023	0.274
control-12	0.039	0.982
control-13	0.003	0.008
control-14	0.044	0.997
control-15	-0.078	0.297
control-16	0.042	0.994
control-17	0.022	0.976
control-18	0.028	0.693
control-19	0.042	0.997
control-2	0.031	0.806
control-20	0.047	0.989
control-21	0.029	0.696
control-22	0.03	0.994
control-23	0.015	0.846
control-24	0.048	0.987
control-3	0.04	0.898
control-4	0.022	0.695
control-5	0.02	0.993
control-6	0.033	0.719
control-7	0.021	0.714
control-8	-0.082	0.197
control-9	0.043	0.992
sea WEED-1	0.043	0.956
sea WEED-10	0.014	0.262
sea WEED-11	0.038	0.995
sea WEED-12	0.045	0.971
sea WEED-13	0.037	0.933
sea WEED-14	0.038	0.996
sea WEED-15	0.025	0.844
sea WEED-16	0.023	0.456
sea WEED-17	0.037	0.884
sea WEED-18	0.033	0.956
sea WEED-19	0.039	0.981
sea WEED-2	0.054	0.991
sea WEED-20	0.052	0.984
sea WEED-21	0.04	0.994
sea WEED-22	0.047	0.992
sea WEED-23	0.035	0.889
sea WEED-24	-0.849	0.923
sea WEED-3	0.056	0.987
sea WEED-4	0.038	0.985
sea WEED-5	0.031	0.987
sea WEED-6	0.041	0.904
sea WEED-7	0.032	0.968
sea WEED-8	0.035	0.966
sea WEED-9	0.017	0.795
XFactor-1	0.031	0.84
XFactor-10	0.071	0.979
XFactor-11	0.012	0.09
XFactor-12	0.015	0.939
XFactor-13	0.042	0.976
XFactor-14	0.028	0.961
XFactor-15	0.03	1
XFactor-16	-0.152	0.423
XFactor-17	0.056	0.995
XFactor-18	-0.023	0.421
XFactor-19	0.045	0.984
XFactor-2	0.014	0.878
XFactor-20	0.042	0.981
XFactor-21	0.039	0.893
XFactor-22	0.031	0.978
XFactor-23	0.052	0.995
XFactor-24	0.023	0.972
XFactor-3	0.034	0.956
XFactor-4	0.033	0.993
XFactor-5	0.04	0.971
XFactor-6	0.053	0.903
XFactor-7	0.027	0.998
XFactor-8	0.045	0.964
XFactor-9	0.044	0.99
